# Supplementary material for: Poly[tetra-μ-cyanido-trans-bis­(di­methyl­formamide-κO)manganese(II)nickel(II)]
Source: IUCrdata. 2025 Sep 5;10(Pt 9):x250762. doi: 10.1107/S241431462500762X (PMC12498034; doi:10.1107/S241431462500762X)
Supplement: Supplementary file 1 [file x-10-x250762-sup1.cif]

##############################################################################
#                                                                            #
# This CIF contains the data for a data article accepted for                 #
# publication in IUCrData. It conforms to the requirements of                #
# Notes for Authors for IUCrData, and has been                               #
# peer reviewed under the auspices of IUCrData.                              #
#                                                                            #
# Full details of the Crystallographic Information File format               #
# are given in the paper "The Crystallographic Information File (CIF):       #
# a New Standard Archive File for Crystallography" by S. R. Hall, F. H.      #
# Allen and I. D. Brown [Acta Cryst. (1991), A47, 655-685].                  #
#                                                                            #
# The current version of the core CIF dictionary is obtainable from          #
# ftp://ftp.iucr.org/pub/cif_core.dic.                                       #
#                                                                            #
# Software is freely available for graphical display of the structure(s)     #
# in this CIF. For information consult the CIF software page                 #
# http://www.iucr.org/resources/cif/software.                                #
#                                                                            #
# This file may be used for bona fide research purposes within the           #
# scientific community so long as proper attribution is given to the data    # 
# article from which it was obtained.                                        #
#                                                                            #
##############################################################################
data_I
_audit_creation_method     'SHELXL-2019/3'
_journal_date_recd_electronic     2025-08-12
_journal_date_accepted     2025-08-26
_journal_name_full     'IUCrData'
_journal_year     2025
_journal_volume     10
_journal_issue      1
_journal_page_first     0
_journal_page_last     0
_journal_paper_category     HM
_journal_paper_doi     10.1107/S241431462500762X
_journal_coeditor_code     VM4072
_publ_contact_author_name     'Fatima Setifi, Mohammed Hadi Al-Douh'
_publ_contact_author_address
;
Laboratoire de Chimie,
Ing\'enierie Mol\'eculaire et Nanostructures (LCIMN),
Universit\'e Ferhat Abbas S\'etif 1,
S\'etif 19000,
Algeria
Chemistry Department
Faculty of Science
Hadhramout University
Mukalla, Hadhramout
Yemen
;
_publ_contact_author_email
;
fatima.setifi@univ-setif.dz, m.aldouh@hu.edu.ye
;
_publ_contact_author_fax     '+213(0)7-9033-4930'
_publ_contact_author_phone     '+213(0)7-9033-4930'
_publ_section_title
;\
Poly[tetra-\m-cyanido-<i>trans</i>-bis(dimethylformamide-\k<i>O</i>)\
manganese(II)nickel(II)]
;
_publ_section_title_footnote     .
loop_
    _publ_author_name
    _publ_author_footnote
    _publ_author_address
    'Addala, Abderezak' .
;
Laboratoire de Chimie, Ing\'enierie Mol\'eculaire et Nanostructures (LCIMN)
Universit\'e Ferhat Abbas S\'etif 1
S\'etif 19000
Algeria
;
    'Setifi, Zouaoui' .
;
D\'epartement de Technologie
Facult\'e de Technologie
Universit\'e 20 Ao\^ut 1955-Skikda
BP 26, Route d'El-Hadaiek
Skikda 21000
Algeria
Laboratoire de Chimie, Ing\'enierie Mol\'eculaire et Nanostructures (LCIMN),
Universit\'e Ferhat Abbas S\'etif 1,
S\'etif 19000,
Algeria
;
    'Mague, Joel T.' .
;
Department of Chemistry
Tulane University, New Orleans, LA 70118
USA
;
    'Setifi, Fatima' .
;
Laboratoire de Chimie, Ing\'enierie Mol\'eculaire et Nanostructures (LCIMN)
Universit\'e Ferhat Abbas S\'etif 1
S\'etif 19000
Algeria
;
    'Al-Douh, Mohammed Hadi' .
;
Chemistry Department
Faculty of Science
Hadhramout University
Mukalla, Hadhramout
Yemen
;
_publ_section_synopsis
;
In the title compound, both metal atoms lie on sites of 2/<i>m</i> symmetry with
the Ni^II^ ion four-coordinate square planar and the Mn^II^ ion six-coordinate
octahedral. Both coordination spheres are slightly distorted from the ideal
geometries. The {C\\tb  N\\rightarrowMn} unit is distinctly non-linear and all
four cyano ligands on each [Ni(CN)~4~]^2-^ unit are coordinated to Mn^II^ ions,
leading to the formation of an infinite layer structure.
;
_chemical_name_systematic
;\
Poly[tetra-\m-cyanido-<i>trans</i>-bis(dimethylformamide-\k<i>O</i>)\
manganese(II)nickel(II)]
;
_chemical_name_common     ?
_chemical_formula_moiety     'C10 H14 Mn N6 Ni O2'
_chemical_formula_sum     'C10 H14 Mn N6 Ni O2'
_chemical_formula_iupac     '[Mn Ni (C N)4 (C3 H7 N O)2]'
_chemical_formula_weight     363.92
_chemical_melting_point     ?
_space_group_crystal_system     monoclinic
_space_group_name_H-M_alt     'C 2/m'
_space_group_name_Hall     '-C 2y'
loop_
    _space_group_symop_operation_xyz
    'x, y, z'
    '-x, y, -z'
    'x+1/2, y+1/2, z'
    '-x+1/2, y+1/2, -z'
    '-x, -y, -z'
    'x, -y, z'
    '-x+1/2, -y+1/2, -z'
    'x+1/2, -y+1/2, z'
_cell_length_a     16.0430(4)
_cell_length_b     7.5345(2)
_cell_length_c     6.9185(2)
_cell_angle_alpha     90
_cell_angle_beta     111.1620(10)
_cell_angle_gamma     90
_cell_volume     779.88(4)
_cell_formula_units_Z     2
_cell_measurement_reflns_used     7456
_cell_measurement_theta_min     2.94
_cell_measurement_theta_max     25.74
_cell_measurement_temperature     300(2)
_exptl_crystal_description     block
_exptl_crystal_colour     'light blue'
_exptl_crystal_size_max     0.32
_exptl_crystal_size_mid     0.21
_exptl_crystal_size_min     0.11
_exptl_crystal_density_diffrn     1.550
_exptl_crystal_density_meas     ?
_exptl_crystal_density_method     'not measured'
_exptl_crystal_F_000     370
_exptl_absorpt_coefficient_mu     2.025
_exptl_absorpt_correction_type     multi-scan
_exptl_absorpt_process_details
;
(SADABS; Krause <i>et al.</i>,  2015)
;
_exptl_absorpt_correction_T_min     0.587
_exptl_absorpt_correction_T_max     0.768
_diffrn_ambient_temperature     300(2)
_diffrn_source     'micro-source'
_diffrn_radiation_type     MoK\a
_diffrn_radiation_wavelength     0.71073
_diffrn_radiation_monochromator     graphite
_diffrn_measurement_device_type     'Bruker D8 Venture dual source'
_diffrn_measurement_method     '\f and \w scans'
_diffrn_detector_area_resol_mean     ?
_diffrn_reflns_number     17239
_diffrn_reflns_av_R_equivalents     0.0551
_diffrn_reflns_av_unetI/netI     0.0298
_diffrn_reflns_theta_min     3.027
_diffrn_reflns_theta_max     36.352
_diffrn_reflns_theta_full     36.300
_diffrn_measured_fraction_theta_max     0.996
_diffrn_measured_fraction_theta_full     0.996
_diffrn_reflns_limit_h_min     -26
_diffrn_reflns_limit_h_max     22
_diffrn_reflns_limit_k_min     -12
_diffrn_reflns_limit_k_max     12
_diffrn_reflns_limit_l_min     -11
_diffrn_reflns_limit_l_max     11
_refine_special_details
;
Refinement of F^2^ against ALL reflections.  The weighted R-factor wR and
goodness of fit S are based on F^2^, conventional R-factors R are based
on F, with F set to zero for negative F^2^. The threshold expression of
F^2^ > 2sigma(F^2^) is used only for calculating R-factors(gt) etc. and is
not relevant to the choice of reflections for refinement.  R-factors based
on F^2^ are statistically about twice as large as those based on F, and R-
factors based on ALL data will be even larger. H-atoms attached to carbon
were placed in calculated positions (C---H = 0.95 - 0.98 \%A). All were
included as riding contributions with isotropic displacement parameters
1.2 - 1.5 times those of the attached atoms.
;
_reflns_number_total     2005
_reflns_number_gt     1595
_reflns_threshold_expression     'I > 2\s(I)'
_refine_ls_structure_factor_coef     Fsqd
_refine_ls_matrix_type     full
_refine_ls_R_factor_all     0.0343
_refine_ls_R_factor_gt     0.0225
_refine_ls_wR_factor_gt     0.0592
_refine_ls_wR_factor_ref     0.0645
_refine_ls_goodness_of_fit_ref     1.030
_refine_ls_restrained_S_all     1.030
_refine_ls_number_reflns     2005
_refine_ls_number_parameters     59
_refine_ls_number_restraints     0
_refine_ls_hydrogen_treatment     mixed
_refine_ls_weighting_scheme     calc
_refine_ls_weighting_details
              'w=1/[\s^2^(Fo^2^)+(0.0323P)^2^+0.1831P] where P=(Fo^2^+2Fc^2^)/3'
_atom_sites_solution_primary     dual
_atom_sites_solution_secondary     difmap
_refine_ls_shift/su_max     0.000
_refine_ls_shift/su_mean     0.000
_refine_diff_density_max     0.363
_refine_diff_density_min     -0.276
_refine_ls_extinction_method     none
_refine_ls_extinction_coef     .
loop_
    _atom_type_symbol
    _atom_type_description
    _atom_type_scat_dispersion_real
    _atom_type_scat_dispersion_imag
    _atom_type_scat_source
    'C' 'C' 0.0033 0.0016
                         'International Tables Vol C Tables 4.2.6.8 and 6.1.1.4'
    'H' 'H' 0.0000 0.0000
                         'International Tables Vol C Tables 4.2.6.8 and 6.1.1.4'
    'Mn' 'Mn' 0.3368 0.7283
                         'International Tables Vol C Tables 4.2.6.8 and 6.1.1.4'
    'N' 'N' 0.0061 0.0033
                         'International Tables Vol C Tables 4.2.6.8 and 6.1.1.4'
    'Ni' 'Ni' 0.3393 1.1124
                         'International Tables Vol C Tables 4.2.6.8 and 6.1.1.4'
    'O' 'O' 0.0106 0.0060
                         'International Tables Vol C Tables 4.2.6.8 and 6.1.1.4'
_computing_data_collection
;
SAINT (Bruker, 2016)
;
_computing_cell_refinement
;
APEX3 (Bruker, 2016)
;
_computing_data_reduction
;
APEX3 (Bruker, 2016)
;
_computing_structure_solution
;
<i>SHELXT2014/5</i> (Sheldrick, 2015a)
;
_computing_structure_refinement
;
<i>SHELXL2019/2</i> (Sheldrick, 2015b)
;
_computing_molecular_graphics
;
DIAMOND (Brandenburg & Putz, 2012)
;
_computing_publication_material
;
SHELXTL (Sheldrick, 2008) and publCIF (Westrip, 2010)08
;
loop_
    _atom_site_type_symbol
    _atom_site_label
    _atom_site_fract_x
    _atom_site_fract_y
    _atom_site_fract_z
    _atom_site_U_iso_or_equiv
    _atom_site_adp_type
    _atom_site_calc_flag
    _atom_site_occupancy
    _atom_site_disorder_assembly
    _atom_site_disorder_group
    Mn Mn1 0.500000 0.500000 0.500000 0.02335(6) Uani d 1 . .
    Ni Ni1 0.500000 1.000000 1.000000 0.02217(6) Uani d 1 . .
    N N1 0.53584(7) 0.71064(12) 0.74098(14) 0.03595(18) Uani d 1 . .
    O O1 0.36505(8) 0.500000 0.5107(2) 0.0438(3) Uani d 1 . .
    N N2 0.26747(9) 0.500000 0.6793(3) 0.0445(3) Uani d 1 . .
    C C1 0.52487(6) 0.82343(12) 0.84090(14) 0.02759(16) Uani d 1 . .
    C C2 0.34842(10) 0.500000 0.6720(3) 0.0390(3) Uani d 1 . .
    H H2 0.3947(14) 0.500000 0.810(3) 0.047 Uiso d 1 . .
    C C3 0.18920(14) 0.500000 0.4909(4) 0.0762(8) Uani d 1 . .
    H H3A 0.162294 0.615663 0.469772 0.114 Uiso calc 0.5 . .
    H H3B 0.147054 0.414072 0.502401 0.114 Uiso calc 0.5 . .
    H H3C 0.206332 0.470264 0.375482 0.114 Uiso calc 0.5 . .
    C C4 0.25393(18) 0.500000 0.8761(5) 0.0788(9) Uani d 1 . .
    H H4A 0.310851 0.500230 0.987816 0.118 Uiso calc 1 . .
    H H4B 0.221091 0.395852 0.885356 0.118 Uiso calc 0.5 . .
    H H4C 0.220892 0.603918 0.885129 0.118 Uiso calc 0.5 . .
loop_
    _atom_site_aniso_label
    _atom_site_aniso_U_11
    _atom_site_aniso_U_22
    _atom_site_aniso_U_33
    _atom_site_aniso_U_12
    _atom_site_aniso_U_13
    _atom_site_aniso_U_23
    Mn1 0.03685(13) 0.01552(10) 0.02312(11) 0.000 0.01736(10) 0.000
    Ni1 0.03538(11) 0.01429(9) 0.01987(10) 0.000 0.01364(8) 0.000
    N1 0.0524(5) 0.0257(4) 0.0353(4) -0.0015(3) 0.0224(4) -0.0080(3)
    O1 0.0385(5) 0.0532(8) 0.0453(6) 0.000 0.0218(5) 0.000
    N2 0.0322(6) 0.0483(9) 0.0580(9) 0.000 0.0223(6) 0.000
    C1 0.0400(4) 0.0200(3) 0.0258(3) -0.0013(3) 0.0155(3) -0.0013(3)
    C2 0.0314(6) 0.0427(9) 0.0466(9) 0.000 0.0187(6) 0.000
    C3 0.0370(9) 0.096(2) 0.0857(18) 0.000 0.0105(10) 0.000
    C4 0.0566(13) 0.118(3) 0.0802(19) 0.000 0.0475(14) 0.000
_geom_special_details
;
 All esds (except the esd in the dihedral angle between two l.s. planes)
 are estimated using the full covariance matrix.  The cell esds are taken
 into account individually in the estimation of esds in distances, angles
 and torsion angles; correlations between esds in cell parameters are only
 used when they are defined by crystal symmetry.  An approximate (isotropic)
 treatment of cell esds is used for estimating esds involving l.s. planes.
;
loop_
    _geom_bond_atom_site_label_1
    _geom_bond_atom_site_label_2
    _geom_bond_site_symmetry_2
    _geom_bond_distance
    _geom_bond_publ_flag
    Mn1 O1 5_666 2.1929(11) ?
    Mn1 O1 . 2.1929(11) ?
    Mn1 N1 5_666 2.2219(9) ?
    Mn1 N1 6_565 2.2219(9) ?
    Mn1 N1 2_656 2.2219(9) ?
    Mn1 N1 . 2.2219(9) ?
    Ni1 C1 . 1.8595(9) ?
    Ni1 C1 5_677 1.8596(9) ?
    Ni1 C1 6_575 1.8596(9) ?
    Ni1 C1 2_657 1.8596(9) ?
    N1 C1 . 1.1484(12) ?
    O1 C2 . 1.2373(19) ?
    N2 C2 . 1.3177(19) ?
    N2 C3 . 1.447(3) ?
    N2 C4 . 1.454(3) ?
    C2 H2 . 0.98(2) ?
    C3 H3A . 0.9600 ?
    C3 H3B . 0.9600 ?
    C3 H3C . 0.9600 ?
    C3 H3A 6_565 0.9600 ?
    C3 H3B 6_565 0.9600 ?
    C3 H3C 6_565 0.9600 ?
    C4 H4A . 0.9600 ?
    C4 H4B . 0.9600 ?
    C4 H4C . 0.9600 ?
loop_
    _geom_angle_atom_site_label_1
    _geom_angle_atom_site_label_2
    _geom_angle_atom_site_label_3
    _geom_angle_site_symmetry_1
    _geom_angle_site_symmetry_3
    _geom_angle
    _geom_angle_publ_flag
    O1 Mn1 O1 5_666 . 180.0 ?
    O1 Mn1 N1 5_666 5_666 88.04(3) ?
    O1 Mn1 N1 . 5_666 91.96(3) ?
    O1 Mn1 N1 5_666 6_565 91.96(3) ?
    O1 Mn1 N1 . 6_565 88.04(3) ?
    N1 Mn1 N1 5_666 6_565 88.83(5) ?
    O1 Mn1 N1 5_666 2_656 88.04(3) ?
    O1 Mn1 N1 . 2_656 91.96(3) ?
    N1 Mn1 N1 5_666 2_656 91.17(5) ?
    N1 Mn1 N1 6_565 2_656 180.0 ?
    O1 Mn1 N1 5_666 . 91.96(3) ?
    O1 Mn1 N1 . . 88.04(3) ?
    N1 Mn1 N1 5_666 . 180.00(4) ?
    N1 Mn1 N1 6_565 . 91.17(5) ?
    N1 Mn1 N1 2_656 . 88.83(5) ?
    C1 Ni1 C1 . 5_677 180.0 ?
    C1 Ni1 C1 . 6_575 91.36(5) ?
    C1 Ni1 C1 5_677 6_575 88.64(5) ?
    C1 Ni1 C1 . 2_657 88.64(5) ?
    C1 Ni1 C1 5_677 2_657 91.36(5) ?
    C1 Ni1 C1 6_575 2_657 180.0 ?
    C1 N1 Mn1 . . 157.79(8) ?
    C2 O1 Mn1 . . 124.57(11) ?
    C2 N2 C3 . . 120.80(18) ?
    C2 N2 C4 . . 121.23(19) ?
    C3 N2 C4 . . 117.97(19) ?
    N1 C1 Ni1 . . 176.37(8) ?
    O1 C2 N2 . . 124.81(17) ?
    O1 C2 H2 . . 123.2(12) ?
    N2 C2 H2 . . 112.0(12) ?
    N2 C3 H3A . . 109.5 ?
    N2 C3 H3B . . 109.5 ?
    H3A C3 H3B . . 109.5 ?
    N2 C3 H3C . . 109.5 ?
    H3A C3 H3C . . 109.5 ?
    H3B C3 H3C . . 109.5 ?
    N2 C3 H3A . 6_565 109.47(3) ?
    H3A C3 H3A . 6_565 130.4 ?
    H3B C3 H3A . 6_565 27.0 ?
    H3C C3 H3A . 6_565 84.8 ?
    N2 C3 H3B . 6_565 109.47(9) ?
    H3A C3 H3B . 6_565 27.0 ?
    H3B C3 H3B . 6_565 84.8 ?
    H3C C3 H3B . 6_565 130.4 ?
    H3A C3 H3B 6_565 6_565 109.5 ?
    N2 C3 H3C . 6_565 109.47(12) ?
    H3A C3 H3C . 6_565 84.8 ?
    H3B C3 H3C . 6_565 130.4 ?
    H3C C3 H3C . 6_565 27.0 ?
    H3A C3 H3C 6_565 6_565 109.5 ?
    H3B C3 H3C 6_565 6_565 109.5 ?
    N2 C4 H4A . . 109.5 ?
    N2 C4 H4B . . 109.5 ?
    H4A C4 H4B . . 109.5 ?
    N2 C4 H4C . . 109.5 ?
    H4A C4 H4C . . 109.5 ?
    H4B C4 H4C . . 109.5 ?
loop_
    _geom_torsion_atom_site_label_1
    _geom_torsion_atom_site_label_2
    _geom_torsion_atom_site_label_3
    _geom_torsion_atom_site_label_4
    _geom_torsion_site_symmetry_1
    _geom_torsion_site_symmetry_2
    _geom_torsion_site_symmetry_3
    _geom_torsion_site_symmetry_4
    _geom_torsion
    _geom_torsion_publ_flag
    Mn1 O1 C2 N2 . . . . 180.000000 ?
    C3 N2 C2 O1 . . . . 0.0000(10)
                                 ?
    C4 N2 C2 O1 . . . . 180.0000(10)
                                   ?
_shelx_space_group_comment
;
The symmetry employed for this shelxl refinement is uniquely defined
by the following loop, which should always be used as a source of
symmetry information in preference to the above space-group names.
They are only intended as comments.
;
_shelx_estimated_absorpt_T_min     ?
_shelx_estimated_absorpt_T_max     ?
_shelx_hkl_file
;
   4   0   0 9852.41  403.86
  -4   0   0 9999.00  406.16
  -6   0   0 4753.52  211.08
   6   0   0 4978.00  211.58
  -8   0   0 3297.67  152.98
   8   0   0 3267.17  152.28
 -10   0   0  267.47   11.50
 -10   0   0  269.67   11.50
 -10   0   0  267.47   11.70
 -10   0   0  272.87   10.90
 -10   0   0  263.27   26.70
 -12   0   0  363.26   15.00
 -12   0   0  334.47   14.50
 -12   0   0  337.67   14.60
 -14   0   0  179.98    8.50
 -14   0   0  192.78    9.10
 -14   0   0  185.48    8.60
 -16   0   0  122.59    5.80
 -16   0   0   95.29    5.40
 -16   0   0  119.89    6.60
 -16   0   0  116.09    5.90
 -18   0   0   12.10    1.70
 -18   0   0   19.60    2.20
 -18   0   0   17.00    2.10
 -18   0   0   15.90    2.70
 -18   0   0   17.60    2.30
 -20   0   0   44.30    3.60
 -20   0   0   39.20    3.10
 -20   0   0   45.60    3.20
 -20   0   0   49.90    4.60
 -22   0   0   33.00    2.50
 -22   0   0   29.60    3.80
 -22   0   0   23.40    4.10
 -22   0   0   34.60    3.40
 -24   0   0    4.70    1.90
 -24   0   0    8.50    2.70
 -24   0   0    4.00    2.80
  -1  -1   0   89.99    3.80
  -1  -1   0   91.49    3.80
  -1  -1   0   95.29    3.80
   1  -1   0   91.19    3.90
  -1  -1   0   96.79   13.70
   1  -1   0   92.79    3.90
   1  -1   0   92.39    3.90
   1  -1   0  102.69   15.10
   1  -1   0   88.49    3.80
  -1  -1   0   86.79    3.90
   1  -1   0   92.09    4.00
  -1   1   0   93.19    3.90
  -1   1   0   91.29    3.90
  -1   1   0   83.49   14.50
   1   1   0   94.59    3.80
  -1   1   0   89.09    3.80
  -1   1   0   92.39    4.00
  -1   1   0   88.89    3.90
   1   1   0   94.89    3.80
   1   1   0   92.09    3.90
   3  -1   0  748.13   75.19
   3   1   0  740.13   48.10
  -3   1   0  767.52   55.49
   3   1   0  794.72   43.40
   5  -1   0  402.56   16.40
   5  -1   0  405.96   16.30
   5  -1   0  408.46   16.00
   5  -1   0  422.06   41.50
   5  -1   0  397.16   16.00
   5  -1   0  395.06   16.00
  -5  -1   0  395.06   15.80
  -5   1   0  405.66   16.10
  -5   1   0  404.66   16.00
  -5   1   0  401.76   16.00
  -5   1   0  382.96   16.40
  -5   1   0  395.46   40.70
  -5   1   0  384.86   16.30
   7  -1   0   47.20   18.20
  -7  -1   0   43.60    1.80
   7  -1   0   42.80    2.10
  -7  -1   0   44.50    2.10
   7  -1   0   43.30    2.20
   7  -1   0   46.00    2.60
  -7   1   0   45.60    2.70
  -7   1   0   42.30    2.30
  -7   1   0   42.00    2.20
  -7   1   0   48.30    2.70
  -7   1   0   40.00   17.40
  -7   1   0   41.00    2.30
  -9  -1   0    1.80    0.90
   9  -1   0    1.90    0.40
  -9  -1   0    2.30    0.60
   9  -1   0    1.80    7.40
  -9  -1   0    1.80    0.30
   9  -1   0    2.40    0.40
  -9   1   0    1.40    0.90
  -9   1   0    0.80    0.50
  -9   1   0    0.60    0.60
  -9   1   0    2.90    0.80
  -9   1   0    1.70    0.90
  -9   1   0   -5.20    7.10
 -11  -1   0  360.46   14.60
  11  -1   0  355.46   14.20
  11  -1   0  308.57   42.60
 -11  -1   0  359.96   14.10
  11  -1   0  350.26   14.10
 -11  -1   0  363.06   15.30
 -11  -1   0  378.76   15.30
 -11   1   0  369.56   15.40
 -11   1   0  322.77   14.80
 -11   1   0  311.27   42.80
 -11   1   0  374.16   15.40
 -11   1   0  362.66   14.80
 -13  -1   0   49.80    2.70
 -13  -1   0   48.30    3.40
 -13  -1   0   49.80    3.20
 -13  -1   0   48.10    3.60
 -13   1   0   50.69    3.10
 -13   1   0   56.29    3.60
 -13   1   0   51.39    3.10
 -13   1   0   53.79    3.80
 -13   1   0   67.89   25.50
 -15  -1   0   13.50    2.10
 -15  -1   0   12.20    1.40
 -15  -1   0   15.40    2.10
 -15   1   0   13.50   14.40
 -15   1   0   10.40    1.60
 -15   1   0    9.00    1.40
 -15   1   0   12.20    2.40
 -15   1   0  -10.40   15.60
 -15   1   0   11.90    2.10
 -17  -1   0   -1.30    1.10
 -17  -1   0    0.70    1.30
 -17  -1   0   -1.20    1.50
 -17  -1   0    0.70    0.70
 -17   1   0    1.40    1.70
 -17   1   0   -1.50    0.70
 -17   1   0    2.40    1.40
 -17   1   0    0.60    1.00
 -19  -1   0    1.00    1.20
 -19  -1   0    1.20    1.80
 -19  -1   0    1.40    1.40
 -19   1   0    1.60    1.40
 -19   1   0    1.10    1.90
 -19   1   0    0.40    1.00
 -21  -1   0    1.60    1.60
 -21  -1   0    1.50    1.80
 -21  -1   0   -0.50    1.80
 -21  -1   0    3.50    1.30
 -21  -1   0   -0.40    1.30
 -21   1   0    5.10    2.30
 -21   1   0    3.00    1.10
 -21   1   0    2.40    1.10
 -23  -1   0   -0.70    2.00
 -23  -1   0    1.50    1.60
 -23  -1   0    3.70    2.50
 -23  -1   0   -2.80    1.20
 -23   1   0   -1.80    2.10
 -23   1   0   -1.60    2.20
   0  -2   0 9100.39  408.36
   0   2   0 9283.97  409.76
  -2  -2   0  248.28   10.30
  -2  -2   0  243.18   10.30
   2  -2   0  269.17   10.40
   2  -2   0  251.57   10.50
   2  -2   0  252.07   10.50
   2  -2   0  252.27   10.30
  -2  -2   0  264.37   10.30
  -2  -2   0  244.28   31.10
  -2  -2   0  244.18   10.40
   2  -2   0  252.57   34.10
  -2  -2   0  251.47   10.50
   2  -2   0  242.58   10.60
   2   2   0  245.38   10.20
  -2   2   0  255.17   10.50
  -2   2   0  254.17   10.50
  -2   2   0  256.77   10.70
   2   2   0  262.97   10.30
  -2   2   0  237.08   35.10
  -2   2   0  257.97   10.50
   2   2   0  246.88   10.50
   4  -2   0  838.72   34.40
   4  -2   0  853.01   33.90
   4  -2   0  915.11   76.19
   4  -2   0  891.81   34.50
  -4  -2   0  882.71   61.79
   4   2   0  808.42   59.49
  -4   2   0  851.21   34.40
  -4   2   0  830.72   34.20
  -4   2   0  830.42   74.29
   6  -2   0 1678.63  117.89
   6   2   0 1640.84   87.79
  -6   2   0 1558.54  116.59
   6   2   0 1597.04   87.99
   8  -2   0 2659.23  166.38
  -8   2   0 2569.74  164.78
 -10  -2   0  664.33   27.00
  10  -2   0  575.24   69.79
  10  -2   0  694.43   27.50
 -10  -2   0  691.83   27.60
 -10  -2   0  695.13   27.90
  10  -2   0  684.43   27.40
  10  -2   0  690.43   27.50
  10  -2   0  673.93   28.10
 -10   2   0  648.54   27.80
 -10   2   0  732.33   28.50
 -10   2   0  686.93   27.50
 -10   2   0  719.93   28.30
 -10   2   0  675.33   73.89
 -12  -2   0  938.31   37.30
  12  -2   0  931.61   93.19
 -12  -2   0  966.10   37.80
 -12  -2   0  931.81   37.10
  12  -2   0  883.61   36.60
 -12   2   0  975.30   92.29
 -12   2   0  946.91   38.00
 -12   2   0  842.22   37.20
 -12   2   0  957.80   37.90
 -12   2   0  892.21   36.90
  14  -2   0  601.34   23.90
 -14  -2   0  636.64   25.30
  14  -2   0  577.14   23.80
 -14  -2   0  614.74   24.90
 -14  -2   0  615.44   24.70
 -14  -2   0  616.54   25.40
 -14   2   0  613.04   25.60
 -14   2   0  587.84   24.40
 -14   2   0  511.95   24.60
 -14   2   0  570.64   74.59
 -14   2   0  641.64   26.00
 -16  -2   0  369.16   15.90
 -16  -2   0  369.96   16.50
 -16  -2   0  369.56   15.80
 -16  -2   0  377.76   16.50
 -16   2   0  361.76   16.70
 -16   2   0  379.66   16.80
 -16   2   0  358.46   55.49
 -16   2   0  353.76   15.40
 -16   2   0  334.37   69.19
 -18  -2   0   93.39    6.30
 -18  -2   0   94.59    5.20
 -18  -2   0   84.79    5.70
 -18  -2   0   96.59    6.00
 -18   2   0   95.89    6.30
 -18   2   0   85.29    4.60
 -18   2   0   95.79    6.00
 -20  -2   0   79.89    4.90
 -20  -2   0   89.79    5.20
 -20  -2   0   90.09    6.10
 -20  -2   0   93.39    6.50
 -20  -2   0   91.99    5.80
 -20   2   0   88.09    6.30
 -20   2   0   80.59    4.20
 -20   2   0   84.89    5.80
 -22  -2   0   42.60    3.20
 -22  -2   0   49.90    5.20
 -22  -2   0   46.60    3.70
 -22  -2   0   51.79    4.30
 -22  -2   0   45.80    4.70
 -22   2   0   42.30    4.40
 -24  -2   0    3.60    2.50
 -24  -2   0    0.30    1.80
 -24  -2   0    4.00    2.30
 -24   2   0    3.50    2.80
 -24   2   0    9.30    2.50
   1  -3   0  158.58    7.00
  -1  -3   0  159.38    6.90
  -1  -3   0  153.28    6.90
   1  -3   0  150.48    6.70
   1  -3   0  148.79    6.70
  -1  -3   0  161.78    6.70
  -1  -3   0  146.89    6.80
   1  -3   0  155.68    6.80
  -1  -3   0  145.79   30.10
   1  -3   0  150.48    6.90
   1  -3   0  167.08   44.00
  -1  -3   0  156.98    6.70
   1  -3   0  151.98    6.90
   1   3   0  151.48    6.90
  -1   3   0  157.08    6.90
   1   3   0  157.28    6.90
  -1   3   0  154.38    7.00
   1   3   0  154.68    6.90
   1   3   0  162.98   40.40
  -1   3   0  154.58    6.90
   1   3   0  153.98    6.60
  -1   3   0  143.49   39.30
  -1   3   0  157.28    6.80
   3  -3   0  308.77   12.50
   3  -3   0  305.17   12.40
  -3  -3   0  291.17   12.20
  -3  -3   0  302.07   12.60
  -3  -3   0  300.17   12.30
   3  -3   0  310.27   48.20
  -3  -3   0  268.87   12.40
   3  -3   0  290.77   12.60
   3  -3   0  291.87   12.60
  -3  -3   0  304.77   12.30
   3  -3   0  296.27   12.40
  -3  -3   0  312.27   41.90
   3  -3   0  303.97   12.80
  -3   3   0  294.67   12.50
  -3   3   0  301.67   12.70
   3   3   0  288.37   12.50
   3   3   0  280.57   41.30
  -3   3   0  315.37   12.90
   3   3   0  292.87   12.30
   3   3   0  301.17   12.20
  -3   3   0  350.06   50.69
  -3   3   0  291.87   12.50
   5  -3   0   14.80    1.70
  -5  -3   0   12.30    1.00
   5  -3   0   14.00    1.80
  -5  -3   0   12.20    0.90
  -5  -3   0   12.10    1.50
  -5  -3   0   10.80    1.10
   5  -3   0   11.60    1.20
   5  -3   0   12.80    1.60
   5  -3   0   12.50    1.20
   5  -3   0   24.50   19.00
   5  -3   0   12.80    1.40
  -5   3   0   12.30    1.60
   5   3   0   12.60    1.50
  -5   3   0   12.00    1.90
   5   3   0   13.00    0.90
  -5   3   0   14.70    1.70
  -5   3   0   13.70    1.60
   5   3   0   12.00    9.70
  -5   3   0    4.80   10.30
   5   3   0   11.60    1.00
   7  -3   0  129.09    5.80
   7  -3   0  120.79    5.30
  -7  -3   0  119.29    5.10
  -7  -3   0  116.39    5.20
  -7  -3   0  108.59    5.00
   7  -3   0  119.89    5.50
  -7  -3   0  113.99    5.70
   7  -3   0  112.19    5.40
   7  -3   0  169.08   48.20
   7  -3   0  121.49    6.10
   7  -3   0  115.69    5.80
  -7   3   0  119.79    5.90
  -7   3   0   87.09   35.40
   7   3   0  133.59   20.80
  -7   3   0  121.39    6.20
  -7   3   0  108.69    5.60
   7   3   0  121.29   23.40
  -7   3   0  114.79    5.80
  -9  -3   0   41.90    2.80
   9  -3   0   62.99   22.00
   9  -3   0   40.70    2.50
  -9  -3   0   39.60    2.00
   9  -3   0   36.00    2.30
   9  -3   0   38.80    2.20
   9  -3   0   37.60    2.80
  -9  -3   0   37.70    2.20
  -9   3   0   38.50    3.30
  -9   3   0   59.49   33.50
  -9   3   0   34.80    2.20
  -9   3   0   41.20    3.00
   9   3   0   31.90   13.00
   9   3   0   52.89   15.90
  -9   3   0   33.00    2.50
  -9   3   0   41.60    2.90
  11  -3   0  137.09    7.00
  11  -3   0  135.69    6.30
 -11  -3   0  136.99    5.80
  11  -3   0  199.68   40.20
  11  -3   0  143.19    6.40
 -11  -3   0  144.69    6.90
 -11  -3   0  140.39    6.30
 -11   3   0  122.99    6.60
 -11   3   0  134.09   47.60
 -11   3   0  135.09    6.20
 -11   3   0  143.69    7.30
 -11   3   0  146.19    7.50
 -13  -3   0   39.40    4.60
 -13  -3   0   49.99    2.10
 -13  -3   0   48.30    3.30
 -13  -3   0   45.60    3.50
  13  -3   0   36.20   25.70
 -13  -3   0   50.49    2.90
 -13  -3   0   47.90    2.10
  13  -3   0   43.40    2.70
  13  -3   0   45.10    2.80
 -13   3   0   51.29    4.00
 -13   3   0   36.30   25.70
 -13   3   0   44.30    4.00
 -13   3   0   47.30    3.20
 -13   3   0   44.10    2.70
 -15  -3   0   21.00    3.20
 -15  -3   0   15.20    2.40
 -15  -3   0   13.50    1.80
 -15  -3   0   15.90    2.20
  15  -3   0   14.10    1.50
 -15   3   0   10.10    2.00
 -15   3   0   63.79   21.70
 -15   3   0   14.30    1.60
 -15   3   0   10.10    2.50
 -15   3   0   17.80    2.80
 -17  -3   0    5.00    1.60
 -17  -3   0    9.10    2.20
 -17  -3   0    8.50    1.60
  17  -3   0    6.20    0.40
 -17  -3   0   10.80    2.70
 -17  -3   0    8.20    2.10
 -17   3   0    6.60    2.30
 -17   3   0   13.90   38.20
 -17   3   0    6.70    2.40
 -17   3   0    5.20    1.50
 -19  -3   0   13.20    2.10
 -19  -3   0   10.30    2.60
 -19  -3   0   10.20    2.50
 -19  -3   0   10.30    2.60
 -19  -3   0   10.80    2.30
 -19   3   0   17.80    3.50
 -19   3   0   16.20    3.30
 -21  -3   0    0.40    1.60
 -21  -3   0    1.30    1.90
 -21  -3   0    1.10    1.20
 -21  -3   0    3.30    2.20
 -21  -3   0    0.60    1.20
 -21   3   0    0.00    1.90
 -21   3   0    2.40    2.40
 -23  -3   0    4.60    2.40
 -23  -3   0    6.00    2.10
 -23   3   0    5.00    2.50
 -23   3   0    2.60    2.40
 -23   3   0    6.60    3.50
   0  -4   0 7491.45  378.06
   0   4   0 6919.51  372.46
   2  -4   0 1234.98  115.99
  -2  -4   0 1227.38   48.50
   2  -4   0 1215.58   48.40
  -2  -4   0 1337.87  110.99
   2  -4   0 1165.28   48.70
  -2  -4   0 1179.98   48.60
   2  -4   0 1223.88   48.90
   2  -4   0 1234.08   48.80
  -2   4   0 1237.48   48.80
   2   4   0 1224.58   48.30
  -2   4   0 1148.79  112.39
   2   4   0 1195.48   48.70
  -2   4   0 1180.08   48.70
  -2   4   0 1215.78   48.50
   2   4   0 1246.58  110.69
  -4  -4   0 1826.62  134.99
   4  -4   0 1745.33   68.09
   4  -4   0 1648.64  142.09
   4  -4   0 1686.73   68.29
   4  -4   0 1730.43   67.69
  -4   4   0 1622.94  141.09
   4   4   0 1675.13   67.99
   4   4   0 1678.63  129.59
   6  -4   0 1479.85   58.49
  -6  -4   0 1479.15   57.69
   6  -4   0 1445.86   58.09
   6  -4   0 1456.45   58.89
   6  -4   0 1421.96   58.49
   6  -4   0 1490.25   58.09
   6  -4   0 1522.35  136.59
  -6  -4   0 1455.25   57.79
  -6   4   0 1485.85   58.99
   6   4   0 1437.16   58.39
   6   4   0 1489.95   57.99
  -6   4   0 1448.76  137.69
  -6   4   0 1406.86   58.39
  -6   4   0 1432.26   58.49
  -8  -4   0 1411.56   56.39
  -8  -4   0 1429.46   55.69
   8  -4   0 1340.57   56.79
  -8  -4   0 1408.56   55.69
   8  -4   0 1340.67   55.99
   8  -4   0 1571.54  143.19
   8  -4   0 1396.86   56.19
   8  -4   0 1305.47   56.49
   8  -4   0 1405.46   55.89
   8  -4   0 1489.95   56.49
  -8   4   0 1295.77   56.29
   8   4   0 1560.84  107.69
  -8   4   0 1430.16   56.69
   8   4   0 1374.76  105.49
  -8   4   0 1335.47   56.49
  -8   4   0 1470.05   57.09
  -8   4   0 1587.74  146.09
  10  -4   0  274.77   11.40
 -10  -4   0  278.67   12.10
  10  -4   0  316.17   56.99
  10  -4   0  274.57   11.70
  10  -4   0  242.48   12.70
 -10  -4   0  251.77   11.00
 -10  -4   0  275.17   11.30
 -10  -4   0  268.27   11.10
 -10  -4   0  245.98   11.60
 -10   4   0  250.67   11.80
  10   4   0  245.18   35.30
 -10   4   0  374.26   71.09
 -10   4   0  278.27   12.40
  10   4   0  279.57   38.10
 -10   4   0  286.47   12.80
 -12  -4   0  337.87   14.30
 -12  -4   0  341.07   14.00
 -12  -4   0  342.37   14.30
 -12  -4   0  341.17   14.00
 -12  -4   0  361.26   15.20
  12  -4   0  358.46   14.70
  12  -4   0  343.47   14.30
  12  -4   0  368.36   68.99
 -12   4   0  349.27   83.39
 -12   4   0  356.56   15.60
 -12   4   0  308.07   14.80
 -12   4   0  335.47   15.90
 -14  -4   0  240.78   11.80
 -14  -4   0  246.08    9.70
 -14  -4   0  230.18   10.50
 -14  -4   0  231.68    9.70
 -14  -4   0  243.78   10.30
 -14  -4   0  245.98   11.20
  14  -4   0  239.08   10.50
  14  -4   0  257.57   77.69
 -14   4   0  254.17   11.90
 -14   4   0  181.78   60.19
 -14   4   0  214.48   10.90
 -14   4   0  239.98   12.10
  16  -4   0  141.89    6.70
 -16  -4   0  152.88    7.60
 -16  -4   0  127.19    7.00
 -16  -4   0  143.39    7.20
 -16  -4   0  147.99    8.40
 -16  -4   0  143.79    6.70
 -16   4   0  158.98    8.50
 -16   4   0  144.09    8.60
 -18  -4   0   47.30    3.10
 -18  -4   0   46.90    3.60
 -18  -4   0   45.40    4.30
 -18  -4   0   50.79    4.90
 -18  -4   0   46.40    3.80
 -18   4   0  -11.40   61.19
 -18   4   0   43.80    4.80
 -18   4   0   52.19    5.00
 -20  -4   0   49.80    4.00
 -20  -4   0   51.59    3.30
 -20  -4   0   59.39    5.10
 -20  -4   0   57.89    4.00
 -20  -4   0   51.49    5.10
 -20   4   0   52.19    5.80
 -20   4   0   55.59    5.60
 -22  -4   0   25.10    3.80
 -22  -4   0   35.60    3.80
 -22  -4   0   34.00    4.00
 -22  -4   0   29.20    3.90
 -22   4   0   40.40    5.00
 -22   4   0   39.10    5.10
  -1  -5   0   56.39    3.60
   1  -5   0   90.69   38.00
   1  -5   0   58.59    3.70
  -1  -5   0   55.89    3.60
  -1  -5   0   62.39    3.40
  -1  -5   0   57.49    3.80
   1  -5   0   62.79    3.40
   1  -5   0   58.59    3.80
   1  -5   0   56.59    3.60
   1  -5   0   60.09    3.60
  -1  -5   0   59.59    3.30
  -1  -5   0   42.90   24.10
  -1  -5   0   60.09    3.50
  -1   5   0   61.49    3.80
   1   5   0   57.89    3.30
   1   5   0   58.09    3.70
  -1   5   0   60.09    3.80
   1   5   0  100.79   40.70
   1   5   0   61.29    3.80
  -1   5   0   93.79   41.10
  -1   5   0   57.69    3.40
  -1   5   0   58.89    3.90
  -3  -5   0  106.49    5.70
   3  -5   0  110.79    5.60
  -3  -5   0  109.49    5.90
  -3  -5   0  138.49   41.90
   3  -5   0  111.19    5.90
  -3  -5   0  105.59    5.30
   3  -5   0  113.89    5.70
   3  -5   0  107.19    5.50
  -3  -5   0  110.99    5.50
  -3  -5   0  106.39    5.30
  -3  -5   0  119.29    5.60
   3  -5   0  112.79    6.00
  -3   5   0  108.79    5.60
   3   5   0  112.89    5.60
  -3   5   0  101.39   40.10
   3   5   0  115.79    5.30
  -3   5   0  112.59    6.20
   3   5   0   88.49   33.10
  -3   5   0  114.79    6.00
   5  -5   0   64.69   35.70
   5  -5   0   27.50    2.20
   5  -5   0   26.70    2.10
  -5  -5   0   38.60   24.40
   5  -5   0   26.20    2.50
  -5  -5   0   24.30    1.90
  -5  -5   0   26.50    2.00
  -5  -5   0   25.80    2.20
  -5  -5   0   28.70    2.70
   5  -5   0   28.60    2.60
   5  -5   0   31.30    2.50
   5  -5   0   27.40    2.70
  -5  -5   0   28.70    2.00
  -5   5   0   23.50    2.30
  -5   5   0   28.20    2.70
  -5   5   0   26.80    2.90
   5   5   0   31.70    2.70
   5   5   0   27.70    1.90
   5   5   0   24.00   20.20
   5   5   0   25.00    2.00
  -7  -5   0    0.50    0.90
   7  -5   0    0.60    1.30
   7  -5   0   -0.30    1.10
  -7  -5   0    1.10    0.70
  -7  -5   0    0.20    0.80
   7  -5   0  -12.10   19.10
  -7  -5   0    0.80    1.20
   7  -5   0   -0.10    0.80
   7  -5   0    0.90    1.10
  -7  -5   0   -0.40    0.60
  -7   5   0   -1.50    1.40
  -7   5   0   -0.70    1.30
   7   5   0   22.30   16.80
   7   5   0   -0.90    0.80
   7   5   0    0.00    0.60
  -7   5   0    0.50    1.00
   7   5   0    3.40   13.70
  -9  -5   0    8.80    1.20
   9  -5   0   11.70    1.60
   9  -5   0   14.80    2.30
   9  -5   0    7.70    1.70
  -9  -5   0   12.00    2.30
  -9  -5   0    9.20    1.30
   9  -5   0    3.80   15.50
  -9  -5   0   10.70    1.40
  -9   5   0   14.80    2.60
   9   5   0    7.70   18.30
  -9   5   0   10.20    2.50
  -9   5   0   10.20    2.00
  -9   5   0   -1.40   29.50
   9   5   0   13.50   19.40
 -11  -5   0  162.88    7.30
  11  -5   0  164.68    8.00
  11  -5   0  163.78    7.50
 -11  -5   0  157.78    7.20
  11  -5   0  154.48   59.79
 -11  -5   0  168.08    7.40
 -11   5   0  155.98    9.00
  11   5   0  160.18   39.10
 -11   5   0  180.78   69.19
 -11   5   0  172.88    8.80
  13  -5   0    2.30    1.40
 -13  -5   0    1.30    1.40
  13  -5   0    3.80    1.00
 -13  -5   0    3.80    1.00
  13  -5   0   -8.20   34.60
 -13  -5   0    3.10    1.00
 -13  -5   0    2.50    0.70
 -13   5   0    2.10    2.10
 -13   5   0   -7.60   41.20
 -13   5   0    1.80    1.80
 -15  -5   0   12.50    2.90
 -15  -5   0    8.20    0.90
 -15  -5   0    8.80    1.00
 -15  -5   0   11.40    2.30
  15  -5   0   11.80    1.80
 -15  -5   0    9.40    1.50
 -15  -5   0    9.00    1.40
 -15   5   0    3.00    2.40
 -15   5   0   13.10    2.90
 -17  -5   0    1.20    1.50
 -17  -5   0    0.50    0.80
 -17  -5   0    1.20    0.70
 -17  -5   0    1.70    2.10
 -17   5   0    0.90    2.00
 -17   5   0    1.70    2.40
 -19  -5   0   -3.00    1.60
 -19  -5   0    0.60    1.40
 -19  -5   0    0.50    0.80
 -19  -5   0    0.10    0.70
 -19  -5   0   -3.10    1.70
 -19   5   0    1.30    2.20
 -21  -5   0   -0.30    2.20
 -21  -5   0    2.30    2.20
 -21  -5   0    1.70    1.70
 -21   5   0    1.90    2.30
 -21   5   0    2.90    2.70
   0  -6   0 3140.59  232.58
   0  -6   0 2784.22  117.29
   0  -6   0 2976.20  117.29
   0   6   0 2923.11  228.28
   2  -6   0 1086.89   42.30
  -2  -6   0  903.11   43.50
  -2  -6   0 1068.89   42.60
   2  -6   0 1056.29   42.60
  -2  -6   0 1030.00   42.20
   2  -6   0  966.90   41.90
  -2  -6   0  974.70   41.80
  -2  -6   0 1051.19   41.90
   2  -6   0 1099.19  121.09
   2  -6   0  990.30   42.50
  -2  -6   0  959.50  116.09
  -2  -6   0 1058.09   42.20
  -2   6   0  996.00   42.10
  -2   6   0 1104.29   42.90
   2   6   0 1003.30  119.59
   2   6   0 1099.59   42.40
  -2   6   0 1164.68  128.19
   2   6   0 1032.80   41.80
  -2   6   0 1103.29   42.80
   2   6   0 1039.30   41.20
   2   6   0 1056.89   42.00
  -4  -6   0 1115.59   46.90
  -4  -6   0 1070.29   46.70
   4  -6   0 1155.38  138.09
   4  -6   0 1253.07   48.00
  -4  -6   0 1219.88   47.60
  -4  -6   0 1142.39   46.70
   4  -6   0 1149.78   47.70
  -4  -6   0 1077.69  124.59
   4  -6   0 1205.78   47.30
  -4   6   0 1149.58   48.10
  -4   6   0 1175.98   47.70
   4   6   0 1223.58   47.10
   4   6   0 1138.79   46.60
  -4   6   0 1111.59  142.69
  -6  -6   0 1048.20   41.60
   6  -6   0 1055.59   42.90
  -6  -6   0  958.20   41.70
   6  -6   0 1051.39   42.30
   6  -6   0 1017.90   42.10
  -6  -6   0 1052.09   41.90
  -6  -6   0 1071.19   42.70
   6  -6   0 1018.40  133.79
   6   6   0 1007.80   41.50
   6   6   0 1025.90   41.70
  -6   6   0  952.10  133.59
  -6   6   0 1049.40   43.20
  -6   6   0 1077.89   42.80
   6   6   0 1052.79  117.09
  -8  -6   0  853.31   35.60
   8  -6   0  929.11   36.30
  -8  -6   0  881.71   35.50
  -8  -6   0  890.81   36.60
   8  -6   0  900.51   36.60
   8  -6   0  842.72   35.80
   8  -6   0 1019.10  125.69
  -8  -6   0  910.61   35.80
  -8   6   0  892.41   37.40
   8   6   0  840.32  102.49
  -8   6   0  911.51   36.80
   8   6   0  844.82   35.40
   8   6   0  774.02   97.89
  -8   6   0  733.93  120.19
 -10  -6   0  232.48   10.80
  10  -6   0  269.57   11.70
 -10  -6   0  248.18   11.00
  10  -6   0  222.18   68.89
 -10  -6   0  254.07   12.00
  10  -6   0  264.27   12.10
 -10  -6   0  242.48   10.70
  10  -6   0  241.08   11.00
  10   6   0  189.98   55.29
 -10   6   0  258.67   12.30
 -10   6   0  254.67   12.90
 -10   6   0  155.68   72.69
  10   6   0  243.38   45.70
 -12  -6   0  244.98   10.60
 -12  -6   0  254.67   11.90
 -12  -6   0  231.88   10.50
  12  -6   0  233.08   10.60
  12  -6   0  248.08   11.40
  12  -6   0  266.57  101.59
 -12  -6   0  238.08   10.40
 -12   6   0  250.07   12.20
  12   6   0  224.98   53.89
 -12   6   0  232.68   12.70
 -12   6   0  359.76  122.39
 -14  -6   0  149.09    6.70
 -14  -6   0  154.18    8.20
  14  -6   0  149.39    7.60
  14  -6   0  139.99    6.60
 -14  -6   0  138.89    6.50
 -14  -6   0  139.09    6.60
 -14   6   0  149.39    8.70
 -14   6   0  155.48    9.40
 -16  -6   0   64.49    3.30
 -16  -6   0   63.19    3.20
 -16  -6   0   66.49    5.80
 -16  -6   0   62.49    3.30
  16  -6   0   64.29    4.30
 -16  -6   0   68.59    5.10
 -16   6   0   71.99    5.80
 -16   6   0   65.89    6.10
  18  -6   0   14.20    3.20
 -18  -6   0   27.70    4.50
 -18  -6   0   19.10    2.90
 -18   6   0   17.80    3.40
 -18   6   0   24.60    4.40
 -20  -6   0   12.40    2.40
 -20  -6   0   28.50    4.70
 -20   6   0   16.40    3.50
 -20   6   0   26.40    4.60
  -1  -7   0   46.50    3.30
  -1  -7   0   47.70    4.20
  -1  -7   0   52.39    3.90
  -1  -7   0   52.29    3.80
   1  -7   0   48.70    3.80
   1  -7   0   52.59    4.30
  -1  -7   0   -4.70   28.80
   1   7   0  114.09   45.00
   1   7   0   46.60    3.30
  -1   7   0   58.09    4.30
   1   7   0   50.29    4.10
   1   7   0   49.70    2.90
  -1   7   0   81.49   48.40
  -1   7   0   55.79    4.40
  -3  -7   0  163.28    8.50
   3  -7   0  172.08    9.10
  -3  -7   0  250.37   69.99
  -3  -7   0  177.38    9.20
  -3  -7   0  158.88    8.20
  -3  -7   0  183.38    8.60
   3  -7   0  177.58    8.80
   3  -7   0  152.88   63.19
  -3  -7   0  176.28    8.30
  -3   7   0  140.59   60.89
  -3   7   0  182.38    9.20
   3   7   0  173.08    8.20
  -3   7   0  166.78    9.30
   3   7   0  176.78    8.70
   3   7   0  221.18   76.09
  -5  -7   0   40.10    2.90
  -5  -7   0   36.00    3.90
   5  -7   0   37.30    3.50
  -5  -7   0   43.10    3.30
  -5  -7   0   33.80    2.70
   5  -7   0   41.50    3.90
   5  -7   0   43.00   41.70
   5  -7   0   37.60    3.10
  -5   7   0   19.70   41.50
   5   7   0   38.30    3.10
   5   7   0   30.70    3.10
  -5   7   0   46.70    5.10
  -5   7   0   40.70    3.90
   7  -7   0   -1.40    1.40
   7  -7   0    0.70    1.10
   7  -7   0   20.70   29.50
  -7  -7   0   -0.20    1.20
  -7  -7   0    2.00    1.10
   7  -7   0    0.30    1.90
  -7  -7   0    0.50    1.70
  -7  -7   0    0.30    0.90
   7   7   0    0.40    0.80
  -7   7   0    0.00    1.90
   7   7   0  -43.60   31.90
  -7   7   0   -0.20    1.70
  -7   7   0  -42.00   28.60
   7   7   0   15.70   31.40
   7   7   0    0.80    1.00
  -9  -7   0   -0.60    1.80
   9  -7   0   -0.30    1.10
  -9  -7   0    0.10    0.90
   9  -7   0    2.00    1.90
  -9  -7   0    0.70    0.90
  -9  -7   0    0.90    1.20
   9  -7   0   22.60   43.30
   9  -7   0   -0.40    1.50
  -9   7   0    0.40    1.70
  -9   7   0    0.30    2.20
  11  -7   0    9.10    2.70
 -11  -7   0    9.70    2.60
 -11  -7   0   11.60    1.60
 -11  -7   0   11.50    1.90
  11  -7   0   13.30    2.50
 -11  -7   0    9.70    1.60
 -11   7   0   13.30    3.00
 -11   7   0    7.20    3.00
  11   7   0   -5.70   29.70
 -13  -7   0   16.10    1.90
 -13  -7   0   16.60    3.20
  13  -7   0   17.30    3.20
 -13  -7   0   19.70    2.20
 -13  -7   0   14.40    1.60
  13  -7   0   17.20    2.10
 -13   7   0   18.40    3.50
 -13   7   0   17.40    4.00
  13   7   0  -50.19   28.20
 -15  -7   0   -0.20    0.90
 -15  -7   0    0.90    0.50
 -15  -7   0   -2.00    0.60
  15  -7   0   -1.40    1.40
 -15  -7   0    1.50    2.00
 -15   7   0   -1.40    3.10
 -15   7   0    0.60    2.60
 -17  -7   0    2.30    1.80
 -17  -7   0    0.70    2.60
 -17  -7   0   -1.00    0.70
  17  -7   0   -0.60    1.40
 -17   7   0   -0.20    2.80
 -17   7   0    2.30    2.60
 -19  -7   0    0.50    2.90
 -19  -7   0   -0.90    2.60
 -19   7   0   -1.00    2.00
 -19   7   0    0.80    2.40
   0  -8   0  569.34   98.79
   0  -8   0  504.75   22.50
   0  -8   0  537.05   22.10
   0   8   0  404.26  117.79
   0   8   0  492.65   21.10
   0   8   0  494.35   22.40
   2  -8   0  174.78    9.40
   2  -8   0  172.68    8.90
  -2  -8   0  212.98   74.09
  -2  -8   0  178.88    8.80
  -2  -8   0  160.98    9.20
   2   8   0  121.89   52.89
  -2   8   0  165.88    8.30
   2   8   0  162.68    7.00
  -2   8   0  168.18   66.29
   2   8   0  179.38    9.10
  -2   8   0  161.78    9.40
   4  -8   0  240.78   95.09
   4  -8   0  234.38   11.50
  -4  -8   0  245.98   12.00
   4  -8   0  241.48   12.00
  -4  -8   0  235.98   11.30
   4   8   0  235.48   11.30
  -4   8   0  237.18   12.00
   4   8   0  102.59   56.19
  -4   8   0  340.17   97.49
  -4   8   0  225.48   12.10
   6  -8   0  318.77   14.10
  -6  -8   0  311.97   13.70
   6  -8   0  314.87   14.50
  -6  -8   0  293.67   14.40
   6  -8   0  301.07  105.69
  -6  -8   0  263.07   13.10
   6   8   0  303.47   13.40
   6   8   0  214.58   79.89
  -6   8   0  298.17   14.50
   6   8   0  286.37   13.00
  -6   8   0  252.37  103.19
  -6   8   0  289.77   14.90
   8  -8   0  367.86   16.40
  -8  -8   0  350.36   15.80
   8  -8   0  413.66  132.39
  -8  -8   0  360.66   16.90
   8  -8   0  346.97   16.70
  -8   8   0  332.97   17.30
  -8   8   0  397.96  123.99
   8   8   0  327.87   15.10
  -8   8   0  383.36   17.10
   8   8   0  509.15   83.99
 -10  -8   0  162.38    8.30
  10  -8   0  182.78    9.60
  10  -8   0  171.08    9.00
 -10  -8   0  147.19    7.90
 -10  -8   0  167.78    9.50
 -10   8   0  168.88    9.60
  10   8   0   74.99   58.79
 -10   8   0  160.98   10.20
  12  -8   0  198.78   10.50
 -12  -8   0  207.88   11.20
 -12  -8   0  205.68    9.80
 -12   8   0  207.08   11.40
  12   8   0  148.69   67.79
 -14  -8   0  156.28    7.80
  14  -8   0  159.88    8.70
 -14  -8   0  148.69    9.30
 -14   8   0  161.48    9.80
 -14   8   0  165.18   10.60
  16  -8   0   85.29    5.60
 -16  -8   0   83.39    6.50
 -16  -8   0   89.59    5.30
 -16   8   0   80.19    6.90
 -16   8   0   92.99    8.00
 -18  -8   0   49.30    4.90
 -18  -8   0   37.00    5.30
 -18   8   0   49.50    7.30
 -18   8   0   49.90    6.70
 -18   8   0   31.20    4.70
   1  -9   0   53.79    4.60
   1  -9   0   40.90    4.70
  -1  -9   0  126.29   50.49
   1  -9   0   63.99   40.90
  -1  -9   0   56.39    5.10
  -1  -9   0   48.50    4.50
   1   9   0   46.70    4.70
   1   9   0   66.49   45.20
  -1   9   0   47.20    5.00
  -1   9   0   50.89    3.60
   1   9   0   51.59    2.80
  -1   9   0   47.80    3.50
  -1   9   0   16.30   73.19
   3  -9   0    3.00    2.60
  -3  -9   0    4.30    2.70
   3  -9   0    1.60    2.00
   3  -9   0  -35.70   41.10
  -3  -9   0    4.10    2.00
  -3   9   0    2.90    1.60
   3   9   0  -68.39   41.10
  -3   9   0    2.30    2.70
   5  -9   0  113.89   78.69
  -5   9   0   99.59   67.89
  -7  -9   0   -0.50    1.70
   7  -9   0    1.10    2.20
   7  -9   0    0.50    2.00
  -7  -9   0    1.30    2.30
   7  -9   0    2.10   69.79
  -7   9   0  -69.79   75.69
  -7   9   0    1.70    2.60
  -7   9   0    1.80    2.00
  -7   9   0   -0.30    2.20
   7   9   0   -1.50    1.30
   9  -9   0    2.90    2.20
   9  -9   0    0.10    2.30
  -9  -9   0    0.20    1.60
  -9  -9   0    1.70    2.30
  11  -9   0   30.00    4.10
 -11  -9   0   24.80    3.10
 -11  -9   0   36.60    7.50
 -11   9   0   21.70    4.60
 -11   9   0   27.20    4.30
 -13  -9   0    2.70    2.60
  13  -9   0    6.40    2.60
 -13  -9   0    2.50    1.50
 -13   9   0    3.30    3.10
 -13   9   0    2.30    2.60
 -13   9   0   -0.10    2.20
  15  -9   0   10.50    2.30
 -15  -9   0    6.50    1.80
 -15  -9   0    3.70    2.40
 -15   9   0    8.80    3.40
 -15   9   0   14.10    4.60
 -15   9   0   15.80    3.70
 -17  -9   0    6.50    2.80
 -17  -9   0    6.00    1.30
 -17   9   0    4.10    2.70
 -17   9   0    7.20    4.40
   0 -10   0  460.75   25.60
   0  10   0  443.26   18.70
   0  10   0  456.45   21.00
   0  10   0  440.06   18.50
  -2 -10   0  342.67   17.00
   2 -10   0  284.87   17.90
  -2 -10   0  287.37   16.60
   2 -10   0  281.07   15.30
  -2  10   0  312.77   15.60
   2  10   0  329.07   15.10
  -2  10   0  279.77   13.60
   4 -10   0  246.18   13.60
  -4 -10   0  272.97   13.90
  -4 -10   0  259.97   12.80
   4 -10   0  249.58   13.10
  -4  10   0  235.98  144.49
   4  10   0  267.27   12.90
  -4  10   0  249.68   14.20
  -4  10   0  249.78   12.50
   6 -10   0  262.77  153.38
   6 -10   0  214.68   11.80
  -6 -10   0  220.58   12.00
  -6 -10   0  203.38   10.80
   6 -10   0  212.88   12.20
  -6  10   0  200.48   12.20
   6  10   0  201.98   10.40
  -6  10   0  199.48   11.00
  -6  10   0  200.78  141.39
   8 -10   0  156.08   10.00
  -8 -10   0  169.08    9.10
  -8 -10   0  168.38   10.30
  -8  10   0  162.88    9.80
  -8  10   0  147.89    9.90
  -8  10   0  167.98   11.00
  10 -10   0   69.69    6.40
 -10 -10   0   60.99    6.30
  10 -10   0   74.69    9.70
 -10 -10   0   75.29    5.30
 -10  10   0   66.89    6.40
 -10  10   0   73.19    6.50
 -10  10   0   71.79    7.20
 -12 -10   0   56.69    5.80
  12 -10   0   67.69    5.50
 -12 -10   0   52.99    4.40
 -12  10   0   49.10    6.70
 -12  10   0   57.69    6.80
 -12  10   0   51.59    6.10
 -14 -10   0   29.90    4.70
  14 -10   0   38.10    4.60
 -14 -10   0   43.10    3.70
 -14  10   0   46.10    6.00
 -14  10   0   44.60    6.10
   1 -11   0   17.00    4.00
  -1 -11   0   24.60    4.50
  -1 -11   0   22.40    3.90
   1 -11   0   22.30    3.80
  -1  11   0   18.00    2.40
  -1  11   0   18.70    4.20
   1  11   0   30.20    7.50
  -3 -11   0   29.30    4.40
  -3 -11   0   34.80    5.00
   3 -11   0   33.30    4.60
   3 -11   0   40.20    5.60
  -3  11   0   41.40    5.80
  -3  11   0   32.80    3.30
   3  11   0   34.60    4.80
   5 -11   0    9.90    3.40
  -5 -11   0   19.70    4.20
   5 -11   0   16.10    3.40
  -5 -11   0   13.60    3.10
  -5  11   0   13.70    2.70
  -5  11   0   15.30    4.40
   5  11   0   10.90    2.90
   7 -11   0    5.10    2.60
  -7 -11   0    3.90    3.00
   7 -11   0    3.30    2.70
  -7 -11   0    3.80    2.20
  -7  11   0    1.80    2.00
  -7  11   0    3.70    3.30
  -9 -11   0   -1.40    2.50
  -9 -11   0    0.10    1.70
   9 -11   0    1.90    2.30
   9 -11   0   -2.20    2.20
  -9  11   0   -1.50    3.10
  -9  11   0   -2.40    1.90
  11 -11   0    3.50    2.20
 -11 -11   0    2.20    2.70
 -11 -11   0    3.60    1.90
 -11  11   0    3.10    2.70
   0 -12   0  147.19   10.00
   0 -12   0  151.08    9.40
   0  12   0  142.59    9.80
  -2 -12   0   92.79    8.00
   2 -12   0   97.99    7.40
   2 -12   0  100.59    8.20
  -2 -12   0  100.39    7.40
   2  12   0   95.49    7.70
  -2  12   0  111.29    8.40
   4 -12   0  116.59    9.00
  -4 -12   0  102.99    8.70
   4 -12   0  106.19    8.00
  -4  12   0  117.49    8.90
   4  12   0  104.59    7.50
  -6 -12   0  102.79    7.70
   6 -12   0  111.19    7.60
   6 -12   0   59.99    9.30
  -6 -12   0  100.19   10.70
  -6  12   0   92.09    7.80
 -24   0   1    2.50    1.50
 -24   0   1    0.70    2.30
 -22   0   1    0.90    1.30
 -22   0   1    3.10    2.50
 -20   0   1   -2.10    1.80
 -20   0   1   -0.30    1.20
 -20   0   1    0.50    0.90
 -20   0   1    0.50    0.90
 -20   0   1   -0.30    0.50
 -18   0   1   13.50    2.80
 -18   0   1   12.30    1.80
 -18   0   1   10.30    1.30
 -16   0   1   15.20    1.90
 -16   0   1   15.70    2.40
 -16   0   1   11.90    2.50
 -16   0   1   11.70    1.30
 -16   0   1   13.10    1.40
 -16   0   1    8.80    1.60
 -14   0   1    2.30    9.60
 -14   0   1    6.50    1.00
 -14   0   1    7.60    1.40
 -14   0   1    6.10    0.90
  14   0  -1   12.90   10.90
 -14   0   1    7.30    1.60
 -14   0   1    6.70    1.30
 -14   0   1    5.40    1.70
 -12   0   1  114.79   22.80
 -12   0   1  105.79    5.60
 -12   0   1  107.69    4.60
 -12   0   1   93.09    4.50
  12   0  -1  151.08   33.70
 -12   0   1  101.69    5.30
 -12   0   1   96.69    4.90
  10   0  -1   32.20    2.10
 -10   0   1   35.50    2.50
  10   0  -1   37.30   17.40
  10   0  -1   34.30    1.60
 -10   0   1   32.20    2.10
 -10   0   1   33.20    2.60
 -10   0   1   49.70   17.70
 -10   0   1   36.10    1.90
  10   0  -1   35.20    1.60
  -8   0   1  678.23   27.30
   8   0  -1  672.03   27.20
  -8   0   1  667.53   26.70
  -8   0   1  655.73   26.90
  -8   0   1  661.33   57.09
   8   0  -1  632.84   53.89
   8   0  -1  671.53   26.90
  -8   0   1  708.03   27.30
   6   0  -1 2228.48  123.49
  -6   0   1 2253.17  124.59
   4   0  -1   60.09    2.70
  -4   0   1   57.89    2.70
  -4   0   1   78.09   19.90
   4   0  -1   62.09    2.80
  -4   0   1   60.09    2.70
   4   0  -1   61.69    2.90
   4   0  -1   80.19   20.20
  -4   0   1   61.79    2.80
   4   0  -1   61.09    2.70
  -4   0   1   64.39    3.00
   2   0  -1  734.53   52.39
  -2   0   1  742.23   52.19
   0   0  -1  480.25   38.00
  -2   0  -1 1008.10   60.89
   2   0   1  967.70   59.49
  -4   0  -1 5641.54  246.98
  -6   0  -1  403.66   32.20
  -6   0  -1  383.16   15.70
  -6   0  -1  399.46   16.00
  -6   0  -1  395.46   33.20
  -8   0  -1  621.04   43.20
  -8   0  -1  621.24   25.00
  -8   0  -1  654.93   25.40
  -8   0  -1  621.54   42.90
  -8   0  -1  604.94   24.70
  -8   0  -1  606.24   25.10
 -10   0  -1  200.28    8.90
 -10   0  -1  201.38    8.60
 -10   0  -1  194.88    9.00
 -12   0  -1  304.57   13.40
 -12   0  -1  300.57   13.00
 -12   0  -1  319.87   13.50
 -14   0  -1    7.30    1.80
 -14   0  -1    8.20    1.50
 -14   0  -1    7.70    1.70
 -16   0  -1    0.30    1.30
 -16   0  -1    0.90    1.00
 -16   0  -1   -0.90    1.90
 -16   0  -1    0.60    1.20
 -18   0  -1    0.80    1.30
 -18   0  -1    0.60    1.00
 -18   0  -1    0.70    2.10
 -18   0  -1    1.40    1.60
 -20   0  -1    0.90    2.30
 -20   0  -1   -0.90    1.60
 -20   0  -1    0.80    1.30
 -20   0  -1    1.10    0.90
 -20   0  -1    2.80    1.40
 -22   0  -1    8.30    2.40
 -22   0  -1    6.20    3.10
 -22   0  -1   13.50    2.20
 -22   0  -1   10.30    2.80
 -24   0  -1    0.00    1.60
 -24   0  -1    4.10    2.00
 -24   0  -1    0.30    2.50
 -25  -1   1   17.50    3.70
 -25  -1   1   17.10    3.80
 -25  -1   1   14.10    2.50
 -23  -1   1   19.40    2.60
 -23  -1   1   21.50    3.10
 -23  -1   1   25.10    4.10
 -23   1   1   24.00    2.70
 -23   1   1   20.70    2.60
 -23   1   1   21.80    3.90
 -21  -1   1   36.70    3.70
 -21  -1   1   41.00    4.90
 -21   1   1   42.20    3.40
 -21   1   1   36.60    3.20
 -21   1   1   30.60    4.30
 -19  -1   1   74.59    4.00
 -19  -1   1   86.69    5.60
 -19  -1   1   91.89    6.10
 -19   1   1   88.09    6.10
 -19   1   1   91.89    5.20
 -19   1   1   79.99    4.00
 -19   1   1   82.19    5.00
 -17  -1   1  130.59    5.30
 -17  -1   1   99.79    5.50
 -17  -1   1  117.69    6.80
 -17  -1   1  138.59    7.30
 -17  -1   1  118.69    5.60
 -17   1   1  136.99   33.40
 -17   1   1  132.89    7.40
 -17   1   1  122.89    6.50
 -17   1   1  125.39    6.40
 -15  -1   1  234.98   10.20
 -15  -1   1  243.68   11.40
 -15  -1   1  231.18   11.20
 -15  -1   1  249.97    9.90
  15  -1  -1  212.88   40.30
 -15   1   1  199.08   41.40
 -15   1   1  211.58   10.70
 -15   1   1  250.57   10.30
 -15   1   1  253.87   10.90
 -15   1   1  246.98   11.00
 -15   1   1  244.28   11.50
  13  -1  -1  650.33   26.90
  13  -1  -1  654.33   26.90
 -13  -1   1  690.43   28.20
 -13  -1   1  682.43   27.00
 -13  -1   1  650.93   27.20
  13  -1  -1  629.54   68.29
 -13  -1   1  710.73   28.30
 -13   1   1  692.03   28.00
 -13   1   1  616.74   27.70
 -13   1   1  747.63   27.40
 -13   1   1  705.23   72.39
 -13   1   1  636.74   27.20
 -13   1   1  715.13   28.40
 -13   1   1  699.73   27.90
  11  -1  -1  546.55   22.30
 -11  -1   1  587.64   23.30
 -11  -1   1  549.85   22.40
  11  -1  -1  554.14   23.00
 -11  -1   1  558.44   22.30
  11  -1  -1  530.85   61.49
 -11  -1   1  508.15   46.40
 -11  -1   1  575.84   22.30
  11  -1  -1  554.54   22.90
 -11   1   1  543.75   22.90
 -11   1   1  555.14   23.10
 -11   1   1  585.54   23.00
 -11   1   1  526.55   22.40
 -11   1   1  581.04   23.40
 -11   1   1  543.85   61.99
 -11   1   1  576.14   22.60
  -9  -1   1  997.50   38.70
  -9  -1   1  964.80   38.80
   9  -1  -1  942.41   38.80
  -9  -1   1  977.80   38.70
   9  -1  -1  939.21   39.30
  -9  -1   1  987.20   39.50
   9  -1  -1 1017.60   84.19
   9  -1  -1  957.50   38.80
  -9  -1   1  993.80   68.09
   9  -1  -1  989.20   39.20
  -9   1   1 1013.10   39.30
   9   1  -1 1028.80   67.59
  -9   1   1  946.91   38.70
  -9   1   1  987.20   39.50
  -9   1   1 1010.30   39.40
  -9   1   1  957.00   82.19
  -9   1   1  955.60   39.20
   7  -1  -1 6006.30  292.17
  -7  -1   1 6003.50  274.87
   7   1  -1 6287.37  275.47
  -7   1   1 5870.11  292.17
   5  -1  -1 1526.75   99.59
  -5  -1   1 1554.54   92.59
  -5   1   1 1522.55  101.99
   5   1  -1 1559.44   92.19
   3  -1  -1 6592.94  300.87
  -3  -1   1 6627.14  293.77
  -3   1   1 6444.26  300.87
   1  -1  -1 2442.56  128.29
  -1  -1   1 2401.96  128.39
   1   1  -1 2314.77  126.89
  -3  -1  -1 1889.01   95.89
  -3   1  -1 1865.11  112.19
   3   1   1 1931.71   96.49
  -3   1  -1 1860.61  110.99
  -5  -1  -1 2104.69   97.19
  -5   1  -1 2258.77  127.79
  -5   1  -1 2088.69  125.19
   5   1   1 2190.98   97.59
  -7   1  -1 2012.60  123.79
  -7   1  -1 2063.99  124.59
   9  -1   1 1978.60   76.99
  -9   1  -1 1984.80  123.99
  -9   1  -1 1879.91  157.58
 -11  -1  -1  126.69    6.20
 -11  -1  -1  130.89    6.00
 -11  -1  -1  131.59    6.20
 -11  -1  -1  125.89    6.80
 -11   1  -1  118.39    6.20
 -11   1  -1  128.29    6.60
 -11   1  -1  122.29    5.60
 -11   1  -1  103.09   29.30
 -11   1  -1  149.69   34.70
 -11   1  -1  134.09    6.40
 -13  -1  -1  673.23   26.60
 -13  -1  -1  629.34   25.60
 -13  -1  -1  616.24   25.20
 -13  -1  -1  621.74   25.40
 -13   1  -1  523.35   52.79
 -13   1  -1  619.14   25.90
 -13   1  -1  642.54   25.70
 -13   1  -1  576.84   26.00
 -13   1  -1  613.24   24.80
 -13   1  -1  546.95   60.19
 -15  -1  -1  250.87   11.00
 -15  -1  -1  271.97   11.80
 -15  -1  -1  273.87   12.70
 -15  -1  -1  265.57   11.50
 -15   1  -1  252.07   12.50
 -15   1  -1  237.08   10.60
 -15   1  -1  256.97   11.90
 -15   1  -1  222.98   11.40
 -17  -1  -1   91.99    5.40
 -17  -1  -1   87.69    5.20
 -17  -1  -1   78.79    4.30
 -17  -1  -1   76.69    6.10
 -17  -1  -1   80.99    4.80
 -17   1  -1   89.89    7.00
 -17   1  -1   75.69    5.30
 -17   1  -1   73.79    3.90
 -17   1  -1   82.29    5.30
 -19  -1  -1   46.90    3.90
 -19  -1  -1   48.00    3.60
 -19  -1  -1   49.99    4.20
 -19  -1  -1   51.89    4.10
 -19  -1  -1   45.00    5.10
 -19  -1  -1   42.90    2.60
 -19   1  -1   50.39    4.40
 -19   1  -1   46.20    5.70
 -19   1  -1   45.70    4.00
 -21  -1  -1   31.40    3.70
 -21  -1  -1   21.90    4.20
 -21  -1  -1   35.30    3.90
 -21  -1  -1   30.70    3.20
 -21   1  -1   27.90    5.10
 -21   1  -1   35.60    3.60
 -21   1  -1   27.90    3.80
 -23  -1  -1   16.70    3.60
 -23  -1  -1   17.20    2.70
 -23   1  -1   18.80    3.10
 -23   1  -1   18.10    4.60
 -24  -2   1    1.20    1.90
 -24  -2   1    0.10    2.30
 -24  -2   1    1.00    2.00
 -24   2   1   -1.50    2.20
 -24   2   1    1.50    2.20
 -22  -2   1    0.20    1.50
 -22  -2   1    0.20    2.40
 -22  -2   1    0.20    1.60
 -22   2   1    0.30    1.20
 -22   2   1    1.60    1.70
 -22   2   1    2.40    2.70
 -18  -2   1   10.00    1.40
 -18  -2   1    6.90    1.30
 -18  -2   1   13.90    1.90
 -18  -2   1   15.50    2.90
 -18  -2   1    9.70    2.50
 -18   2   1   11.30    2.00
 -18   2   1   10.10    1.30
 -18   2   1   10.50    2.70
 -18   2   1    7.90    2.10
 -16  -2   1    1.50    1.60
 -16  -2   1   -0.90    1.40
 -16  -2   1    0.20    0.40
 -16  -2   1    0.60    0.80
  16  -2  -1    0.50    0.40
  16  -2  -1   17.90   22.40
 -16  -2   1   -0.10    0.80
 -16   2   1    0.60    1.70
 -16   2   1    4.30   24.20
 -16   2   1    0.70    0.60
 -16   2   1    0.40    1.40
 -16   2   1   -0.70    1.00
 -14  -2   1   31.40    2.10
 -14  -2   1   32.00    2.30
 -14  -2   1   32.10    1.80
 -14  -2   1   32.60    3.20
  14  -2  -1   33.60    2.40
  14  -2  -1   19.20   21.50
 -14   2   1   29.20    2.60
 -14   2   1   37.50    3.20
 -14   2   1   21.60   20.10
 -14   2   1   31.90    3.40
 -12  -2   1   40.80    2.50
  12  -2  -1   41.40    2.40
 -12  -2   1   41.40    2.10
  12  -2  -1   41.70    3.10
  12  -2  -1   38.20    2.20
  12  -2  -1   41.20    2.70
 -12  -2   1   47.70    3.40
  12  -2  -1   35.40   20.70
  12   2  -1   40.40   11.10
 -12   2   1   43.70    2.60
 -12   2   1   39.70    3.40
 -12   2   1   36.50    2.30
 -12   2   1   40.60    2.90
 -12   2   1   39.60    3.20
 -12   2   1   10.50   18.50
 -12   2   1   39.80    2.80
 -10  -2   1  474.45   19.20
  10  -2  -1  497.15   19.70
 -10  -2   1  481.55   19.20
  10  -2  -1  472.65   20.00
  10  -2  -1  548.55   64.69
 -10  -2   1  466.05   19.50
 -10  -2   1  508.45   20.30
  10  -2  -1  475.85   20.10
  10  -2  -1  468.65   19.40
 -10   2   1  454.45   19.70
 -10   2   1  429.46   63.19
 -10   2   1  498.15   19.60
 -10   2   1  454.95   19.50
  10   2  -1  463.65   43.80
 -10   2   1  488.05   20.20
 -10   2   1  454.35   19.90
 -10   2   1  490.55   20.20
  10   2  -1  508.25   44.20
  -8  -2   1  244.58   10.50
   8  -2  -1  253.77   11.00
   8  -2  -1  246.18   10.50
  -8  -2   1  246.08   10.30
   8  -2  -1  259.77   10.60
   8  -2  -1  240.08   41.80
  -8  -2   1  252.37   10.10
  -8  -2   1  256.27   11.10
   8  -2  -1  259.17   10.50
   8  -2  -1  264.47   10.80
   8  -2  -1  254.97   11.10
  -8   2   1  252.27   10.60
  -8   2   1  248.58   10.70
  -8   2   1  261.17   11.20
  -8   2   1  241.48   10.50
  -8   2   1  237.08   42.10
   8   2  -1  253.97   32.10
  -8   2   1  249.38   11.10
  -8   2   1  240.48   10.80
  -6  -2   1  164.58    7.10
   6  -2  -1  168.28    7.10
   6  -2  -1  173.98   42.90
   6  -2  -1  174.08    7.50
  -6  -2   1  160.88    6.60
   6  -2  -1  172.38    7.10
  -6  -2   1  161.38    7.00
   6  -2  -1  164.78    7.50
   6  -2  -1  162.38    7.60
  -6  -2   1  169.78    7.10
  -6   2   1  164.68    7.30
   6   2  -1  161.98    7.10
  -6   2   1  165.28    7.50
  -6   2   1  166.78    7.40
  -6   2   1  181.98   35.20
  -6   2   1  158.28    7.10
  -6   2   1  173.38    7.70
  -6   2   1  173.28    7.20
   6   2  -1  170.58    7.00
   6   2  -1  158.28   26.50
   4  -2  -1  995.50   84.99
   4   2  -1 1036.50   77.89
  -4   2   1  966.40   83.39
   2  -2  -1 1520.35  105.79
   2   2  -1 1571.04  103.79
  -2   2   1 1534.55  105.09
   2   2  -1 1409.76  101.09
   0  -2  -1 1015.40   79.59
   0   2  -1 1065.79   83.99
   0   2  -1 1133.29   87.39
   0   2   1 1049.70   79.49
   2  -2   1  362.36   14.40
   2  -2   1  348.67   14.20
  -2  -2  -1  338.77   14.10
  -2  -2  -1  354.16   39.40
   2  -2   1  338.67   14.10
  -2  -2  -1  342.87   14.00
  -2  -2  -1  333.37   14.10
  -2  -2  -1  367.26   14.00
  -2  -2  -1  351.06   14.10
  -2  -2  -1  335.67   14.30
   2   2   1  349.17   14.00
  -2   2  -1  352.26   14.20
   2   2   1  348.27   13.90
  -2   2  -1  370.16   46.80
  -2   2  -1  343.17   14.50
   2   2   1  339.97   14.10
  -2   2  -1  335.37   14.20
   2   2   1  346.57   38.70
  -4  -2  -1   36.10    1.90
  -4  -2  -1   35.20    2.00
  -4  -2  -1   38.60   13.30
  -4  -2  -1   35.30    2.30
  -4  -2  -1   37.10    1.80
  -4  -2  -1   34.40    1.90
   4  -2   1   37.50    2.10
   4  -2   1   35.10    1.60
  -4   2  -1   48.30   19.20
  -4   2  -1   33.30    2.20
   4   2   1   53.89   17.20
  -4   2  -1   37.00    2.50
  -4   2  -1   36.30    2.20
  -4   2  -1   35.00    2.10
  -6  -2  -1  753.12   32.50
   6  -2   1  798.72   32.40
  -6  -2  -1  812.62   32.10
  -6  -2  -1  822.62   50.49
  -6  -2  -1  822.52   32.60
   6  -2   1  821.72   33.20
   6  -2   1  828.02   32.70
  -6  -2  -1  834.52   32.90
  -6   2  -1  828.82   33.20
   6   2   1  829.32   51.09
  -6   2  -1  815.52   32.80
  -6   2  -1  811.02   32.70
  -6   2  -1  778.62   32.50
  -6   2  -1  828.22   79.49
   8  -2   1  171.38    7.20
  -8  -2  -1  167.48    7.80
  -8  -2  -1  172.68    7.50
  -8  -2  -1  164.88    6.80
  -8  -2  -1  159.58    7.60
   8  -2   1  165.58    7.60
   8  -2   1  163.68    7.20
  -8   2  -1  175.78    8.20
  -8   2  -1  172.18    7.70
  -8   2  -1  170.08    7.40
  -8   2  -1  160.98    7.70
  -8   2  -1  196.08   48.50
 -10  -2  -1   75.19    4.20
 -10  -2  -1   68.79    3.80
 -10  -2  -1   70.09    3.30
  10  -2   1   66.59    3.80
 -10  -2  -1   64.79    4.00
  10  -2   1   62.29    3.20
 -10   2  -1   76.39   27.70
 -10   2  -1   60.09    3.80
 -10   2  -1   73.29    4.10
 -10   2  -1   53.89   26.50
 -10   2  -1   70.39    4.40
 -12  -2  -1   41.70    3.20
 -12  -2  -1   36.80    2.90
 -12  -2  -1   45.30    3.00
 -12  -2  -1   39.00    3.20
 -12  -2  -1   35.40    2.20
  12  -2   1   36.80    2.00
  12  -2   1   34.40    1.90
 -12   2  -1   36.10    1.80
 -12   2  -1   36.60    3.40
 -12   2  -1   31.30   24.50
 -12   2  -1   66.39   25.40
 -12   2  -1   34.50    3.10
 -14  -2  -1   29.40    3.00
 -14  -2  -1   28.10    2.70
 -14  -2  -1   25.80    1.80
 -14  -2  -1   30.30    2.90
 -14  -2  -1   28.70    3.20
 -14  -2  -1   24.70    2.80
 -14   2  -1   31.20    3.70
 -14   2  -1   21.00    2.30
 -14   2  -1   27.10    3.00
 -14   2  -1   -0.80   25.40
 -14   2  -1    9.70   20.60
 -16  -2  -1    3.40    1.70
 -16  -2  -1    3.70    1.50
 -16  -2  -1    4.10    1.90
 -16  -2  -1    3.20    1.60
 -16   2  -1    7.20    2.10
 -16   2  -1    2.00    1.70
 -16   2  -1   16.30   21.60
 -18  -2  -1   16.90    2.60
 -18  -2  -1   12.00    2.80
 -18  -2  -1   11.50    2.20
 -18  -2  -1   13.60    2.40
 -18  -2  -1   14.50    2.60
 -18   2  -1   11.90    3.50
 -18   2  -1   13.30    2.70
 -18   2  -1   14.20    2.70
 -20  -2  -1    9.70    2.20
 -20  -2  -1    6.80    2.20
 -20  -2  -1   12.80    3.10
 -20  -2  -1    6.30    2.00
 -20  -2  -1    8.60    2.30
 -20   2  -1   11.30    2.60
 -20   2  -1    7.60    2.50
 -20   2  -1    9.70    3.40
 -22  -2  -1    2.60    1.90
 -22  -2  -1    0.50    1.50
 -22  -2  -1    1.50    1.60
 -22  -2  -1    2.90    1.70
 -22   2  -1    1.70    2.10
 -22   2  -1    1.10    2.60
 -23  -3   1   24.00    4.10
 -23  -3   1   24.10    3.80
 -23  -3   1   18.80    3.20
 -23   3   1   26.10    4.20
 -23   3   1   23.70    3.70
 -21  -3   1   58.69    3.40
 -21  -3   1   63.29    5.40
 -21  -3   1   61.99    4.80
 -21  -3   1   57.29    3.30
 -21  -3   1   66.69    5.60
 -21   3   1   62.49    5.40
 -21   3   1   58.49    3.70
 -19  -3   1  139.49    6.80
 -19  -3   1  163.48    8.70
 -19  -3   1  160.68    8.60
 -19  -3   1  125.99    6.40
 -19  -3   1  143.39    6.60
 -19   3   1  150.88    8.80
 -19   3   1  122.69    6.50
 -19   3   1  154.28    7.10
 -19   3   1  160.08    8.50
  17  -3  -1  251.27   10.60
 -17  -3   1  267.87   12.30
 -17  -3   1  235.48   11.00
 -17  -3   1  267.97   12.60
 -17  -3   1  252.97   10.10
 -17  -3   1  242.08   10.60
 -17  -3   1  238.08   11.90
 -17   3   1  239.48   11.20
 -17   3   1  282.17   12.60
 -17   3   1  249.68   12.50
 -15  -3   1  434.46   16.70
  15  -3  -1  428.46   17.20
 -15  -3   1  439.66   18.60
  15  -3  -1  352.96   69.59
 -15  -3   1  351.96   17.80
 -15  -3   1  415.36   17.40
 -15  -3   1  428.16   16.90
 -15   3   1  441.16   18.70
 -15   3   1  361.66   17.20
 -15   3   1  413.46   75.09
 -15   3   1  437.26   18.70
 -15   3   1  415.06   17.50
 -13  -3   1  904.71   36.00
  13  -3  -1  857.01   36.90
  13  -3  -1  898.21   35.90
 -13  -3   1  899.41   35.40
 -13  -3   1  879.01   35.40
 -13  -3   1  803.22   36.20
  13  -3  -1  878.21   36.00
 -13  -3   1 1028.60   40.20
  13  -3  -1  803.22   97.79
 -13   3   1  899.01   36.10
 -13   3   1  909.21   37.00
 -13   3   1  964.20   36.20
 -13   3   1  804.02   35.80
 -13   3   1  916.61   37.00
 -13   3   1  851.31  104.69
 -11  -3   1  737.13   29.90
  11  -3  -1  725.83   30.60
 -11  -3   1  738.63   29.20
  11  -3  -1  714.83   30.40
  11  -3  -1  719.33   29.70
 -11  -3   1  710.33   29.90
  11  -3  -1  748.93   29.90
  11  -3  -1  752.52   29.80
 -11  -3   1  763.92   30.70
  11  -3  -1  633.34   80.19
 -11  -3   1  763.02   29.40
 -11   3   1  785.32   30.00
 -11   3   1  717.63   91.99
  11   3  -1  726.03   60.59
  11   3  -1  731.23   60.49
 -11   3   1  684.63   29.70
 -11   3   1  680.93   30.20
 -11   3   1  756.62   30.00
 -11   3   1  754.02   30.60
 -11   3   1  768.22   30.80
  -9  -3   1  753.12   31.90
   9  -3  -1  852.31   32.20
   9  -3  -1  812.12   32.20
   9  -3  -1  771.32   32.70
  -9  -3   1  794.42   31.50
  -9  -3   1  823.02   31.80
  -9  -3   1  794.62   32.10
   9  -3  -1  797.12   32.20
   9  -3  -1  753.52   32.00
   9  -3  -1  822.62   33.20
   9  -3  -1  829.22  119.69
  -9   3   1  716.63   32.00
  -9   3   1  841.42   32.20
  -9   3   1  775.92   32.20
   9   3  -1  777.72   68.69
  -9   3   1  766.22   32.40
  -9   3   1  815.12   32.90
  -9   3   1  914.21  101.59
  -9   3   1  801.32   32.70
   9   3  -1  820.02   70.69
   7  -3  -1 3117.39  206.18
   7   3  -1 3142.39  184.48
   7   3  -1 3184.58  180.38
  -7   3   1 3084.69  203.78
  -5  -3   1  729.83   29.90
  -5  -3   1  753.62   30.50
   5  -3  -1  758.42   30.50
  -5  -3   1  782.82   30.30
   5  -3  -1  745.83   30.60
   5  -3  -1  806.12   85.09
   5  -3  -1  732.03   30.80
   5  -3  -1  740.53   30.50
   5  -3  -1  757.72   30.40
   5  -3  -1  763.02   30.70
  -5  -3   1  727.23   29.90
   5   3  -1  756.52   30.20
   5   3  -1  780.62   73.89
   5   3  -1  843.32   74.99
  -5   3   1  716.63   30.40
   5   3  -1  764.12   29.90
  -5   3   1  735.73   30.70
  -5   3   1  795.82   30.50
  -5   3   1  790.72   31.00
  -5   3   1  740.93   81.49
   5   3  -1  747.83   30.50
  -5   3   1  755.12   30.50
  -5   3   1  751.02   30.60
   3  -3  -1 1845.62  136.39
  -3   3   1 1841.42  134.49
   3   3  -1 1750.52  127.09
   3   3  -1 1750.12  127.09
   1  -3  -1  973.90   39.40
  -1  -3   1  960.50   39.40
   1  -3  -1  873.31   86.19
   1  -3  -1 1007.70   39.50
   1   3  -1 1000.30   39.40
  -1   3   1 1035.00   91.09
   1   3  -1  975.70   39.20
   1   3  -1  996.50   90.59
  -1   3   1  977.10   39.40
  -1   3   1 1009.10   39.50
  -1  -3  -1 5071.09  263.27
   1  -3   1 5219.88  276.77
  -1   3  -1 4721.33  269.57
  -3  -3  -1  835.12   32.50
   3  -3   1  819.72   86.79
  -3  -3  -1  785.82   32.40
  -3  -3  -1  829.62   32.30
   3  -3   1  791.82   32.70
  -3  -3  -1  767.92   32.50
   3  -3   1  825.02   32.50
  -3  -3  -1  824.22   32.80
  -3  -3  -1  801.12   72.69
   3  -3   1  847.32   32.80
   3   3   1  809.22   32.40
  -3   3  -1  804.82   32.70
  -3   3  -1  777.12   32.50
  -3   3  -1  814.02   32.70
   3   3   1  814.52   72.19
   3   3   1  803.02   32.00
  -3   3  -1  810.92   33.00
  -3   3  -1  821.82   86.09
  -5  -3  -1 1165.18   86.39
   5  -3   1 1152.88   47.10
   5  -3   1 1259.37  112.59
  -5  -3  -1 1219.68   46.80
  -5  -3  -1 1134.19   47.10
   5  -3   1 1184.98   46.70
  -5  -3  -1 1177.28   47.00
   5  -3   1 1178.78   47.40
  -5   3  -1 1212.68  110.79
  -5   3  -1 1178.78   47.50
   5   3   1 1201.68   87.19
  -5   3  -1 1236.88   47.90
   5   3   1 1150.38   47.00
  -5   3  -1 1166.08   47.20
  -7  -3  -1 1389.36   54.69
  -7  -3  -1 1355.96   53.89
   7  -3   1 1380.66   54.19
   7  -3   1 1381.16   53.59
  -7  -3  -1 1314.77   53.99
  -7  -3  -1 1412.66   53.79
   7  -3   1 1386.06   54.59
   7  -3   1 1374.56  124.49
   7  -3   1 1338.77   54.09
  -7  -3  -1 1346.57   87.69
  -7   3  -1 1357.06  123.59
  -7   3  -1 1312.87   54.29
  -7   3  -1 1373.86   55.09
  -7   3  -1 1291.57   54.49
   7   3   1 1352.86   85.89
  -7   3  -1 1399.56   54.59
  -9  -3  -1 1116.49   46.50
  -9  -3  -1 1205.28   45.90
   9  -3   1 1131.49   46.40
  -9  -3  -1 1197.38   46.60
  -9  -3  -1 1158.18   45.90
   9  -3   1 1153.68   46.90
  -9  -3  -1 1142.09   46.00
  -9  -3  -1 1213.28   47.10
   9  -3   1 1203.98   46.50
  -9   3  -1 1053.29   46.90
  -9   3  -1 1137.49  113.89
  -9   3  -1 1158.38   47.00
  -9   3  -1 1225.18   47.70
 -11  -3  -1   79.89    3.40
  11  -3   1   77.99    4.60
 -11  -3  -1   85.59    4.50
 -11  -3  -1   79.09    4.50
 -11  -3  -1   83.39    4.90
 -11  -3  -1   82.49    3.50
  11  -3   1   82.69    4.00
 -11  -3  -1   80.99    3.50
  11  -3   1   83.09    4.10
 -11  -3  -1   78.49    3.40
 -11   3  -1   87.69    5.00
 -11   3  -1   83.39    5.40
 -11   3  -1   74.79    4.60
 -11   3  -1   65.29   36.50
 -13  -3  -1  362.16   16.40
 -13  -3  -1  393.66   16.70
 -13  -3  -1  390.46   16.20
 -13   3  -1  478.35   71.99
 -13   3  -1  350.06   16.40
 -13   3  -1  360.16   17.20
 -13   3  -1  427.56   64.79
  15  -3   1  159.78    7.20
  15  -3   1  153.18    7.20
 -15  -3  -1  184.18    9.10
 -15  -3  -1  174.58    8.60
 -15  -3  -1  178.28    8.80
 -15  -3  -1  166.18    8.20
 -15  -3  -1  176.78    8.80
 -15   3  -1  182.68    9.60
 -15   3  -1  191.88    9.10
 -15   3  -1  138.59   59.49
 -17  -3  -1   61.09    4.40
 -17  -3  -1   55.89    4.40
 -17  -3  -1   53.99    4.00
 -17  -3  -1   54.89    4.50
 -17  -3  -1   58.09    4.50
 -17   3  -1   57.99    4.80
 -17   3  -1   52.69    4.90
 -19  -3  -1   43.30    3.90
 -19  -3  -1   38.90    4.00
 -19  -3  -1   37.50    3.40
 -19  -3  -1   39.70    4.10
 -19  -3  -1   39.50    4.00
 -19   3  -1   43.10    6.40
 -19   3  -1   42.80    4.80
 -19   3  -1   46.90    4.50
 -21  -3  -1   32.40    3.60
 -21  -3  -1   24.70    3.70
 -21  -3  -1   33.70    3.50
 -21  -3  -1   33.60    3.20
 -21  -3  -1   33.20    3.70
 -21   3  -1   32.50    4.30
 -21   3  -1   24.00    4.80
 -21   3  -1   41.40    4.50
 -23  -3  -1   16.10    3.50
 -23  -3  -1   16.70    2.90
 -23   3  -1   20.20    6.40
 -23   3  -1   22.00    3.40
 -23   3  -1   13.90    3.30
 -24  -4   1    2.50    2.30
 -24  -4   1   -0.70    1.80
 -24   4   1   -1.40    2.20
 -24   4   1   -3.50    2.30
 -22  -4   1    0.80    2.20
 -22  -4   1    0.70    1.40
 -22  -4   1    0.10    2.20
 -22   4   1    2.00    2.40
 -22   4   1    2.20    2.60
 -20  -4   1   -0.40    2.00
 -20  -4   1    0.90    2.10
 -20  -4   1    1.10    2.00
 -20  -4   1    1.60    1.20
 -20   4   1    2.30    3.10
 -20   4   1   -0.20    2.10
 -18  -4   1   16.00    1.40
 -18  -4   1   16.90    2.30
 -18  -4   1   17.80    1.40
 -18  -4   1   23.60    3.80
 -18  -4   1   16.10    2.30
 -18   4   1   13.60    3.00
 -18   4   1   18.50    3.50
 -18   4   1   12.00    2.30
 -16  -4   1    0.20    0.50
 -16  -4   1    0.30    0.50
  16  -4  -1    0.80    1.00
 -16  -4   1   -0.40    1.10
 -16  -4   1    1.20    1.90
  16  -4  -1    1.50    0.90
 -16  -4   1    1.70    1.00
 -16   4   1    0.60    2.00
 -16   4   1    0.80    2.10
 -14  -4   1   15.20    1.40
 -14  -4   1   16.10    1.20
 -14  -4   1   18.90    3.10
 -14  -4   1   17.60    2.20
  14  -4  -1   16.00    2.00
 -14  -4   1   13.50    1.70
  14  -4  -1   15.70    2.00
  14  -4  -1  -28.50   18.10
 -14   4   1   17.50    2.10
 -14   4   1   15.90    2.90
 -14   4   1   20.60    3.30
 -14   4   1   18.50   33.50
 -14   4   1   12.40    1.80
 -12  -4   1    0.20    1.00
 -12  -4   1   -0.20    0.70
  12  -4  -1   -2.50    0.70
  12  -4  -1   -0.40    1.00
  12  -4  -1  -20.70   20.30
 -12  -4   1   -0.70    0.70
 -12  -4   1    0.20    0.60
  12   4  -1   -5.80   12.00
 -12   4   1   -0.70    0.70
 -12   4   1    0.90    1.60
 -12   4   1   -0.60    1.50
  12   4  -1  -11.10    9.40
 -12   4   1   -0.60    1.00
 -12   4   1   -3.40   17.30
  10  -4  -1   44.50    3.00
  10  -4  -1   40.00    3.30
  10  -4  -1   60.99   33.60
  10  -4  -1   40.60    2.80
 -10  -4   1   40.00    2.40
 -10  -4   1   40.00    2.90
 -10  -4   1   37.10    2.10
  10  -4  -1   41.00    2.90
 -10   4   1   28.70   27.50
  10   4  -1   19.50   21.50
 -10   4   1   37.50    3.30
 -10   4   1   36.00    2.70
  10   4  -1   18.80   17.00
 -10   4   1   41.90    3.70
   8  -4  -1   44.20   23.10
  -8  -4   1   22.30    1.80
   8  -4  -1   19.40    2.10
  -8  -4   1   20.20    2.10
   8  -4  -1   21.60    2.00
   8  -4  -1   21.10    2.60
   8  -4  -1   20.40    2.10
  -8  -4   1   20.00    1.10
   8  -4  -1   22.20    2.10
   8  -4  -1   20.70    1.80
  -8   4   1    7.40   21.70
  -8   4   1   23.90    2.80
  -8   4   1   26.00    3.10
   8   4  -1   12.70   14.60
   8   4  -1   21.50    2.00
  -8   4   1   19.40    2.00
  -8   4   1   19.40    2.00
   8   4  -1   52.19   17.80
  -8   4   1   21.90    2.10
  -6  -4   1   64.99    3.50
   6  -4  -1   62.59    3.90
   6  -4  -1   68.29    3.80
   6  -4  -1   80.69   36.90
   6  -4  -1   64.19    3.60
   6  -4  -1   68.09    3.80
  -6  -4   1   65.69    3.00
   6  -4  -1   65.69    3.70
  -6  -4   1   68.59    3.80
   6  -4  -1   67.59    4.10
   6   4  -1   91.19   29.10
  -6   4   1   67.99    3.70
   6   4  -1   67.59    3.00
   6   4  -1   68.09    3.30
  -6   4   1   56.89    3.70
  -6   4   1   46.50   28.40
  -6   4   1   66.99    4.10
  -6   4   1   63.29    3.70
   6   4  -1   64.69    3.70
   6   4  -1   66.89   29.50
  -6   4   1   64.89    4.20
  -4  -4   1    2.00    0.80
   4  -4  -1    0.80    0.90
   4  -4  -1    2.30   16.50
   4  -4  -1    1.20    0.80
  -4  -4   1    0.30    0.70
  -4  -4   1    0.30    0.90
   4  -4  -1    1.00    0.90
   4  -4  -1    0.90    0.80
   4  -4  -1    1.90    0.90
   4  -4  -1    1.80    1.00
   4  -4  -1    0.70    0.60
   4   4  -1    2.90    7.20
   4   4  -1    0.80    0.80
  -4   4   1    1.80    1.10
   4   4  -1    1.50    0.50
  -4   4   1    1.20    0.80
  -4   4   1   14.40   10.40
   4   4  -1    1.90    0.90
  -4   4   1    0.60    0.80
   4   4  -1    1.10    0.70
   4   4  -1    0.90    0.40
  -4   4   1   -0.10    0.90
  -4   4   1    2.60    1.00
   2  -4  -1  129.99    6.10
   2  -4  -1  131.29    6.30
   2  -4  -1  129.79    6.30
   2  -4  -1  123.89    6.30
   2  -4  -1  130.59    6.00
  -2  -4   1  130.89    6.30
   2  -4  -1  132.69    6.30
   2  -4  -1  222.68   58.89
  -2  -4   1  133.69    6.10
  -2  -4   1  125.39    6.20
  -2   4   1  132.09    6.50
  -2   4   1  126.09    6.10
   2   4  -1  129.29    6.30
   2   4  -1  131.09    6.00
   2   4  -1  132.59   43.50
   2   4  -1  132.19    5.80
  -2   4   1  135.49   45.10
   2   4  -1  132.19    6.20
  -2   4   1  128.09    6.20
   2   4  -1  127.89    5.80
  -2   4   1  132.39    6.30
   0  -4   1  173.88   46.90
   0  -4  -1  218.48   44.50
   0  -4  -1  245.38   10.20
   0  -4  -1  228.48   10.30
   0  -4  -1  236.68   10.40
   0  -4  -1  223.38   10.20
   0  -4   1  242.98   10.20
   0  -4   1  239.48   10.40
   0  -4  -1  229.88   10.00
   0  -4   1  226.98   10.30
   0   4   1  232.28   10.10
   0   4   1  214.98   44.30
   0   4   1  229.68   10.30
   0   4  -1  236.38   10.20
   0   4  -1  290.17   48.40
   0   4   1  232.68   10.30
   0   4  -1  233.38   10.10
   0   4  -1  236.78   10.40
   0   4   1  240.18   10.40
   0   4  -1  229.08   10.00
   0   4  -1  233.18   10.40
   0   4   1  236.38    9.90
   0   4  -1  237.38   10.50
  -2  -4  -1    3.90    1.00
  -2  -4  -1  -11.30    7.40
  -2  -4  -1    4.30    1.00
   2  -4   1    4.30    1.10
  -2  -4  -1    3.10    0.80
   2  -4   1    2.90    1.10
  -2  -4  -1    3.90    1.00
  -2  -4  -1    2.10    1.10
   2  -4   1   24.20    9.40
   2  -4   1    2.30    1.00
  -2   4  -1    4.40    1.20
  -2   4  -1    2.40    1.20
   2   4   1    4.70    0.60
  -2   4  -1    4.90    1.20
  -2   4  -1    5.00    1.10
  -2   4  -1    2.20    0.90
  -2   4  -1    2.00   14.00
   2   4   1    3.60    0.90
   2   4   1    4.70    1.20
   2   4   1    4.90    1.20
   4  -4   1  346.67   15.30
   4  -4   1  345.47   14.90
   4  -4   1  363.56   15.10
   4  -4   1  311.67   61.89
  -4  -4  -1  411.76   54.79
  -4  -4  -1  351.96   15.10
  -4  -4  -1  356.26   14.90
  -4  -4  -1  375.36   15.50
  -4  -4  -1  368.86   14.80
   4  -4   1  367.16   15.40
  -4  -4  -1  348.57   15.10
   4   4   1  357.76   51.19
  -4   4  -1  354.26   63.49
  -4   4  -1  382.26   15.40
   4   4   1  356.36   14.90
  -4   4  -1  343.77   15.20
  -4   4  -1  340.47   15.10
  -4   4  -1  371.56   15.80
  -4   4  -1  342.27   15.30
  -6  -4  -1   -1.60    9.20
  -6  -4  -1    0.40    0.70
  -6  -4  -1    0.00    1.20
   6  -4   1   -0.40    1.00
   6  -4   1    1.80    0.80
   6  -4   1    0.00    0.90
  -6  -4  -1    0.30    0.60
  -6  -4  -1   -0.10    0.50
   6  -4   1   -4.70   11.50
  -6  -4  -1    0.20    0.60
   6  -4   1    0.90    0.60
  -6  -4  -1    0.10    0.30
  -6  -4  -1   -0.20    0.80
   6  -4   1   -0.10    0.90
  -6   4  -1   -8.20   14.20
  -6   4  -1    1.20    1.20
   6   4   1   -0.50    0.50
  -6   4  -1   -0.40    0.90
  -6   4  -1   -0.70    0.70
  -6   4  -1   -0.60    1.20
   6   4   1    4.80    8.20
   8  -4   1   14.30    1.60
  -8  -4  -1    7.50    1.40
   8  -4   1   11.40    1.60
  -8  -4  -1   10.60    1.90
   8  -4   1   15.40    2.10
  -8  -4  -1   12.30    1.20
  -8  -4  -1   14.20    1.40
   8  -4   1   11.00    1.10
  -8  -4  -1   10.10    1.10
  -8   4  -1   12.30    2.00
  -8   4  -1   20.20   24.80
   8   4   1   29.30   13.00
  -8   4  -1   14.40    2.10
  -8   4  -1   15.30    2.70
 -10  -4  -1    5.40    0.60
 -10  -4  -1    8.30    2.10
  10  -4   1    8.00    1.40
  10  -4   1    5.50    1.50
 -10  -4  -1    8.30    1.40
 -10  -4  -1    6.40    1.10
 -10  -4  -1    8.00    0.90
 -10  -4  -1    7.20    1.00
  10   4   1    6.90    8.40
 -10   4  -1    3.90    1.60
  10   4   1    1.10    8.90
 -10   4  -1    3.50    1.20
 -10   4  -1   10.10    2.40
 -10   4  -1   -6.80   19.40
 -12  -4  -1   65.89    3.00
 -12  -4  -1   63.09    3.80
 -12  -4  -1   69.89    4.80
 -12  -4  -1   67.59    3.00
  12  -4   1   63.29    3.80
 -12  -4  -1   65.79    3.70
 -12   4  -1   52.09   38.40
 -12   4  -1   60.99    5.20
 -12   4  -1   61.69    4.50
  14  -4   1    8.40    1.40
 -14  -4  -1    7.70    2.10
 -14  -4  -1   10.00    1.70
 -14  -4  -1    8.50    1.60
 -14   4  -1    9.60    2.90
 -14   4  -1  -17.60   31.80
 -14   4  -1   12.20    2.70
 -16  -4  -1   -0.80    1.50
 -16  -4  -1    0.60    1.70
 -16  -4  -1    0.60    1.10
  16  -4   1    1.60    0.80
 -16   4  -1    1.70    2.10
 -16   4  -1    2.90    1.90
 -16   4  -1  -19.60   47.80
 -18  -4  -1    3.80    1.70
 -18  -4  -1    0.70    1.10
 -18  -4  -1   -0.60    1.80
 -18  -4  -1    2.90    1.90
 -18   4  -1    1.60    2.80
 -18   4  -1    2.10    2.10
 -18   4  -1    3.30    2.40
 -20  -4  -1    0.30    1.80
 -20  -4  -1    0.60    1.30
 -20  -4  -1   -0.60    1.10
 -20  -4  -1    5.40    1.90
 -20  -4  -1    1.80    2.20
 -20   4  -1    0.70    2.70
 -20   4  -1   -0.90    2.00
 -20   4  -1    2.00    4.30
 -22  -4  -1   -2.00    1.70
 -22  -4  -1    2.10    1.90
 -22  -4  -1   -1.70    1.50
 -22   4  -1    2.70    2.10
 -22   4  -1    3.70    2.80
 -22   4  -1    4.90    3.80
 -23  -5   1    7.60    2.70
 -23  -5   1    7.70    2.80
 -23   5   1   15.40    3.90
 -23   5   1   14.90    3.60
 -21  -5   1   19.10    2.30
 -21  -5   1   20.40    4.10
 -21  -5   1   22.20    3.70
 -21   5   1   22.90    4.00
 -21   5   1   22.90    4.30
 -19  -5   1   28.90    3.00
 -19  -5   1   30.30    2.20
 -19  -5   1   31.10    4.60
  19  -5  -1   31.90    2.60
 -19   5   1   33.80    4.90
 -17  -5   1   45.50    2.70
  17  -5  -1   53.59    3.60
 -17  -5   1   46.30    3.70
 -17  -5   1   52.79    5.20
 -17  -5   1   51.49    2.60
 -17  -5   1   50.09    2.60
 -17   5   1   51.29    5.00
 -17   5   1   44.00    5.10
 -15  -5   1   87.69    4.20
  15  -5  -1   93.99    5.40
  15  -5  -1   97.39    5.10
 -15  -5   1   93.99    4.60
 -15  -5   1   95.19    6.70
 -15  -5   1   98.99    6.10
 -15   5   1   92.69    6.70
 -15   5   1  111.09    6.80
 -13  -5   1  314.97   12.60
  13  -5  -1  300.27   13.20
  13  -5  -1  279.57   12.90
 -13  -5   1  312.67   13.40
  13  -5  -1  194.88   70.69
  13   5  -1  270.67   44.70
 -13   5   1  305.57   14.20
 -13   5   1  310.77   14.60
  13   5  -1  319.87   47.20
 -13   5   1  256.97   13.00
 -13   5   1  291.67   86.39
  11  -5  -1  395.36   15.90
  11  -5  -1  381.96   15.90
  11  -5  -1  357.06   70.69
  11  -5  -1  346.07   15.50
 -11  -5   1  376.06   15.90
  11   5  -1  356.36   55.39
 -11   5   1  317.17   15.50
 -11   5   1  368.96   16.80
 -11   5   1  437.76  110.29
  11   5  -1  287.07   54.49
 -11   5   1  360.76   16.40
  -9  -5   1  634.04   25.10
  -9  -5   1  631.54   26.30
   9  -5  -1  606.84   26.00
   9  -5  -1  645.34   26.20
   9  -5  -1  665.03   26.30
  -9  -5   1  656.53   25.80
   9  -5  -1  638.54  101.09
   9   5  -1  701.83   78.99
   9   5  -1  616.64   26.20
  -9   5   1  643.94   26.70
  -9   5   1  554.54   26.40
  -9   5   1  633.74   27.10
  -9   5   1  572.14   99.79
   9   5  -1  587.04   77.59
   7  -5  -1 2138.29   82.79
   7  -5  -1 2048.30  184.28
  -7  -5   1 1926.51   82.89
   7  -5  -1 1928.31   84.29
   7  -5  -1 2128.89   83.59
   7  -5  -1 2131.59   85.89
   7   5  -1 2128.69   82.09
  -7   5   1 2174.88  187.78
   7   5  -1 2107.99   81.89
   7   5  -1 2084.39  162.68
   7   5  -1 2012.20  163.18
  -7   5   1 2109.49   83.59
   5  -5  -1 1444.66   59.49
  -5  -5   1 1540.55   58.79
  -5  -5   1 1351.36   59.09
   5  -5  -1 1593.24  152.38
   5  -5  -1 1540.95   59.09
   5  -5  -1 1405.26   58.79
   5  -5  -1 1427.36   58.99
   5  -5  -1 1411.76   59.19
  -5  -5   1 1568.84   59.29
   5   5  -1 1502.15  134.19
  -5   5   1 1364.26  142.69
  -5   5   1 1526.15   59.39
  -5   5   1 1501.85   59.69
   5   5  -1 1526.85   58.69
  -5   5   1 1393.96   58.99
  -5   5   1 1415.16   59.09
   5   5  -1 1515.75   58.29
   3  -5  -1 2089.09  174.78
   3  -5  -1 1959.40   80.09
   3  -5  -1 1964.20   80.39
   3  -5  -1 1989.50   79.79
  -3   5   1 1969.00   80.19
   3   5  -1 2115.99   80.79
   3   5  -1 2025.00  166.38
  -3   5   1 1948.01   80.09
  -3   5   1 2046.30  173.78
   3   5  -1 2047.60   79.49
  -1  -5   1 1747.83  153.88
   1  -5  -1 1732.33   66.59
   1  -5  -1 1606.84   65.99
   1  -5  -1 1550.94  154.18
   1  -5  -1 1635.54   66.39
  -1   5   1 1639.94   66.09
  -1   5   1 1848.02  186.18
   1   5  -1 1666.53   65.89
  -1   5   1 1503.45   67.39
   1   5  -1 1681.73  152.98
   1   5  -1 1752.72   66.59
  -1  -5  -1 2828.82  208.08
   1  -5   1 3261.47  228.98
  -1   5  -1 3032.50  221.98
   1   5   1 2890.11  208.78
   3  -5   1  795.72   31.00
  -3  -5  -1  709.03   30.90
  -3  -5  -1  756.72   30.70
   3  -5   1  727.33   31.10
  -3  -5  -1  771.12   30.70
  -3  -5  -1  744.53   30.60
   3  -5   1  721.43   98.49
  -3  -5  -1  753.02   30.90
   3  -5   1  788.72   31.30
  -3  -5  -1  738.63   89.99
  -3  -5  -1  781.12   31.30
   3  -5   1  718.23   30.70
  -3   5  -1  719.33  100.39
  -3   5  -1  770.12   31.60
  -3   5  -1  794.62   31.30
   3   5   1  741.23   30.60
   3   5   1  805.72   89.59
  -3   5  -1  726.13   31.10
   3   5   1  782.62   30.90
   3   5   1  726.63   31.10
   5  -5   1  797.62   31.50
  -5  -5  -1  750.52   30.60
  -5  -5  -1  745.03   30.70
  -5  -5  -1  770.12   31.40
   5  -5   1  748.53   31.30
  -5  -5  -1  761.82   30.70
   5  -5   1  858.21  111.79
   5  -5   1  746.13   30.60
  -5  -5  -1  774.62   30.70
  -5  -5  -1  686.23   30.90
  -5  -5  -1  723.03   85.39
   5  -5   1  800.52   31.10
   5  -5   1  726.13   30.80
  -5   5  -1  703.83   31.20
  -5   5  -1  779.82  108.39
   5   5   1  758.52   30.60
  -5   5  -1  721.73   31.10
  -5   5  -1  764.62   31.90
  -5   5  -1  813.22   31.50
   5   5   1  788.42   87.89
   7  -5   1  840.62   32.70
   7  -5   1  704.33   33.60
  -7  -5  -1  819.12   31.70
  -7  -5  -1  798.82   31.60
  -7  -5  -1  707.93   32.00
   7  -5   1  788.92   31.60
  -7  -5  -1  781.82   31.60
  -7  -5  -1  821.52   32.70
   7  -5   1  798.62   32.10
  -7  -5  -1  785.02   85.69
  -7  -5  -1  789.02   31.80
   7  -5   1  683.23  104.09
  -7   5  -1  819.62   33.30
  -7   5  -1  785.12  113.09
  -7   5  -1  811.02   32.60
   7   5   1  800.72   87.09
  -7   5  -1  714.13   33.10
   7   5   1  774.72   31.70
   9  -5   1  547.65   96.89
  -9  -5  -1  720.83   29.00
  -9  -5  -1  675.53   27.40
  -9  -5  -1  718.53   27.80
  -9  -5  -1  610.94   28.30
   9  -5   1  707.83   27.70
   9  -5   1  734.03   28.40
  -9  -5  -1  678.63   27.70
  -9  -5  -1  688.23   28.00
   9   5   1  656.83   70.79
   9   5   1  586.14   69.19
  -9   5  -1  609.94  104.69
  -9   5  -1  700.93   28.90
  -9   5  -1  706.33   29.70
  11  -5   1  120.99    6.10
 -11  -5  -1  119.49    5.50
 -11  -5  -1  114.19    6.80
 -11  -5  -1  119.09    5.90
  11  -5   1  113.49    4.90
 -11  -5  -1  111.59    5.30
 -11   5  -1  115.39    6.80
  11   5   1   95.29   25.60
 -11   5  -1  120.19    7.50
 -13  -5  -1  255.27   11.80
  13  -5   1  297.07   12.90
 -13  -5  -1  295.37   12.70
 -13  -5  -1  302.47   13.80
 -13   5  -1  270.27   82.59
 -13   5  -1  305.77   14.70
 -13   5  -1  302.07   13.90
 -15  -5  -1  180.18    8.20
  15  -5   1  170.98    8.00
 -15  -5  -1  151.58    7.40
 -15  -5  -1  186.78    9.40
 -15   5  -1  258.67   70.89
 -15   5  -1  175.18    9.40
 -15   5  -1  161.88   10.00
 -17  -5  -1   61.99    4.20
 -17  -5  -1   52.09    3.20
 -17  -5  -1   69.29    5.60
 -17  -5  -1   62.39    5.10
 -17   5  -1   57.59    5.30
 -17   5  -1   62.69    5.90
 -17   5  -1   68.59    7.30
 -19  -5  -1   37.20    4.00
 -19  -5  -1   34.80    2.90
 -19  -5  -1   38.90    4.20
 -19   5  -1   32.10    5.20
 -19   5  -1   37.20    5.10
 -19   5  -1   36.80    6.10
 -21  -5  -1   15.00    2.80
 -21  -5  -1   19.40    4.00
 -21  -5  -1   24.10    4.00
 -21   5  -1   22.70    5.40
 -21   5  -1   23.80    4.70
 -21   5  -1   23.30    4.20
 -22  -6   1   -0.50    2.40
 -22  -6   1    0.40    2.20
 -22   6   1   -0.90    2.50
 -22   6   1    3.70    2.50
 -20  -6   1    1.10    1.40
 -20  -6   1    0.50    2.50
 -20   6   1    0.20    2.40
 -20   6   1   -0.10    2.40
 -18  -6   1   -1.60    2.30
 -18  -6   1   -0.60    1.10
 -18  -6   1   -0.80    0.60
  18  -6  -1   -0.80    1.30
 -18  -6   1    0.40    0.60
 -18   6   1   -1.80    2.10
  16  -6  -1    5.60    2.10
 -16  -6   1    6.10    1.00
 -16  -6   1    9.00    3.10
 -16  -6   1    8.00    1.30
 -16  -6   1   11.80    2.50
  16  -6  -1    5.20    1.70
 -16   6   1    5.20    2.90
 -16   6   1    9.30    2.80
  14  -6  -1    1.60    1.60
 -14  -6   1    0.10    0.70
  14  -6  -1    1.40    1.30
 -14  -6   1    0.90    1.00
 -14  -6   1    1.20    1.60
 -14   6   1    1.90    2.10
 -14   6   1   -0.20    2.00
 -12  -6   1   20.60    2.20
  12  -6  -1   18.90    2.90
  12  -6  -1   15.60    2.50
 -12  -6   1   18.90    2.80
  12  -6  -1   15.40    2.20
  12  -6  -1   -0.20   30.20
 -12   6   1   35.40   54.69
  12   6  -1   -3.20   25.70
 -12   6   1   19.60    3.60
 -12   6   1   19.30    3.40
  10  -6  -1    6.40    1.60
 -10  -6   1    3.90    1.70
 -10  -6   1    4.00    1.30
  10  -6  -1    3.70    1.70
  10  -6  -1    2.70    1.60
  10  -6  -1  -33.10   21.30
  10   6  -1    4.40   14.90
 -10   6   1    5.40    2.30
 -10   6   1  -19.60   33.80
  10   6  -1  -20.10   13.20
 -10   6   1    5.40    2.20
   8  -6  -1   10.00   21.10
   8  -6  -1    6.80    1.80
  -8  -6   1    5.10    1.40
  -8  -6   1    6.60    2.10
   8  -6  -1    7.10    1.60
   8   6  -1    7.60    1.00
  -8   6   1    6.70    2.20
   8   6  -1   -1.20   17.00
  -8   6   1    6.30    2.10
  -8   6   1    2.30   36.80
   8   6  -1    6.80    1.20
  -6  -6   1    2.00    1.20
   6  -6  -1    2.60    1.20
   6  -6  -1    2.40    1.50
   6  -6  -1    3.20    1.60
   6  -6  -1    2.00   21.20
  -6  -6   1    2.80    2.10
   6   6  -1    2.40    0.80
  -6   6   1    3.20    1.70
  -6   6   1    3.80    2.00
   6   6  -1   -4.90   11.80
  -6   6   1    5.30   31.90
   6   6  -1    2.40    1.20
   6   6  -1    0.70   19.20
   4  -6  -1   21.70    2.60
  -4  -6   1   16.60    2.20
   4  -6  -1   25.00   22.10
   4  -6  -1   25.40    2.90
   4  -6  -1   26.00    2.80
  -4  -6   1   24.60    3.10
  -4   6   1   19.80    3.00
   4   6  -1   -0.90   20.00
  -4   6   1    4.20   28.10
  -4   6   1   19.80    2.80
   4   6  -1   20.90    1.80
   4   6  -1   20.40    1.20
   4   6  -1   45.30   33.70
   4   6  -1   20.60    2.30
   2  -6  -1  145.49    7.30
   2  -6  -1  145.29   57.69
  -2  -6   1  156.68    7.50
   2  -6  -1  148.29    7.70
   2  -6  -1  138.79    7.60
   2  -6  -1  135.19    7.00
   2  -6  -1  143.69    7.40
  -2  -6   1  142.79    7.60
   2  -6  -1  156.58    7.40
  -2   6   1  147.49   52.79
   2   6  -1  150.48    6.90
  -2   6   1  141.09    7.20
  -2   6   1  150.78    7.90
   2   6  -1  146.69    6.70
   2   6  -1  107.69   56.49
   2   6  -1  155.78    7.60
  -2   6   1  151.28    7.70
   0  -6  -1    1.50    1.00
   0  -6  -1   -0.30    1.40
   0  -6   1   -1.30    0.70
   0  -6  -1   -0.70    1.10
   0  -6   1    0.20    1.40
   0  -6  -1   -0.50    1.00
   0  -6  -1    0.80    0.90
   0  -6   1   -0.40    1.10
   0  -6  -1   23.40   14.70
   0  -6   1  -19.50   15.60
   0  -6  -1    3.00    1.30
   0   6   1   -1.00    1.20
   0   6   1    0.40    0.80
   0   6   1    0.20    0.70
   0   6  -1  -21.90   16.90
   0   6   1    1.50    1.40
   0   6  -1    0.00    0.90
   0   6   1  -12.10   13.50
   0   6  -1   -0.20    0.80
   0   6  -1   -1.20    1.30
  -2  -6  -1   74.89   36.20
  -2  -6  -1   58.19    3.60
  -2  -6  -1   54.29    3.40
  -2  -6  -1   56.69    3.70
   2  -6   1   63.79    6.10
   2  -6   1   13.60   27.50
  -2  -6  -1   56.79    5.10
   2  -6   1   58.39    3.80
  -2  -6  -1   53.69    3.70
   2   6   1   41.60   26.30
  -2   6  -1   55.39   37.40
   2   6   1   57.09    3.90
  -2   6  -1   53.99    3.80
  -2   6  -1   57.79    4.40
  -2   6  -1   50.59    3.50
   2   6   1   56.39    2.70
  -4  -6  -1  207.68   10.90
  -4  -6  -1  260.17   11.50
  -4  -6  -1  297.77   58.19
   4  -6   1  341.57   95.69
   4  -6   1  229.68   10.60
   4  -6   1  233.08   10.90
  -4  -6  -1  231.88   10.70
   4  -6   1  243.18   11.40
  -4  -6  -1  242.48   10.70
  -4  -6  -1  245.58   10.70
  -4  -6  -1  221.48   10.40
   4   6   1  245.38   10.80
  -4   6  -1  253.17   11.40
   4   6   1  253.47   65.79
  -4   6  -1  229.88   11.70
  -4   6  -1  214.88   74.49
   4   6   1  231.78   10.50
  -6  -6  -1   28.90    2.30
   6  -6   1   26.30    3.30
  -6  -6  -1   29.80    2.50
   6  -6   1   58.99   28.80
  -6  -6  -1    9.70   21.30
  -6  -6  -1   29.90    2.30
   6  -6   1   27.30    2.30
  -6  -6  -1   30.80    3.60
  -6  -6  -1   24.90    2.40
   6  -6   1   32.30    3.10
  -6   6  -1   -6.10   34.10
   6   6   1   27.00    2.20
  -6   6  -1   29.70    3.30
  -6   6  -1   34.20    3.80
   6   6   1   11.40   19.80
  -8  -6  -1   27.40    2.20
  -8  -6  -1   24.40    2.00
   8  -6   1   27.00    2.20
   8  -6   1   34.80    3.90
  -8  -6  -1   27.80    2.50
  -8  -6  -1   23.20    2.40
   8  -6   1   -6.30   26.80
   8  -6   1   25.40    2.90
  -8  -6  -1   26.20    3.30
  -8   6  -1  -40.10   34.80
  -8   6  -1   33.00    4.30
   8   6   1   61.99   23.00
  -8   6  -1   30.40    3.60
  10  -6   1   20.90    1.80
 -10  -6  -1   25.00    2.10
 -10  -6  -1   23.90    2.20
  10  -6   1   23.90    2.80
 -10  -6  -1   30.90    3.80
 -10  -6  -1   22.80    2.30
  10   6   1   42.80   29.10
 -10   6  -1   27.70    4.20
 -10   6  -1   87.89   54.39
 -10   6  -1   22.10    3.30
  10   6   1  -16.20   23.90
  12  -6   1   44.20    3.70
 -12  -6  -1   48.50    3.10
 -12  -6  -1   49.80    4.60
 -12  -6  -1   47.50    3.40
 -12  -6  -1   43.60    2.80
 -12   6  -1   54.29    5.40
 -12   6  -1   56.99    4.70
  12   6   1   36.50   21.80
 -14  -6  -1    0.90    1.80
 -14  -6  -1    0.00    1.00
 -14  -6  -1    0.80    0.80
  14  -6   1    0.00    1.30
 -14   6  -1   -2.40    2.20
 -14   6  -1   -0.10    2.00
  16  -6   1    1.90    1.10
 -16  -6  -1    1.90    1.20
 -16  -6  -1    3.30    2.00
 -16   6  -1    1.70    3.10
 -16   6  -1    3.50    2.30
 -18  -6  -1    2.60    2.40
 -18  -6  -1    1.30    1.70
 -18   6  -1   -0.70    2.90
 -18   6  -1    2.20    2.20
 -18   6  -1   -3.40    2.20
 -20  -6  -1   -0.30    1.70
 -20  -6  -1   -1.40    1.60
 -20  -6  -1   -1.20    2.20
 -20   6  -1    1.50    3.50
 -20   6  -1   -0.40    2.00
 -20   6  -1   -0.80    2.70
 -21  -7   1   34.60    5.40
 -21   7   1   32.10    5.50
 -21   7   1   27.60    4.50
 -19  -7   1   53.39    2.90
 -19  -7   1   54.99    6.70
 -19  -7   1   61.29    4.70
 -19   7   1   64.69    6.30
 -19   7   1   54.29    6.10
 -17  -7   1   81.59    5.90
  17  -7  -1   80.09    5.50
 -17  -7   1   86.09    7.30
 -17  -7   1   89.59    4.60
 -17   7   1   87.69    7.40
 -17   7   1   88.59    7.10
 -15  -7   1  114.99    8.80
  15  -7  -1  112.79    6.70
 -15  -7   1  128.79    6.10
 -15  -7   1  101.09    5.70
 -15  -7   1  126.39    7.20
 -15   7   1  105.99    8.20
 -15   7   1  122.59    8.50
  15   7  -1  118.69   42.70
  13  -7  -1  211.88   10.50
 -13  -7   1  212.08   10.80
 -13  -7   1  215.48    9.90
 -13   7   1  217.28   12.00
 -13   7   1  205.88   11.40
  13   7  -1  173.38   58.19
  11  -7  -1  176.78    9.10
 -11  -7   1  177.08    9.40
  11  -7  -1  181.78    9.40
  11  -7  -1  166.48   59.19
 -11  -7   1  167.68    8.50
 -11   7   1  177.98   10.30
 -11   7   1  172.68    9.80
  11   7  -1  169.58   61.89
 -11   7   1  276.77  101.39
   9  -7  -1  175.38    9.20
   9  -7  -1  186.58    9.50
   9  -7  -1   97.99   58.79
  -9  -7   1  177.58    8.70
  -9  -7   1  187.98    9.60
  -9   7   1  238.28   98.29
  -9   7   1  179.48    9.80
   9   7  -1  140.59   66.09
  -9   7   1  181.48   10.20
   9   7  -1  188.28    8.00
   9   7  -1  107.19   45.60
  -7  -7   1  446.96   19.70
   7  -7  -1  459.75   19.50
   7  -7  -1  446.16   19.70
   7  -7  -1  326.37  101.89
  -7  -7   1  451.95   19.10
   7   7  -1  432.96   18.20
   7   7  -1  396.76   80.79
   7   7  -1  441.36   86.89
  -7   7   1  436.56   19.80
  -7   7   1  506.75  130.79
   7   7  -1  444.36   18.70
  -7   7   1  430.96   20.20
  -5  -7   1  336.47   15.30
   5  -7  -1  389.16   77.69
   5  -7  -1  332.47   15.20
  -5  -7   1  321.47   14.60
   5  -7  -1  331.27   14.90
  -5   7   1  338.37   15.40
   5   7  -1  323.27   14.60
   5   7  -1  279.57   79.79
  -5   7   1  536.75  134.49
  -5   7   1  320.47   15.60
   5   7  -1  351.96   92.79
   5   7  -1  323.17   14.10
   3  -7  -1  424.26   87.99
   3  -7  -1  483.15   20.50
  -3  -7   1  469.65   19.90
  -3  -7   1  403.36   19.40
  -3  -7   1  469.05   20.40
   3  -7  -1  464.45   20.10
  -3   7   1  469.25   20.50
   3   7  -1  470.55  111.89
   3   7  -1  469.65   20.20
  -3   7   1  548.85  133.09
   3   7  -1  461.15   18.80
   3   7  -1  557.64   95.49
  -3   7   1  464.75   20.70
   1  -7  -1  578.44   24.60
   1  -7  -1  579.84   24.10
  -1  -7   1  574.04   24.10
   1  -7  -1  729.23  104.69
  -1  -7   1  590.44   24.70
   1  -7  -1  572.44   24.10
  -1   7   1  542.95   23.50
   1   7  -1  538.55  103.79
  -1   7   1  556.44   24.70
   1   7  -1  573.64   23.50
  -1   7   1  576.44   24.50
  -1   7   1  457.95   90.79
   1   7  -1  542.15   23.70
   1   7  -1  561.54   24.50
  -1  -7  -1 1240.68   50.09
   1  -7   1 1244.48   49.60
  -1  -7  -1 1210.38   49.50
   1  -7   1 1114.79  148.49
  -1  -7  -1 1212.98   49.90
   1  -7   1 1240.48   50.09
  -1  -7  -1 1383.36  147.59
  -1  -7  -1 1145.79   49.20
  -1   7  -1 1075.19  150.78
   1   7   1 1262.07   49.80
   1   7   1 1204.38   48.50
   1   7   1 1168.88  139.69
  -1   7  -1 1235.88   50.19
  -1   7  -1 1212.18   49.40
  -3  -7  -1  661.33   27.90
   3  -7   1  649.34   27.40
   3  -7   1  643.54  109.89
   3  -7   1  646.44   27.80
  -3  -7  -1  757.32   91.39
  -3  -7  -1  656.73   27.20
  -3  -7  -1  662.13   27.00
  -3  -7  -1  602.64   27.20
   3   7   1  670.23  103.49
  -3   7  -1  649.04   28.20
   3   7   1  651.83   27.30
  -3   7  -1  564.04  117.69
  -3   7  -1  672.63   27.80
  -3   7  -1  650.73   27.50
   3   7   1  619.34   26.90
  -5  -7  -1  746.23   30.10
  -5  -7  -1  710.33   30.80
   5  -7   1  769.02   30.50
  -5  -7  -1  697.93   30.00
   5  -7   1  704.63  120.89
  -5  -7  -1  743.73   29.90
   5  -7   1  705.53   30.00
  -5  -7  -1  650.53   29.70
   5  -7   1  778.72   31.00
  -5  -7  -1  658.83  107.89
   5   7   1  700.33   29.80
  -5   7  -1  703.03  154.58
   5   7   1  555.14   94.79
   5   7   1  750.62   30.00
  -5   7  -1  726.33   31.40
  -5   7  -1  736.93   30.80
  -5   7  -1  757.22   31.00
   7  -7   1  687.63   28.80
   7  -7   1  608.34  116.29
  -7  -7  -1  662.83   28.50
  -7  -7  -1  707.23   28.80
   7  -7   1  756.02   29.50
  -7  -7  -1  724.93   28.90
  -7  -7  -1  599.74   28.50
   7  -7   1  712.23   29.90
  -7  -7  -1  715.83   29.90
  -7   7  -1  752.72  136.99
  -7   7  -1  724.73   30.30
  -7   7  -1  719.23   29.90
   7   7   1  684.23   28.60
  -7   7  -1  687.33   30.50
   7   7   1  564.54   96.19
   9  -7   1  576.44   23.70
  -9  -7  -1  470.85   22.70
  -9  -7  -1  551.44   22.90
   9  -7   1  522.45   22.70
  -9  -7  -1  572.44   23.10
  -9  -7  -1  544.95   24.20
  -9   7  -1  563.64   25.10
  -9   7  -1  577.34   24.30
  -9   7  -1  670.33  132.09
 -11  -7  -1  126.99    7.20
 -11  -7  -1  146.69    8.60
  11  -7   1  158.58    8.10
 -11  -7  -1  147.09    7.20
  11  -7   1  147.59    6.70
 -11  -7  -1  154.58    7.30
 -11   7  -1  156.18    8.80
  11   7   1   96.99   46.50
 -11   7  -1  148.29    9.50
  13  -7   1  180.78    9.00
 -13  -7  -1  165.98    8.00
 -13  -7  -1  173.28    8.10
 -13  -7  -1  178.68    9.80
 -13  -7  -1  161.88    7.80
 -13   7  -1  166.18   10.60
 -13   7  -1  178.88   11.20
 -13   7  -1  166.48    9.70
 -15  -7  -1   93.99    4.70
 -15  -7  -1   91.89    6.70
  15  -7   1   94.89    5.70
 -15  -7  -1   91.79    5.10
 -15   7  -1   95.49    7.80
 -15   7  -1  102.49    8.70
 -17  -7  -1   25.60    3.90
 -17  -7  -1   20.70    4.10
 -17   7  -1   17.40    4.30
 -17   7  -1   26.70    3.90
 -17   7  -1   14.70    4.20
 -19  -7  -1   24.10    4.40
 -19  -7  -1    9.60    2.50
 -19   7  -1   14.30    4.20
 -19   7  -1   15.20    3.60
 -18  -8   1    2.20    1.10
 -18  -8   1   -0.70    1.80
 -18  -8   1    0.70    2.40
 -18   8   1    1.70    2.80
 -18   8   1    6.40    3.00
 -16  -8   1    3.20    1.90
 -16  -8   1    3.90    2.80
  16  -8  -1    0.80    1.50
 -16   8   1    2.60    3.10
 -16   8   1    0.10    2.30
  14  -8  -1   12.50    2.80
 -14  -8   1   13.10    2.20
 -14  -8   1   10.80    2.60
 -14   8   1    9.70    3.40
 -14   8   1   16.60    3.60
 -12  -8   1   10.50    2.90
 -12  -8   1    8.60    2.00
  12  -8  -1    7.60    2.40
 -12  -8   1    7.10    1.50
  12  -8  -1    7.40    2.50
  12   8  -1  -73.89   41.70
 -12   8   1   11.40    3.30
 -12   8   1    8.30    3.20
 -10  -8   1   58.09    4.30
  10  -8  -1   57.09    4.80
 -10  -8   1   54.49    5.10
  10  -8  -1   61.29    5.20
  10  -8  -1   43.20   56.29
 -10   8   1  175.18   72.99
 -10   8   1   53.79    5.30
  10   8  -1   33.60   47.30
 -10   8   1   62.39    5.90
   8  -8  -1   12.10   49.40
  -8  -8   1   18.40    2.40
   8  -8  -1   20.80    3.30
  -8  -8   1   24.10    2.90
   8  -8  -1   23.10    3.40
  -8  -8   1   17.70    3.30
   8   8  -1   25.40    2.00
   8   8  -1   25.10    2.60
  -8   8   1   23.70    4.10
  -8   8   1   35.30    4.50
  -8   8   1  148.89   51.99
  -6  -8   1   19.10    2.80
   6  -8  -1   14.80    2.80
   6  -8  -1   16.70    3.20
  -6  -8   1   20.80    3.40
   6  -8  -1   21.60   37.90
  -6   8   1   24.00    3.70
   6   8  -1  -22.60   47.30
  -6   8   1  -50.79   49.70
  -6   8   1   17.50    3.80
   6   8  -1   23.50    2.90
   4  -8  -1   24.30    3.40
  -4  -8   1   19.30    3.20
   4  -8  -1   23.50    3.20
   4  -8  -1   87.99   40.70
  -4  -8   1   16.10    2.60
   4   8  -1   18.00   31.40
  -4   8   1   20.80    3.30
   4   8  -1   23.50   34.90
   4   8  -1   21.90    2.40
  -4   8   1   25.60   53.39
  -4   8   1   18.20    3.40
  -2  -8   1   31.50    4.00
   2  -8  -1   57.79   36.10
   2  -8  -1   24.80    3.20
   2  -8  -1   27.60    3.80
  -2  -8   1   28.60    3.30
   2   8  -1   21.50   38.90
  -2   8   1   24.70    2.40
   2   8  -1   24.20    2.00
  -2   8   1   29.90    3.80
  -2   8   1   33.00    4.10
   2   8  -1   30.70    3.80
   2   8  -1    3.70   36.40
  -2   8   1   -8.80   41.70
   0  -8  -1   18.80    2.80
   0  -8   1   13.20    2.50
   0  -8  -1   76.39   34.10
   0  -8   1   15.30    3.00
   0  -8  -1   13.80    3.00
   0  -8  -1   13.20    2.50
   0   8   1   19.30    3.30
   0   8  -1   12.10    2.80
   0   8  -1   13.20    2.00
   0   8   1   12.20    1.50
   0   8   1   36.70   36.90
   0   8  -1  -12.40   36.30
  -2  -8  -1   14.50    2.30
   2  -8   1   11.60    2.80
  -2  -8  -1   18.80    3.20
  -2  -8  -1   10.30    2.20
   2  -8   1   10.10    2.30
  -2   8  -1  -11.70   54.59
  -2   8  -1   10.30    2.90
   2   8   1   18.00    2.70
  -2   8  -1   11.20    2.20
   2   8   1   33.60   29.90
  -4  -8  -1   62.89   38.40
   4   8   1   29.10   41.40
  -4   8  -1  -26.80   36.30
  -6  -8  -1   20.00   60.99
   6  -8   1   23.20    3.30
  -6  -8  -1   21.30    2.80
  -6  -8  -1   20.40    2.30
  -6  -8  -1   19.50    2.60
  -6  -8  -1   21.30    3.50
   6  -8   1   24.80    3.60
  -6  -8  -1   21.80    2.50
  -6   8  -1   10.10   71.19
  -6   8  -1   18.80    3.70
   6   8   1   63.99   47.00
  -6   8  -1   20.10    3.30
  -6   8  -1   24.40    3.70
  -8  -8  -1   13.00    3.00
  -8  -8  -1   13.30    2.10
  -8  -8  -1   13.70    2.20
   8  -8   1   14.00    2.80
   8  -8   1   13.50    2.20
  -8  -8  -1   12.70    1.90
   8  -8   1   13.60    3.10
  -8   8  -1   18.40    3.40
  -8   8  -1   19.50    4.20
   8   8   1   12.50   44.70
  -8   8  -1  -61.39   77.09
  -8   8  -1   15.00    3.40
 -10  -8  -1    2.80    1.10
 -10  -8  -1    0.00    1.20
  10  -8   1    2.20    2.00
 -10  -8  -1   -1.80    2.10
 -10  -8  -1    3.10    1.60
 -10   8  -1    4.50    2.60
 -10   8  -1    0.30    2.70
  10   8   1    8.60   49.40
 -10   8  -1    0.90    2.40
 -12  -8  -1    2.30    1.50
  12  -8   1    0.70    1.80
 -12  -8  -1   -1.70    2.10
 -12  -8  -1    1.80    1.30
 -12   8  -1   -0.40    2.40
  12   8   1   11.40   43.70
 -12   8  -1    0.40    3.40
  14  -8   1    1.20    1.90
 -14  -8  -1    1.10    1.20
 -14  -8  -1    0.70    2.10
 -14   8  -1    2.00    3.00
 -14   8  -1   -1.50    2.60
 -14   8  -1    5.00    2.60
 -16  -8  -1    3.00    2.30
 -16  -8  -1    3.10    1.00
 -16   8  -1    6.00    2.90
 -16   8  -1    1.50    2.20
 -16   8  -1    1.00    2.90
 -18  -8  -1    5.60    2.60
 -18  -8  -1    2.10    2.10
 -18   8  -1    1.90    3.30
 -18   8  -1    2.70    2.30
 -17  -9   1   38.40    5.50
 -17  -9   1   39.40    4.80
 -17  -9   1   51.59    3.60
  17  -9  -1   40.10    4.70
 -17   9   1   36.40    6.40
 -17   9   1   41.60    5.50
 -15  -9   1   88.29    6.70
  15  -9  -1   92.79    6.40
 -15  -9   1   86.59    7.50
 -15   9   1   81.29    7.70
 -15   9   1   93.19    7.50
 -13  -9   1  188.78   11.10
  13  -9  -1  187.08   10.10
 -13  -9   1  189.48    9.40
 -13   9   1  178.08   11.00
 -13   9   1  178.98   11.60
  11  -9  -1  229.08   12.40
  11  -9  -1  236.58   12.10
 -11  -9   1  230.08   12.40
 -11  -9   1  243.38   11.70
 -11   9   1  229.98   13.40
 -11   9   1  228.18   12.70
   9  -9  -1  322.37   14.90
  -9  -9   1  294.27   15.10
   9  -9  -1  313.57   15.20
  -9  -9   1  304.47   14.20
   9   9  -1  313.17   13.40
  -9   9   1  271.87   16.80
   7  -9  -1  484.05  132.49
   7  -9  -1  523.35   22.40
  -7  -9   1  512.75   22.80
   7  -9  -1  495.95   22.60
  -7  -9   1  496.45   21.80
  -7   9   1  783.42  239.28
  -7   9   1  497.25   22.80
   7   9  -1  390.76  135.69
  -7   9   1  508.35   23.40
   7   9  -1  455.15   20.70
   5  -9  -1  464.25   21.00
  -5  -9   1  468.35   20.30
  -5  -9   1  447.66   21.00
   5  -9  -1  459.25   20.60
   5   9  -1  452.25   20.20
  -5   9   1  446.76   21.40
  -5   9   1  364.26  120.49
   5   9  -1  343.07  111.59
  -5   9   1  457.25   21.10
   3  -9  -1  409.96   18.40
  -3  -9   1  415.96   19.00
  -3  -9   1  417.36   18.30
   3  -9  -1  421.96   19.00
   3  -9  -1  541.15  185.98
  -3   9   1  412.66   18.90
   3   9  -1  411.96   18.50
  -3   9   1  349.27   17.60
   3   9  -1  203.38   86.79
  -3   9   1  406.56   19.10
   1  -9  -1  320.77   14.40
  -1  -9   1  309.47   15.00
   1  -9  -1  296.07   14.80
  -1  -9   1  304.37   14.30
  -1   9   1  294.07   14.70
   1   9  -1  303.47   13.00
   1   9  -1  471.85  137.89
  -1   9   1  290.87   13.00
  -1   9   1  147.39   77.09
  -1   9   1  280.37   13.00
   1   9  -1  286.97  127.09
   1   9  -1  301.67   14.70
  -1  -9  -1  368.96   16.40
  -1  -9  -1  282.97   96.39
   1  -9   1  361.36   17.00
  -1  -9  -1  354.06   17.00
   1  -9   1  357.86   16.40
  -1   9  -1  354.66   15.70
  -1   9  -1  188.98  102.79
  -1   9  -1  347.37   17.10
   1   9   1  311.67   95.79
   1   9   1  347.07   16.60
   3  -9   1  111.59    7.70
   3  -9   1  126.89    7.40
  -3  -9  -1  106.49    6.80
  -3  -9  -1  178.78   45.80
  -3  -9  -1  126.29    7.90
  -3  -9  -1  115.29    6.70
   3   9   1  123.79   66.19
  -3   9  -1  -36.80   85.99
  -3   9  -1  112.79    7.90
   3   9   1  119.29    7.10
  -3   9  -1  109.99    6.80
   5  -9   1   98.29    7.00
  -5  -9  -1   95.39    5.70
   5  -9   1   96.09    6.50
  -5  -9  -1   86.09    6.80
  -5  -9  -1   92.49    6.10
   5   9   1   96.19    5.90
   5   9   1  151.98   73.19
  -5   9  -1   86.09    7.20
  -5   9  -1   93.79    6.50
  -7  -9  -1   89.39    6.90
  -7  -9  -1   80.29    5.30
  -7  -9  -1   84.89    5.70
   7  -9   1   81.89    6.60
   7  -9   1   98.09    6.50
  -7   9  -1   90.19    7.40
  -7   9  -1   91.89    6.70
  -7   9  -1   89.49    6.70
  -9  -9  -1   82.69    5.00
   9  -9   1   79.39    6.00
  -9   9  -1   70.89    6.90
  -9   9  -1   78.39    6.70
  -9   9  -1   87.59    6.70
  11  -9   1   28.80    3.70
 -11  -9  -1   29.90    4.70
 -11  -9  -1   28.70    3.20
 -11  -9  -1   30.50    2.80
 -11   9  -1   18.80    3.90
 -11   9  -1   23.40    4.70
 -11   9  -1   33.90    4.80
 -13  -9  -1   59.99    3.70
 -13  -9  -1   63.79    6.00
  13  -9   1   54.99    4.90
 -13  -9  -1   57.29    4.10
 -13   9  -1   53.59    6.80
 -13   9  -1   54.19    5.80
 -13   9  -1   50.79    6.40
 -15  -9  -1   54.19    5.60
 -15  -9  -1   52.99    3.60
 -15   9  -1   38.40    6.00
 -15   9  -1   54.19    6.80
 -15   9  -1   36.70    5.00
  14 -10  -1   -1.90    2.10
 -14 -10   1    0.80    2.10
 -14 -10   1    0.60    1.50
 -14  10   1    2.20    3.00
 -14  10   1    3.00    2.50
 -12 -10   1   -1.40    1.60
 -12 -10   1   -0.90    2.00
  12 -10  -1    0.50    1.90
  12 -10  -1    2.80    2.40
 -12  10   1    0.20    2.90
 -12  10   1   -2.00    2.40
  10 -10  -1   -0.30    2.20
  10 -10  -1    4.70    2.70
 -10 -10   1    3.70    1.90
 -10 -10   1   -0.80    2.30
 -10  10   1    2.70    2.90
 -10  10   1   -1.10    2.40
  -8 -10   1   -0.10    1.80
   8 -10  -1   -1.20    2.20
  -8 -10   1    0.20    2.40
  -8  10   1    2.60    2.90
   8  10  -1    0.90    1.60
  -8  10   1    0.70    2.40
   6 -10  -1    3.40    2.60
  -6 -10   1    1.70    2.10
  -6 -10   1    1.60    2.40
   6  10  -1    0.00    1.70
  -6  10   1    2.30    2.50
  -6  10   1    4.30    3.00
  -4 -10   1    0.00    1.90
   4 -10  -1   -2.20    2.40
  -4 -10   1    0.00    2.40
  -4  10   1   -1.60    2.10
  -4  10   1   -0.20    1.30
   4  10  -1   -0.90    1.90
  -2 -10   1    3.50    2.90
   2 -10  -1    4.50    3.50
  -2 -10   1    3.30    3.20
  -2  10   1    3.10    1.40
   2  10  -1    5.10    2.90
  -2  10   1    1.50    2.30
   0 -10   1   -1.70    2.40
   0 -10  -1   -0.90    2.10
   0 -10  -1    0.70    2.60
   0  10  -1    1.80    2.50
   0  10   1   -0.40    2.10
   0  10  -1   -0.40    1.00
  -2 -10  -1    9.10    2.70
   2 -10   1    8.60    3.40
  -2 -10  -1    5.90    3.00
   2 -10   1    9.10    3.20
  -2  10  -1    7.20    3.30
   2  10   1    1.70    2.20
  -2  10  -1    6.40    1.90
   4 -10   1   33.90    5.00
   4 -10   1   25.90    4.40
  -4 -10  -1   36.90    5.20
  -4 -10  -1   27.20    3.70
   4  10   1   33.50    4.30
  -4  10  -1   28.40    6.80
  -4  10  -1   23.30    3.40
  -4  10  -1  -37.90  158.58
  -4  10  -1   32.60  104.09
  -6 -10  -1    4.10    2.80
  -6 -10  -1   13.20    2.70
   6 -10   1   12.30    3.80
   6 -10   1   10.90    4.40
  -6  10  -1    8.50    3.30
  -6  10  -1   11.20    3.00
  -8 -10  -1    4.80    2.10
  -8 -10  -1    8.70    3.10
   8 -10   1    9.90    3.50
  -8  10  -1    3.00    2.90
  -8  10  -1    7.20    2.90
 -10 -10  -1    7.30    3.60
  10 -10   1    2.70    2.30
 -10 -10  -1    7.30    2.20
 -10  10  -1    3.40    2.90
 -10  10  -1    4.90    2.80
 -10  10  -1    3.60    3.60
 -12 -10  -1    7.20    3.10
  12 -10   1    7.40    2.50
 -12 -10  -1    4.00    1.70
 -12  10  -1    9.60    4.60
 -12  10  -1    7.30    3.30
 -12  10  -1    1.30    2.90
 -14 -10  -1    0.20    1.20
  14 -10   1    2.20    2.10
 -14 -10  -1    1.30    2.10
 -14  10  -1    2.20    4.30
 -14  10  -1    2.00    2.90
  11 -11  -1   34.60    5.30
  11 -11  -1   35.70    4.60
 -11 -11   1   31.80    4.60
 -11 -11   1   31.60    3.90
 -11  11   1   34.40    5.20
 -11  11   1   41.20    6.20
  -9 -11   1   48.00    5.80
   9 -11  -1   44.40    5.20
  -9 -11   1   48.90    4.70
   9 -11  -1   37.00    4.90
  -9  11   1   41.80    6.40
  -9  11   1   45.60    5.00
   7 -11  -1   94.09    6.90
  -7 -11   1   91.49    7.40
   7 -11  -1   92.09    7.40
  -7 -11   1   80.79    6.30
   7  11  -1   96.49    6.10
  -7  11   1   74.79    6.10
  -7  11   1  101.69    8.20
   5 -11  -1  118.89    8.00
  -5 -11   1  111.69    7.40
  -5 -11   1  118.49    8.50
   5 -11  -1  118.19    8.40
   5  11  -1  108.19    7.30
  -5  11   1  113.69    8.70
  -5  11   1  103.59    6.70
   3 -11  -1  139.39    8.70
  -3 -11   1  133.39    8.40
  -3 -11   1  136.79    9.20
   3 -11  -1  123.59    8.90
  -3  11   1  146.49    9.50
  -3  11   1  107.79    8.30
   3  11  -1  146.89    8.70
  -1 -11   1  197.28   10.40
  -1 -11   1  151.08   10.50
   1 -11  -1  171.78   10.80
   1 -11  -1  182.08   10.20
  -1  11   1  177.08   10.70
   1  11  -1  156.48   11.90
   1 -11   1  256.37   14.00
  -1 -11  -1  261.47   14.20
  -1 -11  -1  268.97   13.40
   1 -11   1  266.57   13.50
  -1  11  -1  257.57   14.20
  -1  11  -1  239.28   11.60
   3 -11   1  184.68   11.00
  -3 -11  -1  195.08   11.90
   3 -11   1  190.88   11.60
  -3 -11  -1  205.18   11.00
  -3  11  -1  191.48   10.10
   3  11   1  201.68   10.90
  -3  11  -1  207.18   12.30
  -5 -11  -1  205.98   11.00
   5 -11   1  204.98   12.00
  -5 -11  -1  195.68   12.00
   5 -11   1  205.18   11.30
  -5  11  -1  198.88   10.90
  -5  11  -1  209.28   12.70
   7 -11   1  182.48   10.70
  -7 -11  -1  184.48   10.20
  -7 -11  -1  184.58   11.50
   7 -11   1  188.18   11.50
  -7  11  -1  180.18   11.20
  -7  11  -1  196.48   12.40
  -9 -11  -1  143.09    8.40
   9 -11   1  149.69    9.00
  -9 -11  -1  147.19    9.90
  -9  11  -1  141.29    9.50
  -9  11  -1  152.18   11.40
 -11 -11  -1   63.19    9.20
  11 -11   1   80.09    6.30
 -11  11  -1   77.59    7.80
  -6 -12   1    6.80    2.70
   6 -12  -1    6.40    4.60
   6 -12  -1    5.10    2.60
   6  12  -1    6.00    3.10
  -6  12   1    4.80    4.90
  -4 -12   1    1.60    2.70
  -4 -12   1    2.60    2.10
   4 -12  -1    2.70    2.80
   4 -12  -1    3.80    2.80
   4  12  -1    4.60    2.80
  -4  12   1    5.30    3.60
   2 -12  -1    7.90    3.10
   2 -12  -1   10.20    3.60
  -2 -12   1    9.60    3.00
  -2 -12   1    1.10    2.70
   2  12  -1    5.20    2.80
  -2  12   1   16.70    4.60
   0 -12   1    2.40    2.80
   0 -12  -1    3.10    2.50
   0 -12  -1    2.60    2.50
   0 -12   1    3.70    2.50
   0  12   1    0.10    2.70
   0  12  -1    3.90    2.90
   2 -12   1    1.10    2.80
   2 -12   1   -0.30    2.10
  -2 -12  -1    2.40    2.40
  -2 -12  -1    3.30    2.40
   2  12   1   -0.60    2.60
  -2  12  -1   -1.60    2.60
   4 -12   1    1.40    2.20
  -4 -12  -1   -0.80    3.00
  -4  12  -1    0.80    3.00
  -6 -12  -1    0.00    2.20
   6 -12   1   -2.70    2.80
  -6 -12  -1    1.80    2.50
   6 -12   1    2.30    2.60
  -6  12  -1   -1.50    2.80
  -6  12  -1   -0.90    2.10
 -26   0   2    8.00    3.10
 -24   0   2   53.69    4.70
 -24   0   2   62.89    6.10
 -22   0   2   57.49    4.70
 -22   0   2   50.39    5.40
 -20   0   2  118.29    7.30
 -20   0   2  128.49    6.00
 -20   0   2  131.79    8.00
 -18   0   2  123.99    7.00
 -18   0   2  144.89    7.80
 -18   0   2  116.29   32.50
  18   0  -2   76.89   29.20
 -18   0   2  134.19    5.90
 -18   0   2  105.39    6.00
  16   0  -2  668.33   82.69
 -16   0   2  649.34   27.80
 -16   0   2  680.13   28.20
 -16   0   2  646.74   26.90
  14   0  -2  460.35   61.89
 -14   0   2  561.94   22.00
  14   0  -2  530.85   21.60
 -14   0   2  577.94   67.79
 -14   0   2  504.55   22.20
  14   0  -2  535.95   22.20
 -14   0   2  563.54   23.00
 -14   0   2  571.84   22.30
  14   0  -2  521.45   21.50
 -14   0   2  556.14   23.30
  12   0  -2 1028.30   41.40
 -12   0   2  948.81   41.20
 -12   0   2 1049.89   41.20
 -12   0   2 1050.49   42.00
 -12   0   2 1078.59   42.10
 -12   0   2 1090.59   92.99
  12   0  -2 1019.00   40.90
  12   0  -2  960.20   88.29
 -12   0   2 1059.89   41.40
 -10   0   2 1225.98   48.00
 -10   0   2 1212.18   48.50
 -10   0   2 1162.68   47.90
  10   0  -2 1198.58   48.10
  10   0  -2 1158.68   47.70
  10   0  -2 1188.58   48.40
 -10   0   2 1227.38   47.90
  10   0  -2 1249.88  100.09
 -10   0   2 1285.07  101.29
   8   0  -2 1219.18   96.09
  -8   0   2 1246.98   98.29
   8   0  -2 1170.78   48.10
  -6   0   2 2095.29  134.09
   6   0  -2 2021.00  132.79
   4   0  -2  489.95   53.09
   4   0  -2  440.76   18.00
  -4   0   2  436.76   17.60
  -4   0   2  425.16   18.10
  -4   0   2  448.66   18.00
   4   0  -2  440.86   17.70
  -4   0   2  435.56   17.80
   4   0  -2  442.56   17.70
   4   0  -2  446.46   18.20
  -4   0   2  414.86   49.30
  -2   0   2   22.80    1.60
   2   0  -2   21.30    1.60
   2   0  -2   42.80   17.90
   2   0  -2   22.70    1.40
  -2   0   2   23.50    1.40
  -2   0   2   18.40   12.40
   2   0  -2   25.10    1.40
   2   0  -2   22.10    1.50
  -2   0   2   21.70    1.60
  -2   0   2   26.50    1.50
   0   0  -2 1494.15  100.79
   0   0   2 1442.86  100.19
  -2   0  -2 1617.54  106.99
   2   0   2 1695.73  108.59
  -4   0  -2  149.29   27.20
  -4   0  -2  197.78    8.70
   4   0   2  191.78   29.00
  -4   0  -2  194.48    7.90
  -4   0  -2  192.08    7.90
  -4   0  -2  188.78    7.70
   4   0   2  189.08    7.80
  -6   0  -2 2485.05  140.39
  -8   0  -2 1424.56   54.99
  -8   0  -2 1286.67   87.79
  -8   0  -2 1344.17   87.79
  -8   0  -2 1347.57   53.49
  -8   0  -2 1338.77   53.69
 -10   0  -2 1276.07   79.49
 -10   0  -2 1388.26   54.39
 -10   0  -2 1413.76   55.19
 -10   0  -2 1254.67   78.89
 -10   0  -2 1338.67   53.39
 -10   0  -2 1322.27   53.29
 -10   0  -2 1395.46   53.69
 -12   0  -2  364.56   15.50
 -12   0  -2  382.76   17.60
 -12   0  -2  377.76   15.70
 -12   0  -2  386.16   16.70
 -12   0  -2  398.96   16.20
 -14   0  -2  446.76   19.20
 -14   0  -2  472.65   19.90
 -14   0  -2  470.45   20.40
 -14   0  -2  500.35   21.80
 -16   0  -2  265.37   12.10
 -16   0  -2  321.97   15.30
 -16   0  -2  295.97   13.50
 -16   0  -2  297.07   13.20
 -18   0  -2   55.19    5.90
 -18   0  -2   51.49    3.90
 -20   0  -2   28.30    4.80
 -20   0  -2   30.40    3.30
 -20   0  -2   27.80    4.20
 -22   0  -2   16.60    2.90
 -22   0  -2   24.50    3.80
 -22   0  -2   33.00    5.30
 -25  -1   2   -3.00    1.60
 -25  -1   2   -1.20    1.90
 -25   1   2   -0.10    1.60
 -25   1   2   -0.50    2.40
 -23  -1   2    2.90    2.40
 -23  -1   2    1.50    2.00
 -23  -1   2    0.10    1.10
 -23   1   2    1.60    2.50
 -23   1   2   -0.50    1.50
 -21  -1   2    3.60    2.00
 -21  -1   2    6.60    2.60
 -21  -1   2    4.10    0.90
 -21   1   2    1.60    2.50
 -21   1   2    4.90    1.50
 -21   1   2    4.50    1.80
 -19  -1   2    4.80    2.50
 -19  -1   2    4.20    2.10
 -19  -1   2    4.20    1.80
 -19  -1   2    4.90    1.00
 -19   1   2    6.30    1.80
 -19   1   2    4.60    1.30
 -19   1   2    5.30    2.50
 -19   1   2    3.30    1.60
  17  -1  -2    0.10   21.00
 -17  -1   2    0.60    1.60
 -17  -1   2    0.00    1.70
 -17  -1   2    8.70   13.50
 -17   1   2   47.00   16.90
 -17   1   2    1.30    1.70
 -17   1   2    0.40    1.60
  15  -1  -2   -0.30    0.50
 -15  -1   2   -0.50    1.40
 -15  -1   2   14.40   10.70
 -15  -1   2    1.10    1.50
 -15  -1   2    0.10    0.70
  15  -1  -2   -1.20    0.90
 -15  -1   2    0.00    0.60
  15  -1  -2  -15.10   15.00
 -15   1   2    1.00    1.50
 -15   1   2   -0.40    0.80
  15   1  -2    3.00   14.70
 -15   1   2    0.80    1.50
 -15   1   2    8.00   17.20
 -15   1   2   -0.50    1.10
  13  -1  -2   11.30    1.10
 -13  -1   2    9.70    2.00
  13  -1  -2   10.70    1.70
 -13  -1   2    9.00    1.10
  13  -1  -2    2.60   11.70
 -13  -1   2   11.80    1.30
  13  -1  -2   10.00    1.70
 -13  -1   2   16.10    2.40
 -13  -1   2    5.20   15.10
 -13   1   2    9.60    1.80
 -13   1   2   10.00    1.40
  13   1  -2   18.40   13.90
 -13   1   2  -14.70   12.60
 -13   1   2   12.50    1.90
 -13   1   2   11.80    2.20
 -13   1   2   10.80    1.50
  13   1  -2    9.80    0.70
  11  -1  -2   -0.70    0.80
 -11  -1   2   -0.10    0.50
 -11  -1   2    0.30    1.00
  11  -1  -2    0.00    0.70
 -11  -1   2    1.20    1.00
 -11  -1   2   -5.90    8.40
  11  -1  -2   -0.50    0.40
 -11  -1   2    0.40    0.40
 -11   1   2    4.50    1.50
 -11   1   2    0.40    1.00
 -11   1   2  -11.10    9.50
 -11   1   2   -0.10    0.70
 -11   1   2    0.00    0.70
  11   1  -2    0.20    0.50
  11   1  -2    3.70   11.00
 -11   1   2    0.30    0.90
  11   1  -2    1.20    0.40
   9  -1  -2   -0.10    0.70
  -9  -1   2    0.60    0.80
   9  -1  -2   19.80   10.00
   9  -1  -2    1.50    0.60
  -9  -1   2    0.90    0.40
  -9  -1   2   -8.90    5.30
   9  -1  -2    0.20    0.60
  -9  -1   2    0.30    0.50
  -9  -1   2    1.20    0.30
  -9  -1   2   -0.20    0.90
  -9   1   2    0.10    0.90
   9   1  -2   -0.70    5.80
   9   1  -2    0.80    0.50
  -9   1   2   -0.10    0.50
   9   1  -2    1.40    0.50
  -9   1   2    0.30    0.80
  -9   1   2    0.10    0.60
  -9   1   2    0.80    0.90
   7  -1  -2  212.18    8.40
  -7  -1   2  208.08    9.20
  -7  -1   2  206.78    8.40
   7  -1  -2  215.08    9.10
  -7  -1   2  204.58    8.40
   7  -1  -2  202.48    8.90
  -7  -1   2  215.08    9.30
   7  -1  -2  205.18    9.10
  -7  -1   2  213.28    8.70
   7  -1  -2  208.18    8.70
   7  -1  -2  239.48   39.70
  -7  -1   2  163.48   32.30
  -7   1   2  205.98    9.20
   7   1  -2  200.98    8.70
  -7   1   2  229.38   39.40
   7   1  -2  203.18    8.70
   7   1  -2  205.28    8.40
   7   1  -2  212.48   35.00
  -7   1   2  204.98    8.80
  -7   1   2  214.38    9.10
  -7   1   2  209.58    8.80
   7   1  -2  212.48    9.20
  -7   1   2  200.38    9.10
  -5  -1   2   14.90    1.50
  -5  -1   2   15.20    0.80
   5  -1  -2   14.30    1.30
   5  -1  -2   14.40    1.30
   5  -1  -2   14.10    6.40
   5  -1  -2   15.50    1.20
   5  -1  -2   13.30    1.00
   5  -1  -2   14.90    1.20
  -5  -1   2   15.50    1.20
   5  -1  -2   15.50    1.40
  -5  -1   2   15.70    1.40
  -5  -1   2   15.50   10.40
   5   1  -2   14.30    1.50
   5   1  -2   13.90    1.10
   5   1  -2   16.90    1.00
  -5   1   2   17.10    1.50
   5   1  -2   26.10   12.80
  -5   1   2   13.60    1.10
  -5   1   2   12.90    1.20
   5   1  -2   16.20    1.40
  -5   1   2   13.50    1.40
   5   1  -2   14.20    0.80
  -5   1   2   16.80    1.40
  -5   1   2    4.90    8.00
  -5   1   2   12.80    1.50
   3  -1  -2   15.70    1.40
   3  -1  -2   17.60    1.30
   3  -1  -2   14.80    1.20
   3  -1  -2   14.50    1.30
   3  -1  -2   23.40   14.60
  -3  -1   2   20.20   12.30
   3  -1  -2   16.60    1.50
   3  -1  -2   14.90    1.10
  -3  -1   2   16.00    1.30
  -3  -1   2   13.50    1.10
  -3  -1   2   14.60    1.30
   3   1  -2   14.90    1.40
  -3   1   2   17.10    1.50
  -3   1   2   18.00    9.80
  -3   1   2   16.60    1.20
   3   1  -2   14.10    1.20
   3   1  -2   14.90    1.00
   3   1  -2   17.70    1.20
  -3   1   2   15.70    1.20
   3   1  -2   15.20   10.20
  -3   1   2   13.70    1.20
   3   1  -2   14.10    1.10
  -3   1   2   17.50    1.50
  -1  -1   2   57.49    2.80
  -1  -1   2   52.99    2.70
   1  -1  -2   54.09    2.80
  -1  -1   2   58.39    3.00
  -1  -1   2   71.49   26.00
   1  -1  -2   55.49    2.70
   1  -1  -2   54.49    3.00
   1  -1  -2   57.39    2.60
   1  -1  -2   58.49    2.90
   1  -1  -2   46.40   17.80
  -1   1   2   57.29    2.60
  -1   1   2   56.79    3.00
   1   1  -2   79.69   24.20
  -1   1   2   57.79    2.80
   1   1  -2   57.19    2.80
   1   1  -2   52.69    3.00
  -1   1   2   57.89    2.70
  -1   1   2   52.19   19.20
   1   1  -2   52.49    2.70
  -1   1   2   57.29    2.90
  -1  -1  -2   15.40    0.80
  -1  -1  -2   17.00    1.40
   1  -1   2   15.30   12.50
   1  -1   2   14.30    1.00
  -1  -1  -2   15.50    1.30
   1  -1   2   14.70    1.00
   1  -1   2   15.40    1.20
  -1  -1  -2   15.60    1.10
  -1  -1  -2   14.90    1.30
  -1  -1  -2   36.70   17.70
   1  -1   2   15.60    1.50
   1   1   2   10.00    9.10
  -1   1  -2   14.60    1.20
   1   1   2   13.10    1.20
   1   1   2   14.40    1.30
  -1   1  -2   13.20    1.00
   1   1   2   13.00    1.00
   1   1   2   13.40    0.80
  -1   1  -2   21.40   12.60
  -1   1  -2   14.40    1.50
   3  -1   2    4.80    0.60
  -3  -1  -2    3.80    0.80
   3  -1   2   -4.70    6.30
  -3  -1  -2    4.40    0.40
  -3  -1  -2    5.40    1.10
  -3  -1  -2    4.50    0.60
  -3  -1  -2    9.60    8.30
   3  -1   2    3.90    0.70
  -3  -1  -2    2.70    0.90
  -3   1  -2    4.60    1.20
   3   1   2    3.80    0.50
   3   1   2    9.50    4.80
  -3   1  -2    3.70    0.70
  -3   1  -2   -1.20    4.10
  -3   1  -2    4.80    0.50
   3   1   2    4.60    1.00
  -5  -1  -2  597.84   24.60
   5  -1   2  613.84   23.90
  -5  -1  -2  592.74   23.70
   5  -1   2  603.54   23.90
  -5  -1  -2  603.04   51.29
  -5  -1  -2  588.54   24.30
  -5   1  -2  581.84   62.79
  -5   1  -2  588.34   23.90
  -5   1  -2  587.54   24.00
  -5   1  -2  595.64   62.99
   5   1   2  596.04   23.60
   5   1   2  603.04   49.70
  -5   1  -2  593.84   24.90
  -7  -1  -2   -1.10    4.70
  -7  -1  -2    6.20    0.70
  -7  -1  -2    6.40    1.50
   7  -1   2    5.60    0.70
  -7  -1  -2    6.30    0.90
  -7   1  -2    7.00    1.80
  -7   1  -2    1.30    6.70
  -7   1  -2    8.00    1.00
  -7   1  -2    5.80    1.00
  -7   1  -2   17.50   13.30
  -9  -1  -2    0.90    1.30
   9  -1   2    0.60    0.30
   9  -1   2    0.70    0.40
  -9  -1  -2    0.40    0.30
  -9  -1  -2    0.20    0.70
  -9   1  -2   -0.30    1.10
  -9   1  -2   -6.90    7.20
  -9   1  -2   -0.20    0.80
  -9   1  -2    0.90    0.60
  -9   1  -2   -0.10    1.30
  -9   1  -2   -5.90   10.30
 -11  -1  -2   68.89    3.10
 -11  -1  -2   70.89    4.90
 -11  -1  -2   72.99    3.90
 -11   1  -2   74.79    4.70
 -11   1  -2   74.69    4.10
 -11   1  -2   69.89   26.80
 -11   1  -2   64.99    3.50
 -11   1  -2   97.59   26.40
 -11   1  -2   70.39    5.30
 -13  -1  -2   19.70    2.20
 -13  -1  -2   21.70    2.40
 -13  -1  -2   22.20    2.20
 -13  -1  -2   27.90    3.70
 -13   1  -2   24.60    2.50
 -13   1  -2   23.90    3.60
 -13   1  -2    7.70   18.50
 -13   1  -2   28.10    3.30
 -15  -1  -2    4.00    1.40
 -15  -1  -2    5.20    1.50
 -15  -1  -2    4.80    1.40
 -15  -1  -2    4.00    2.30
 -15  -1  -2    8.10    2.00
 -15   1  -2    5.80    2.10
 -15   1  -2    6.90    1.80
 -15   1  -2    7.50    2.70
 -17  -1  -2   16.30    2.80
 -17  -1  -2   11.40    1.80
 -17  -1  -2    9.10    2.90
 -17  -1  -2   12.60    2.00
 -17   1  -2   15.40    2.40
 -17   1  -2    7.70    3.10
 -17   1  -2   14.20    2.80
 -19  -1  -2    1.30    1.80
 -19  -1  -2    0.60    1.00
 -19  -1  -2    1.60    2.20
 -19  -1  -2    0.90    1.50
 -19  -1  -2    1.50    1.00
 -19  -1  -2    0.80    1.70
 -19   1  -2    1.10    2.70
 -19   1  -2    1.40    1.50
 -19   1  -2    1.30    1.80
 -21  -1  -2    0.90    1.80
 -21  -1  -2    2.60    2.40
 -21  -1  -2    3.40    2.20
 -21  -1  -2    2.30    1.60
 -21   1  -2    3.10    2.90
 -21   1  -2    6.70    2.00
 -21   1  -2    5.80    2.00
 -24  -2   2   34.70    4.80
 -24  -2   2   24.40    3.70
 -24   2   2   36.80    3.50
 -24   2   2   36.10    5.00
 -22  -2   2   46.50    4.70
 -22  -2   2   36.20    2.40
 -22   2   2   39.20    3.60
 -22   2   2   39.50    5.20
 -22   2   2   44.40    3.90
 -20  -2   2   71.19    3.80
 -20  -2   2   81.09    3.70
 -20  -2   2   77.59    4.00
 -20  -2   2   85.89    6.00
 -20  -2   2   84.89    6.30
 -20   2   2   86.79    6.50
 -20   2   2   69.99    5.00
 -20   2   2   81.09    5.40
 -18  -2   2   57.89    3.30
 -18  -2   2   68.59    5.20
 -18  -2   2   64.79    5.10
  18  -2  -2   63.39    3.20
 -18  -2   2   68.29    3.30
 -18  -2   2   57.09    3.20
 -18   2   2   74.09    5.10
 -18   2   2   69.49    4.00
 -18   2   2   64.09    5.40
 -16  -2   2  379.76   14.60
 -16  -2   2  377.26   16.20
 -16  -2   2  341.87   16.00
 -16  -2   2  292.27   15.10
  16  -2  -2  295.27   69.89
 -16  -2   2  338.57   14.60
  16  -2  -2  334.47   15.60
 -16  -2   2  359.76   14.50
 -16  -2   2  380.86   16.30
 -16   2   2  353.46   15.60
 -16   2   2  374.96   15.90
  16   2  -2  274.87   35.60
 -16   2   2  325.97   14.10
 -16   2   2  340.07   69.29
  16   2  -2  359.06   37.40
 -16   2   2  391.46   15.20
 -16   2   2  387.86   16.50
  14  -2  -2  223.28   61.39
  14  -2  -2  260.97   11.10
 -14  -2   2  293.27   41.50
 -14  -2   2  267.07   10.90
  14  -2  -2  253.07   11.90
 -14  -2   2  253.27   12.00
  14  -2  -2  256.57   11.00
 -14  -2   2  247.18   10.70
 -14  -2   2  260.27   10.70
 -14   2   2  265.87   12.00
 -14   2   2  255.17   11.70
 -14   2   2  253.37   10.60
 -14   2   2  278.47   12.50
 -14   2   2  274.07   11.40
 -14   2   2  270.67   11.90
 -14   2   2  259.17   67.89
  14   2  -2  231.38   39.00
 -12  -2   2  607.04   23.90
 -12  -2   2  606.84   25.00
  12  -2  -2  571.34   24.70
  12  -2  -2  581.94   24.00
 -12  -2   2  569.04   24.70
  12  -2  -2  601.04   24.60
  12  -2  -2  534.75   75.79
 -12  -2   2  611.84   65.09
 -12  -2   2  553.34   23.50
 -12  -2   2  601.44   23.70
 -12   2   2  627.74   24.30
 -12   2   2  598.94   24.60
 -12   2   2  577.34   23.60
 -12   2   2  629.44   25.10
 -12   2   2  608.74   24.80
 -12   2   2  569.74   24.50
 -12   2   2  631.34   83.29
  12   2  -2  562.14   23.50
  12   2  -2  632.24   64.99
  10  -2  -2 1028.50   41.90
 -10  -2   2 1030.50   41.30
  10  -2  -2 1006.90   42.10
 -10  -2   2 1096.49   42.30
 -10  -2   2  977.20   41.80
  10  -2  -2 1015.60   41.40
 -10  -2   2  963.40   89.09
 -10  -2   2 1051.99   41.20
  10  -2  -2 1024.50  131.99
 -10   2   2 1005.10   41.10
 -10   2   2 1063.29  110.09
  10   2  -2 1040.20   40.90
 -10   2   2 1054.79   42.20
 -10   2   2 1019.50   41.70
  10   2  -2 1042.10   89.29
 -10   2   2 1085.79   42.00
 -10   2   2 1087.59   41.60
  10   2  -2  991.50   41.10
 -10   2   2 1095.39   42.20
   8  -2  -2 1829.32  140.59
  -8  -2   2 1839.62  129.59
  -8   2   2 1786.82  140.79
   8   2  -2 1914.01  130.59
  -8   2   2 1784.62   72.49
  -6  -2   2 4413.26  247.38
   6  -2  -2 4978.60  264.27
  -6   2   2 4482.55  258.77
   6   2  -2 4658.03  249.48
   4  -2  -2 4787.02  263.17
  -4  -2   2 4859.61  259.37
   4   2  -2 4842.32  258.17
  -4   2   2 4857.71  263.67
   2  -2  -2 5065.59  264.07
  -2  -2   2 4708.03  260.47
  -2   2   2 4798.82  259.07
   2   2  -2 5121.99  263.87
   0  -2  -2 8485.05  400.16
   0  -2   2 8068.19  405.16
   0   2   2 9026.50  433.46
   0   2  -2 8368.46  407.86
  -2  -2  -2 5894.01  296.37
  -2   2  -2 6128.69  317.67
  -2   2  -2 6116.69  315.87
   2   2   2 6245.78  297.57
  -4  -2  -2 1176.38   47.00
  -4  -2  -2 1395.36  118.99
  -4  -2  -2 1142.89   47.00
  -4   2  -2 1203.98  105.09
  -4   2  -2 1148.09   47.30
   4   2   2 1217.28   47.90
  -4   2  -2 1194.78  105.59
  -4   2  -2 1173.28   47.70
   4   2   2 1199.98   86.89
  -6  -2  -2 1857.51  109.29
   6  -2   2 1940.21   75.09
   6   2   2 1959.90  111.09
  -6   2  -2 1888.61   75.59
  -6   2  -2 1955.10  143.09
  -6   2  -2 1881.61   75.09
  -6   2  -2 1752.12  138.19
  -8  -2  -2  608.44   24.80
   8  -2   2  591.94   25.00
   8  -2   2  609.64   25.40
  -8  -2  -2  644.24   25.70
   8  -2   2  654.33   25.10
  -8  -2  -2  624.54   25.90
  -8   2  -2  629.84   26.70
  -8   2  -2  602.74   74.19
  -8   2  -2  648.74   26.30
  -8   2  -2  643.14   25.50
  -8   2  -2  579.34   25.30
  -8   2  -2  605.54   25.90
  -8   2  -2  707.73   78.89
  10  -2   2  411.16   17.00
 -10  -2  -2  429.86   17.40
 -10  -2  -2  418.66   18.20
 -10  -2  -2  454.45   18.00
 -10  -2  -2  414.26   16.70
 -10   2  -2  438.36   19.20
 -10   2  -2  397.96   18.00
 -10   2  -2  438.76   59.09
 -10   2  -2  436.06   17.70
 -10   2  -2  411.76   18.40
 -10   2  -2  379.46   17.30
 -10   2  -2  382.56   60.39
  12  -2   2   31.60    1.70
 -12  -2  -2   33.90    3.30
 -12  -2  -2   31.70    2.40
  12  -2   2   29.70    1.60
 -12  -2  -2   31.50    2.50
 -12   2  -2   35.60    2.90
 -12   2  -2   59.49   32.00
 -12   2  -2   38.20    4.70
 -12   2  -2   36.00    4.20
 -14  -2  -2  103.89    5.40
 -14  -2  -2  105.29    5.90
 -14  -2  -2  109.39    5.70
 -14  -2  -2  118.89    6.30
 -14  -2  -2  107.69    6.70
 -14  -2  -2  105.99    6.50
 -14   2  -2  118.09    7.90
 -14   2  -2  120.09    7.00
 -14   2  -2  109.69    6.10
 -14   2  -2   64.29   36.20
 -16  -2  -2   97.99    5.50
 -16  -2  -2   88.29    5.80
 -16  -2  -2  107.89    6.70
 -16  -2  -2  102.19    5.70
 -16  -2  -2   89.99    4.80
 -16  -2  -2   91.49    6.20
 -16   2  -2  102.69    7.90
 -16   2  -2   64.19   44.00
 -16   2  -2  100.79    6.60
 -16   2  -2  101.29    5.90
 -18  -2  -2    9.10    2.00
 -18  -2  -2   15.10    2.70
 -18  -2  -2    8.10    2.50
 -18  -2  -2   12.70    2.70
 -18  -2  -2   12.60    2.20
 -18   2  -2   14.50    5.60
 -18   2  -2   12.30    2.30
 -18   2  -2   10.90    2.90
 -20  -2  -2   13.30    2.70
 -20  -2  -2   10.60    2.50
 -20  -2  -2   17.60    2.50
 -20  -2  -2   13.70    2.10
 -20  -2  -2   13.00    3.10
 -20   2  -2   14.40    2.70
 -20   2  -2   19.80    5.00
 -20   2  -2   10.60    3.10
 -22  -2  -2   27.10    3.50
 -22  -2  -2   26.00    4.00
 -22   2  -2   24.60    5.00
 -22   2  -2   18.20    3.20
 -22   2  -2   17.10    2.70
 -25  -3   2    3.50    2.50
 -25  -3   2    4.90    2.40
 -25  -3   2    1.40    1.90
 -25   3   2   -0.60    2.70
 -25   3   2    1.40    2.50
 -23  -3   2    3.70    2.70
 -23  -3   2    2.60    2.10
 -23   3   2    1.80    2.20
 -23   3   2    3.80    1.60
 -23   3   2    2.30    2.70
 -21  -3   2   -1.20    1.90
 -21  -3   2   -0.60    2.00
 -21   3   2    0.00    1.80
 -21   3   2    0.40    1.30
  19  -3  -2    2.50    0.80
 -19  -3   2    1.90    0.70
 -19  -3   2    2.00    2.20
 -19  -3   2    1.30    2.10
 -19  -3   2    2.10    0.70
 -19   3   2    2.20    1.90
 -19   3   2    2.00    1.60
 -19   3   2   -0.30    2.00
 -17  -3   2    3.20    0.90
 -17  -3   2    3.70    0.90
 -17  -3   2    4.10    1.30
 -17  -3   2    4.40    2.20
  17  -3  -2    3.60    1.00
 -17   3   2    3.90    1.40
 -17   3   2    2.60    2.20
 -17   3   2    3.80    1.60
 -17   3   2    4.00    2.10
  15  -3  -2  -20.50   27.70
  15  -3  -2   33.50    2.50
 -15  -3   2   38.30    3.90
 -15  -3   2   27.40    2.60
  15  -3  -2   27.50    2.70
 -15  -3   2   30.80    2.20
 -15  -3   2   32.40    2.10
 -15   3   2    8.50   23.90
 -15   3   2   33.30    3.90
  15   3  -2   52.99   19.70
 -15   3   2   30.90    3.00
 -15   3   2   33.10    2.80
 -15   3   2   30.60    3.70
 -15   3   2   28.20    2.00
  13  -3  -2   76.59    4.10
  13  -3  -2   20.90   26.20
  13  -3  -2   68.69    4.30
 -13  -3   2   68.99    4.20
  13  -3  -2   67.39    4.50
 -13  -3   2   70.29    3.60
 -13  -3   2   74.99    3.80
 -13  -3   2   77.29    5.00
 -13   3   2   71.49    4.40
 -13   3   2   72.79    4.20
  13   3  -2   68.49   27.70
 -13   3   2   76.09    5.10
 -13   3   2   65.99    3.60
 -13   3   2   74.49    4.90
 -13   3   2   40.60   42.70
  13   3  -2   73.09   29.20
 -11  -3   2  223.48   10.40
  11  -3  -2  216.58   10.30
  11  -3  -2  232.68    9.40
  11  -3  -2  197.48   53.09
 -11  -3   2  213.68    9.30
 -11  -3   2  226.28    9.40
  11  -3  -2  213.58    9.90
  11  -3  -2  215.68    9.50
  11  -3  -2  216.58   10.50
 -11  -3   2  212.78    9.70
 -11   3   2  218.28   10.40
 -11   3   2  279.87   74.09
  11   3  -2  206.98    9.00
 -11   3   2  232.28    9.80
 -11   3   2  217.08   10.40
 -11   3   2  191.68    9.80
 -11   3   2  210.58    9.30
  11   3  -2  227.08   52.49
 -11   3   2  224.08   10.00
  -9  -3   2  330.87   14.30
   9  -3  -2  361.86   14.40
   9  -3  -2  350.36   15.10
  -9  -3   2  342.27   14.80
   9  -3  -2  348.67   14.70
  -9  -3   2  350.26   14.30
   9  -3  -2  421.36   61.19
  -9  -3   2  355.66   15.10
  -9   3   2  323.47   62.19
  -9   3   2  337.17   14.80
   9   3  -2  333.47   13.70
   9   3  -2  348.07   53.39
  -9   3   2  355.86   14.60
   9   3  -2  342.17   13.70
   9   3  -2  325.77   14.10
  -9   3   2  356.46   15.20
  -9   3   2  333.67   14.30
   9   3  -2  335.07   14.30
  -9   3   2  322.67   14.60
  -9   3   2  341.47   15.00
   7  -3  -2   42.80    2.90
   7  -3  -2   42.70    2.90
  -7  -3   2   46.50    3.20
   7  -3  -2   44.10    3.00
   7  -3  -2   47.00    2.70
  -7  -3   2   43.70    2.50
  -7  -3   2   45.50    2.70
  -7  -3   2   45.30    2.60
   7  -3  -2   47.00    3.10
   7  -3  -2   44.30    2.60
   7  -3  -2   48.50   26.20
   7   3  -2   64.79   24.00
  -7   3   2   39.80    2.50
  -7   3   2   44.30    2.80
  -7   3   2   43.00    3.20
  -7   3   2   36.60   22.50
   7   3  -2   40.30    2.40
  -7   3   2   40.20    2.90
   7   3  -2   47.60    2.70
  -7   3   2   41.40    3.00
  -7   3   2   47.10    2.80
   5  -3  -2  293.37   12.50
   5  -3  -2  302.97   13.00
  -5  -3   2  297.37   12.50
   5  -3  -2  303.07   12.80
   5  -3  -2  369.06   60.09
  -5  -3   2  281.67   12.30
   5  -3  -2  302.27   12.70
  -5  -3   2  299.17   12.40
   5  -3  -2  294.87   12.50
   5  -3  -2  293.17   12.70
  -5   3   2  287.27   13.00
  -5   3   2  287.77   12.80
  -5   3   2  295.67   12.80
   5   3  -2  289.57   12.40
   5   3  -2  301.27   46.50
   5   3  -2  299.77   12.40
  -5   3   2  302.37   12.60
   5   3  -2  298.27   11.90
  -5   3   2  313.87   13.00
  -5   3   2  290.77   12.50
  -5   3   2  267.67   51.19
   5   3  -2  294.47   12.50
  -5   3   2  289.77   12.50
   3  -3  -2   35.20    2.40
   3  -3  -2   39.30    2.30
  -3  -3   2   37.70    2.50
  -3  -3   2   37.00    2.30
   3  -3  -2   42.00    2.70
   3  -3  -2   36.40    2.40
   3  -3  -2   40.40    2.60
   3  -3  -2   37.00    2.40
  -3  -3   2   35.10    2.30
   3  -3  -2   32.20   22.10
  -3   3   2   36.70    2.40
   3   3  -2   55.39   26.70
  -3   3   2   40.70    2.40
  -3   3   2   38.10    2.50
   3   3  -2   37.80    2.30
   3   3  -2   40.50    2.40
  -3   3   2   39.40    2.60
  -3   3   2   37.00    2.70
  -3   3   2   40.00   30.90
   3   3  -2   38.80    2.50
  -3   3   2   38.50    2.40
  -1  -3   2   12.50    1.40
   1  -3  -2   47.90   21.00
   1  -3  -2   14.40    1.60
  -1  -3   2   15.30    1.60
   1  -3  -2   14.90    1.60
  -1  -3   2   15.10    1.50
   1  -3  -2   15.10    1.40
  -1  -3   2   13.60    1.40
   1  -3  -2   14.30    1.30
   1  -3  -2   14.90    1.50
   1  -3  -2   15.70    1.70
  -1   3   2   16.60   13.50
   1   3  -2   14.60    1.50
   1   3  -2   13.10    1.50
  -1   3   2   15.50    1.50
   1   3  -2   16.80   15.80
  -1   3   2   14.20    1.60
   1   3  -2   17.50    1.60
  -1   3   2   14.70    1.60
   1   3  -2   10.10   10.40
  -1   3   2   13.20    1.40
  -1  -3  -2  149.69    6.70
  -1  -3  -2  150.78    7.10
   1  -3   2  151.58    7.10
  -1  -3  -2  138.09   38.40
  -1  -3  -2  148.29    6.80
  -1  -3  -2  154.28    7.10
  -1  -3  -2  156.28    7.00
  -1  -3  -2  155.78    6.90
   1  -3   2  154.08    6.80
  -1  -3  -2  156.08    6.70
   1  -3   2  157.48    6.90
  -1   3  -2  124.19   40.30
   1   3   2  149.19    6.70
  -1   3  -2  148.09    7.20
  -1   3  -2  136.49   39.30
   1   3   2  143.69    6.80
  -1   3  -2  143.49    6.80
   1   3   2  158.48    6.70
  -1   3  -2  145.79    7.00
   1   3   2  153.38    6.60
  -3  -3  -2   40.50    2.60
   3  -3   2   40.00    2.10
  -3  -3  -2   40.70    2.50
   3  -3   2   37.70    2.50
  -3  -3  -2   41.00    2.20
  -3  -3  -2   47.10   21.60
   3  -3   2   39.70    2.50
  -3  -3  -2   38.80    2.40
  -3  -3  -2   34.60    2.80
  -3  -3  -2   41.30    2.50
  -3   3  -2   81.49   30.90
   3   3   2   56.59   21.10
  -3   3  -2   40.00    3.00
  -3   3  -2   38.30    2.70
   3   3   2   39.40    2.10
   3   3   2   42.30    2.40
  -3   3  -2   35.60    2.40
  -3   3  -2   66.19   32.30
   3   3   2   38.30    2.40
  -3   3  -2   39.10    2.50
  -3   3  -2   41.50    3.10
  -5  -3  -2   42.80   19.30
  -5  -3  -2   47.20    2.80
  -5  -3  -2   49.70    2.90
  -5  -3  -2   52.69    3.50
  -5  -3  -2   50.39    3.10
   5  -3   2   49.60    2.90
  -5  -3  -2   46.50    2.70
   5  -3   2   53.29    3.10
  -5  -3  -2   52.59    2.60
  -5   3  -2   47.50    2.90
  -5   3  -2   45.10    3.20
  -5   3  -2   22.30   21.20
  -5   3  -2   47.50    3.70
  -5   3  -2   40.20   24.50
  -5   3  -2   52.49    3.70
  -5   3  -2   51.49    3.00
   5   3   2   48.90   21.10
  -7  -3  -2   70.19    3.90
  -7  -3  -2   63.99   22.50
  -7  -3  -2   69.99    3.60
  -7  -3  -2   67.29    3.20
  -7  -3  -2   64.49    3.70
   7  -3   2   68.49    3.60
   7  -3   2   65.39    3.50
  -7  -3  -2   71.79    4.40
   7  -3   2   63.19    3.80
  -7  -3  -2   61.39    3.40
  -7   3  -2   66.89    4.40
  -7   3  -2   68.49    4.80
  -7   3  -2   71.59    3.90
   7   3   2   77.79   24.20
  -7   3  -2   67.29   35.60
  -7   3  -2   66.49    3.70
  -7   3  -2   75.79    4.80
  -7   3  -2   64.79   30.10
  -9  -3  -2   16.70    2.00
   9  -3   2   18.10    2.10
  -9  -3  -2   19.50    2.70
   9  -3   2   15.50    1.50
  -9  -3  -2   14.10    1.50
  -9  -3  -2   15.40    1.10
  -9  -3  -2   17.90    2.20
   9  -3   2   17.50    1.70
  -9   3  -2   23.60   27.90
  -9   3  -2   13.80    2.80
  -9   3  -2   15.20    2.60
  -9   3  -2   13.10    2.00
  -9   3  -2   10.00   17.60
  -9   3  -2   17.60    1.90
  -9   3  -2   20.30    2.40
 -11  -3  -2   12.00    2.00
 -11  -3  -2   12.40    0.90
 -11  -3  -2   13.20    2.10
  11  -3   2   11.30    1.40
  11  -3   2   11.00    1.70
 -11  -3  -2   11.50    0.90
 -11  -3  -2   15.60    2.70
 -11  -3  -2   12.40    1.40
 -11   3  -2    5.30   20.80
 -11   3  -2   12.60    2.00
 -11   3  -2   19.80    3.60
 -11   3  -2   20.30    3.30
 -11   3  -2   11.70    1.70
 -13  -3  -2    2.50    0.90
 -13  -3  -2    5.60    1.70
 -13  -3  -2    3.50    1.90
  13  -3   2    3.00    0.80
 -13  -3  -2    4.50    1.40
 -13  -3  -2    5.20    1.80
 -13   3  -2    4.20    2.50
 -13   3  -2    4.30    1.70
 -13   3  -2    4.30    2.20
 -13   3  -2   -5.10   23.80
 -15  -3  -2   11.90    2.30
 -15  -3  -2   10.90    2.00
 -15  -3  -2   13.80    2.70
 -15  -3  -2   10.70    2.20
 -15  -3  -2    9.60    2.20
 -15   3  -2    7.60   37.40
 -15   3  -2   15.40    2.60
 -15   3  -2   16.90    4.10
 -15   3  -2   14.40    3.20
 -17  -3  -2    4.70    1.80
 -17  -3  -2    0.40    1.70
 -17  -3  -2    4.70    1.90
 -17  -3  -2    2.20    1.40
 -17  -3  -2    2.30    1.80
 -17   3  -2    3.00    1.90
 -17   3  -2   40.20   41.40
 -17   3  -2    2.40    2.20
 -19  -3  -2   -0.50    1.60
 -19  -3  -2   -0.30    1.40
 -19  -3  -2    0.20    1.70
 -19  -3  -2   -0.20    1.40
 -19  -3  -2   -0.20    1.60
 -19   3  -2   -3.20    2.70
 -19   3  -2   -0.50    1.70
 -19   3  -2   -0.20    2.10
 -21  -3  -2    2.90    1.60
 -21  -3  -2    1.90    1.50
 -21   3  -2   -1.90    1.50
 -21   3  -2   -0.40    2.70
 -21   3  -2   -0.40    2.20
 -24  -4   2   26.40    4.30
 -24  -4   2   24.90    4.50
 -24   4   2   25.00    4.50
 -24   4   2   23.50    3.90
 -22  -4   2   29.50    4.50
 -22  -4   2   19.00    3.60
 -22  -4   2   32.60    3.30
 -22   4   2   24.90    4.30
 -22   4   2   32.20    5.00
  20  -4  -2   64.09    4.00
 -20  -4   2   68.89    3.10
 -20  -4   2   69.99    5.90
 -20  -4   2   66.99    5.70
 -20  -4   2   61.39    3.40
 -20   4   2   61.79    5.70
 -20   4   2   66.09    4.50
 -18  -4   2   88.39    4.10
  18  -4  -2   89.39    4.80
 -18  -4   2   98.29    6.60
 -18  -4   2   82.69    4.40
 -18  -4   2   69.09    5.50
 -18   4   2   88.19    6.50
 -18   4   2   96.39    6.40
 -18   4   2   83.69    5.20
 -18   4   2   69.89    4.10
  16  -4  -2  366.06   17.10
 -16  -4   2  419.26   18.00
 -16  -4   2  402.06   15.90
 -16  -4   2  386.16   16.20
 -16  -4   2  331.37   16.30
  16  -4  -2  383.26   16.40
 -16   4   2  331.07   16.00
 -16   4   2  388.46   17.80
 -16   4   2  379.16   16.80
  16   4  -2  413.16   42.50
 -16   4   2  410.06   16.80
 -16   4   2  413.66   17.90
 -14  -4   2  385.06   15.90
  14  -4  -2  380.66   97.39
 -14  -4   2  343.27   16.20
 -14  -4   2  407.46   17.70
 -14  -4   2  391.66   16.30
  14  -4  -2  372.46   16.60
  14  -4  -2  401.96   16.50
 -14   4   2  399.56   17.50
 -14   4   2  334.87   16.00
 -14   4   2  387.16   17.50
 -14   4   2  428.56  109.69
 -14   4   2  387.56   16.70
  14   4  -2  353.56   55.29
 -14   4   2  414.76   16.70
  12  -4  -2  791.72   32.40
  12  -4  -2  817.72  108.49
 -12  -4   2  717.53   31.90
  12  -4  -2  817.82   32.20
 -12  -4   2  816.02   31.90
 -12  -4   2  811.92   33.30
 -12  -4   2  795.42   32.20
  12   4  -2  761.22   85.29
  12   4  -2  781.12   85.09
 -12   4   2  798.12   32.60
 -12   4   2  864.31  116.19
 -12   4   2  836.02   32.50
 -12   4   2  807.22   33.20
 -12   4   2  767.72   33.20
 -12   4   2  723.83   32.00
  10  -4  -2 1099.29   46.70
 -10  -4   2 1159.88   47.80
 -10  -4   2 1149.48   45.30
  10  -4  -2 1124.59   45.80
 -10  -4   2 1052.99   45.10
  10  -4  -2 1110.49  128.79
  10  -4  -2 1148.19   45.50
 -10  -4   2 1147.49   45.50
  10   4  -2 1135.79   45.30
  10   4  -2 1162.68  109.39
 -10   4   2 1072.59   45.40
 -10   4   2 1223.98  134.69
  10   4  -2 1106.99   45.50
  10   4  -2 1151.28  105.79
 -10   4   2 1173.48   45.90
 -10   4   2 1157.58   46.50
   8  -4  -2 1502.65  140.89
  -8  -4   2 1390.16   53.29
   8  -4  -2 1309.27   53.69
  -8  -4   2 1227.38   52.89
   8  -4  -2 1388.56   53.49
   8  -4  -2 1315.37   54.19
   8  -4  -2 1252.27   53.39
   8  -4  -2 1293.57   53.89
  -8  -4   2 1377.26   53.49
   8  -4  -2 1390.26   53.89
  -8   4   2 1293.87   53.39
   8   4  -2 1260.07   53.09
   8   4  -2 1312.57  121.19
   8   4  -2 1285.97  119.29
  -8   4   2 1413.76   54.39
  -8   4   2 1466.35  143.59
   8   4  -2 1355.76   52.89
  -8   4   2 1247.48   53.59
  -8   4   2 1357.76   53.49
   8   4  -2 1349.16   53.49
  -8   4   2 1400.36   54.09
  -8   4   2 1330.97   53.69
   6  -4  -2 2045.80   82.89
   6  -4  -2 2117.09   83.29
   6  -4  -2 2077.99   83.59
   6  -4  -2 2299.57  179.58
   6  -4  -2 2101.69   83.29
   6   4  -2 2130.19  162.38
   6   4  -2 2126.29   83.09
  -6   4   2 2054.89  172.58
   6   4  -2 2052.79   82.79
  -6   4   2 2004.30   83.49
   4  -4  -2 1529.85  138.29
   4  -4  -2 1433.56   55.49
  -4  -4   2 1309.77   55.29
  -4  -4   2 1272.27   54.79
   4  -4  -2 1392.36   55.09
   4  -4  -2 1355.06   55.39
   4  -4  -2 1378.36   55.69
  -4   4   2 1345.77  131.09
  -4   4   2 1430.26   55.49
   4   4  -2 1473.55  132.19
   4   4  -2 1373.66   55.29
  -4   4   2 1444.06   55.19
   4   4  -2 1395.06   54.59
  -4   4   2 1361.66   55.29
  -4   4   2 1331.47   55.19
   4   4  -2 1348.47   55.09
  -4   4   2 1371.26   55.49
   4   4  -2 1424.26  129.49
   4   4  -2 1416.66   55.19
   2  -4  -2 1190.78  117.19
   2  -4  -2 1146.49   46.50
  -2  -4   2 1060.89   46.10
   2  -4  -2 1158.78   46.40
   2  -4  -2 1141.49   46.20
   2  -4  -2 1154.08   46.20
   2  -4  -2 1141.29   46.30
   2  -4  -2 1143.19   46.00
  -2  -4   2 1144.69   46.30
   2   4  -2 1151.68   45.80
   2   4  -2 1124.29  121.99
  -2   4   2 1178.28   46.50
  -2   4   2 1172.78   46.20
  -2   4   2 1119.49   46.10
  -2   4   2 1122.39   46.10
  -2   4   2 1183.68  117.19
   2   4  -2 1144.39   46.30
  -2   4   2 1158.38   46.00
   2   4  -2 1175.68   46.40
   2   4  -2 1158.48   46.10
   2   4  -2 1168.68   46.10
   2   4  -2 1192.78  119.29
  -2   4   2 1144.39   46.30
   0  -4  -2 1591.74   62.09
   0  -4   2 1582.94   62.29
   0  -4  -2 1506.45   62.19
   0  -4  -2 1568.14   62.59
   0  -4  -2 1595.74   62.59
   0  -4  -2 1694.93  138.79
   0  -4   2 1523.55   62.39
   0   4  -2 1458.55  137.69
   0   4  -2 1535.35  140.69
   0   4   2 1573.34   62.49
   0   4  -2 1532.75   62.49
   0   4   2 1454.75  131.09
   0   4   2 1592.74   62.29
   0   4  -2 1562.04   62.29
   0   4  -2 1599.34   62.79
   2  -4   2 1546.95   59.99
  -2  -4  -2 1623.64  130.49
   2  -4   2 1573.14   60.39
  -2  -4  -2 1502.05   60.09
  -2  -4  -2 1429.86   59.79
   2  -4   2 1503.35   60.09
   2   4   2 1503.05   59.59
  -2   4  -2 1515.85   59.99
   2   4   2 1462.45  124.99
   2   4   2 1498.05   59.89
  -2   4  -2 1505.45  141.39
  -2   4  -2 1439.76   60.19
  -2   4  -2 1410.86  137.89
   4  -4   2  438.46   17.50
   4  -4   2  398.46   17.50
  -4  -4  -2  384.36   17.20
  -4  -4  -2  406.66   56.89
  -4  -4  -2  407.56   17.40
  -4  -4  -2  415.66   17.00
  -4  -4  -2  439.16   18.00
  -4  -4  -2  418.66   17.10
  -4  -4  -2  427.76   17.40
  -4   4  -2  500.55   74.29
  -4   4  -2  370.86   18.10
  -4   4  -2  408.46   18.20
  -4   4  -2  436.96   17.60
   4   4   2  410.16   16.90
   4   4   2  412.06   17.30
   4   4   2  455.85   58.69
  -4   4  -2  462.85   79.29
  -4   4  -2  433.36   18.30
  -4   4  -2  376.56   17.40
  -6  -4  -2  903.41   36.30
   6  -4   2  923.01   35.70
   6  -4   2  901.61   34.80
   6  -4   2  867.21   35.90
  -6  -4  -2  921.31   35.80
  -6  -4  -2  870.41   35.30
  -6  -4  -2  928.21   84.59
  -6  -4  -2  782.72   35.40
  -6  -4  -2  865.61   35.50
   6  -4   2  824.62   35.50
   6  -4   2  888.51   34.70
  -6  -4  -2  880.31   35.20
  -6   4  -2  844.02   36.10
  -6   4  -2  840.82   35.70
  -6   4  -2  922.41   36.90
  -6   4  -2  971.80  113.39
  -6   4  -2  892.71   35.90
   6   4   2  896.51   83.29
  -6   4  -2  909.61   36.80
  -6   4  -2  828.12  107.49
   8  -4   2  595.24   23.20
  -8  -4  -2  545.65   58.69
  -8  -4  -2  575.24   22.70
   8  -4   2  556.34   23.50
  -8  -4  -2  581.14   23.40
  -8  -4  -2  549.65   22.90
  -8  -4  -2  488.45   23.00
  -8  -4  -2  545.75   22.90
  -8   4  -2  597.64   24.90
  -8   4  -2  514.75   89.69
   8   4   2  537.85   56.99
  -8   4  -2  508.25   84.19
  -8   4  -2  530.05   23.30
  -8   4  -2  592.64   24.60
  -8   4  -2  586.64   23.60
 -10  -4  -2  495.15   21.00
 -10  -4  -2  462.75   19.90
  10  -4   2  495.45   20.00
 -10  -4  -2  477.75   19.30
 -10  -4  -2  481.05   19.40
 -10  -4  -2  480.55   19.70
 -10  -4  -2  477.35   20.30
  10  -4   2  459.25   20.40
 -10   4  -2  505.05   20.60
 -10   4  -2  409.06   20.10
 -10   4  -2  487.55   21.60
 -10   4  -2  475.45   86.29
 -10   4  -2  516.75   22.20
  12  -4   2  114.99    5.70
 -12  -4  -2  110.39    4.90
 -12  -4  -2  111.69    5.10
 -12  -4  -2  114.79    5.00
 -12  -4  -2  116.99    6.90
 -12  -4  -2  125.39    6.90
 -12  -4  -2   91.39    5.60
 -12  -4  -2  115.79    6.00
 -12   4  -2  125.09    7.60
 -12   4  -2  130.49    8.30
 -12   4  -2  126.29    6.70
 -12   4  -2  126.29   66.49
 -14  -4  -2  162.28    8.60
 -14  -4  -2  161.38    8.50
 -14  -4  -2  183.18    9.60
 -14   4  -2  171.08   66.49
 -14   4  -2  186.38    9.20
 -14   4  -2  183.78   10.20
 -14   4  -2  189.38   11.20
 -16  -4  -2  124.69    6.70
 -16  -4  -2  121.59    7.00
 -16  -4  -2  120.09    6.80
 -16  -4  -2  119.29    7.30
 -16  -4  -2  122.89    7.60
 -16   4  -2  128.99    7.40
 -16   4  -2  124.89    8.40
 -18  -4  -2   19.30    2.70
 -18  -4  -2   28.40    3.80
 -18  -4  -2   15.10    2.50
 -18  -4  -2   27.40    3.70
 -18  -4  -2   24.20    3.00
 -18   4  -2   23.10    4.40
 -18   4  -2   24.30    5.30
 -18   4  -2   24.00    3.60
 -20  -4  -2   13.00    2.30
 -20  -4  -2   11.00    2.50
 -20  -4  -2   14.40    4.00
 -20  -4  -2    9.00    2.00
 -20  -4  -2   12.80    2.20
 -20   4  -2   12.00    3.50
 -20   4  -2   14.50    3.30
 -20   4  -2   14.50    4.80
 -23  -5   2   -0.30    2.30
 -23  -5   2   -3.10    2.00
 -23   5   2    0.10    2.70
 -23   5   2    0.00    2.50
 -21  -5   2    6.20    2.90
 -21  -5   2    1.20    2.30
 -21  -5   2    3.60    1.10
 -21   5   2    2.20    2.80
 -21   5   2    0.70    2.60
 -19  -5   2   -0.10    2.30
  19  -5  -2   -0.20    1.10
 -19  -5   2    0.40    0.80
 -19  -5   2    1.70    1.10
 -19  -5   2    0.30    0.70
 -19   5   2    1.50    2.20
 -19   5   2    0.00    2.90
  17  -5  -2    5.00    1.50
 -17  -5   2   -0.30    2.30
 -17  -5   2    1.50    0.90
 -17  -5   2    1.30    0.80
 -17  -5   2    1.60    1.20
 -17   5   2    2.00    2.30
 -17   5   2    4.10    1.70
 -17   5   2    4.50    2.40
  15  -5  -2    9.30    2.00
 -15  -5   2    4.30    2.40
 -15  -5   2    8.70    1.80
 -15  -5   2   10.20    1.50
 -15   5   2   10.10    1.80
  15   5  -2    4.90   22.10
 -15   5   2    6.90    2.70
 -15   5   2    9.30    2.70
 -13  -5   2   29.20    4.00
 -13  -5   2   23.70    2.30
  13  -5  -2   20.70    2.60
 -13  -5   2   26.20    2.90
  13  -5  -2  -42.60   28.90
 -13  -5   2   17.10    1.40
  13  -5  -2   22.30    2.60
  13  -5  -2   22.90    2.60
 -13   5   2   25.20    3.70
 -13   5   2   23.20    3.50
  13   5  -2   34.20   23.00
  13   5  -2   33.70   26.60
 -13   5   2   33.90   42.00
 -11  -5   2   35.40    2.60
 -11  -5   2   33.30    3.00
 -11  -5   2   37.90    4.10
 -11  -5   2   28.40    1.70
  11  -5  -2  -16.10   22.40
  11  -5  -2   29.70    2.80
  11  -5  -2   32.20    2.90
  11  -5  -2   31.20    3.00
 -11   5   2   37.60    3.10
  11   5  -2   33.10   27.70
 -11   5   2   39.00   24.10
  11   5  -2   35.50    2.80
 -11   5   2   38.50    4.30
 -11   5   2   32.50    3.50
  11   5  -2   46.10   27.10
  -9  -5   2   12.30    1.00
   9  -5  -2   17.40    2.30
  -9  -5   2   19.70    2.50
   9  -5  -2   41.00   22.80
   9  -5  -2   17.10    2.30
  -9  -5   2   15.50    2.40
   9  -5  -2   18.50    2.50
  -9   5   2   13.30    2.50
   9   5  -2   16.60    1.60
   9   5  -2   16.60    1.40
  -9   5   2   15.50    2.80
  -9   5   2   18.30    2.30
   9   5  -2    0.20   16.90
   9   5  -2   16.60   24.00
  -9   5   2   23.80   42.90
  -7  -5   2   79.89    4.40
   7  -5  -2   68.39    4.50
   7  -5  -2  170.68   48.80
   7  -5  -2   78.19    4.80
  -7  -5   2   76.99    4.60
   7  -5  -2   75.49    4.60
  -7   5   2   82.19    4.50
  -7   5   2   77.89   46.30
   7   5  -2   74.99   27.70
   7   5  -2   83.09    4.20
  -7   5   2   71.79    4.80
  -7   5   2   79.19    4.90
   7   5  -2   76.09    3.40
   7   5  -2   73.09    4.10
  -7   5   2   78.99    5.20
  -5  -5   2    8.70    1.70
   5  -5  -2    7.80    1.60
  -5  -5   2    8.90    1.50
   5  -5  -2   13.80    2.30
   5  -5  -2    8.00    1.70
   5  -5  -2    7.70    1.70
   5  -5  -2    8.40    1.40
  -5  -5   2    7.30    1.60
   5  -5  -2   60.09   21.50
   5  -5  -2   11.50    1.90
  -5   5   2   10.70    1.90
  -5   5   2    6.40   12.40
   5   5  -2    8.60    1.40
  -5   5   2   12.30    2.00
  -5   5   2   11.20    1.70
   5   5  -2   -2.30   18.10
  -5   5   2    7.60    1.90
  -5   5   2    9.70    1.70
   5   5  -2   10.30    1.20
   5   5  -2   18.20   18.90
   5   5  -2    7.60    1.60
  -3  -5   2   22.70    2.50
   3  -5  -2   21.30    2.00
   3  -5  -2   26.60    2.40
   3  -5  -2   23.50   21.40
  -3  -5   2   19.30    2.20
   3  -5  -2   22.60    2.30
   3  -5  -2   23.60    2.30
  -3  -5   2   20.60    2.20
   3  -5  -2   26.40    2.80
  -3   5   2   24.80    2.50
   3   5  -2   22.40    2.00
   3   5  -2   35.00   27.20
  -3   5   2   21.50    2.10
   3   5  -2   23.20    1.90
  -3   5   2   -5.50   16.30
   3   5  -2   29.10    3.20
   3   5  -2   22.40    1.70
  -3   5   2   22.70    2.10
  -3   5   2   21.70    2.10
   3   5  -2   69.49   34.60
   3   5  -2   23.70    2.40
  -3   5   2   24.30    2.60
   1  -5  -2  158.68    7.40
  -1  -5   2  149.69    7.40
  -1  -5   2  160.88    7.40
   1  -5  -2  146.79    7.10
   1  -5  -2  142.89    7.30
   1  -5  -2  157.88    7.70
  -1  -5   2  154.68    7.60
   1  -5  -2  146.09    7.50
   1  -5  -2  151.88    7.60
   1   5  -2  155.68    7.70
  -1   5   2  141.69   49.70
   1   5  -2  151.88    7.50
  -1   5   2  156.98    7.50
   1   5  -2  289.07   77.29
  -1   5   2  162.88    7.80
   1   5  -2  153.48    7.30
   1   5  -2  151.18    7.20
  -1   5   2  148.29    7.10
  -1   5   2  143.69    7.40
   1   5  -2  148.09    7.00
   1   5  -2  142.19   51.89
  -1  -5  -2   26.30    2.30
   1  -5   2   31.00    2.60
  -1  -5  -2   19.40   14.40
  -1  -5  -2   27.40    2.80
  -1  -5  -2   30.40    2.50
   1  -5   2   27.50    2.50
   1  -5   2   28.60    2.80
  -1  -5  -2   30.90    2.30
  -1  -5  -2   32.80    2.60
  -1  -5  -2   28.30    2.70
   1   5   2   30.10    2.00
   1   5   2   25.40    2.50
   1   5   2   27.90    2.60
  -1   5  -2   32.20    3.10
  -1   5  -2   22.90   30.70
   1   5   2   30.80    2.60
  -1   5  -2   28.90    2.60
   1   5   2   34.60    2.60
  -1   5  -2   30.30    2.70
   1   5   2   14.60   17.40
  -1   5  -2   28.20    2.30
  -1   5  -2   29.60    2.40
  -1   5  -2   59.59   21.00
  -3  -5  -2  115.69   38.60
   3  -5   2  123.79    5.90
  -3  -5  -2  116.29    5.80
   3  -5   2  116.19    6.20
  -3  -5  -2  113.59    6.30
   3  -5   2  104.89    5.80
  -3  -5  -2  106.29    5.40
  -3  -5  -2  106.69    5.60
  -3  -5  -2  111.69    5.70
  -3   5  -2   98.29   50.49
  -3   5  -2  110.29    6.30
   3   5   2  149.69   55.09
  -3   5  -2  101.99    6.00
  -3   5  -2  113.79    6.50
   3   5   2  110.29    5.00
  -3   5  -2  103.59    5.70
  -3   5  -2  102.49   49.90
  -3   5  -2  112.39    6.00
   5  -5   2  208.28    8.70
   5  -5   2  189.68    9.40
  -5  -5  -2  210.28    9.30
  -5  -5  -2  230.98   59.39
  -5  -5  -2  190.88   10.50
  -5  -5  -2  202.68    9.20
  -5  -5  -2  197.58    8.90
  -5  -5  -2  172.08    9.00
   5  -5   2  209.88    9.40
  -5   5  -2  209.48    9.70
  -5   5  -2  215.88   10.30
  -5   5  -2  190.58   10.30
  -5   5  -2  364.06  101.59
  -5   5  -2  204.88   72.49
   5   5   2  230.38   58.19
  -7  -5  -2    9.60    1.50
   7  -5   2    9.60    1.10
  -7  -5  -2    9.70    1.80
   7  -5   2    7.50    1.70
  -7  -5  -2   -5.30   15.00
  -7  -5  -2    9.30    1.80
  -7  -5  -2    8.80    1.30
  -7  -5  -2    8.30    2.20
  -7   5  -2   47.00   43.10
  -7   5  -2   18.00   25.20
  -7   5  -2    4.90    1.80
   7   5   2    9.50   17.60
  -7   5  -2    7.80    2.30
  -7   5  -2    8.40    2.50
  -9  -5  -2    1.70    1.90
  -9  -5  -2   -0.30    0.70
  -9  -5  -2    1.90    0.80
  -9  -5  -2    1.60    1.30
   9  -5   2    1.30    1.30
  -9  -5  -2    0.90    0.90
  -9  -5  -2    1.40    0.80
  -9  -5  -2    2.10    1.00
  -9   5  -2    0.00    1.40
   9   5   2   20.50   17.50
  -9   5  -2    3.50    2.20
  -9   5  -2    1.70    2.00
  -9   5  -2   64.79   27.10
 -11  -5  -2   23.30    1.70
 -11  -5  -2   22.60    1.70
 -11  -5  -2   19.20    1.60
 -11  -5  -2   22.10    2.20
 -11  -5  -2   25.80    3.20
 -11  -5  -2   28.10    4.00
 -11  -5  -2   21.50    1.80
  11  -5   2   23.00    2.50
 -11   5  -2   22.10    3.90
 -11   5  -2    1.40   41.90
 -11   5  -2   20.40    3.60
 -11   5  -2   27.20    3.40
 -13  -5  -2    8.50    1.30
 -13  -5  -2   12.30    3.00
 -13  -5  -2    9.50    1.10
  13  -5   2    9.50    1.70
 -13  -5  -2    9.10    1.00
 -13  -5  -2    9.20    1.90
 -13   5  -2   10.80    2.50
 -13   5  -2  -37.30   43.20
 -13   5  -2   11.10    3.20
 -13   5  -2    8.50    3.10
 -15  -5  -2    3.30    1.10
  15  -5   2    1.60    1.30
 -15  -5  -2    3.20    1.50
 -15  -5  -2    3.60    2.20
 -15   5  -2    4.10    4.50
 -15   5  -2    0.40    2.40
 -15   5  -2    3.00    1.90
 -17  -5  -2    4.50    1.10
 -17  -5  -2    5.30    1.80
 -17  -5  -2    4.50    2.40
 -17  -5  -2    2.00    2.00
 -17  -5  -2    3.20    1.60
 -17   5  -2    3.50    3.40
 -17   5  -2    4.60    2.70
 -17   5  -2    6.40    2.30
 -19  -5  -2    0.80    1.20
 -19  -5  -2   -0.10    1.90
 -19  -5  -2   -2.00    2.00
 -19  -5  -2   -0.30    1.40
 -19   5  -2   -1.80    2.70
 -19   5  -2    3.10    2.00
 -19   5  -2    2.20    2.70
 -22  -6   2   23.00    4.30
 -22   6   2   25.70    4.70
 -22   6   2   30.00    4.50
 -20  -6   2   56.59    3.90
 -20  -6   2   58.99    3.20
 -20  -6   2   58.39    6.30
 -20   6   2   59.09    6.10
 -20   6   2   66.89    6.40
 -18  -6   2   66.79    3.90
 -18  -6   2   66.99    4.50
 -18  -6   2   54.29    6.10
  18  -6  -2   72.59    4.70
 -18   6   2   68.19    6.40
 -18   6   2   71.49    6.40
 -16  -6   2  172.78   10.30
 -16  -6   2  168.58    8.10
 -16  -6   2  178.18    8.80
  16  -6  -2  166.38    8.80
 -16   6   2  183.68   10.50
 -16   6   2  181.88   10.30
  16   6  -2  154.18   67.79
  14  -6  -2  122.89    7.00
 -14  -6   2  136.89    8.40
 -14  -6   2  131.39    7.10
 -14  -6   2  128.09    6.50
  14  -6  -2  133.19    7.10
 -14   6   2  127.49    8.00
 -14   6   2  117.19    8.10
 -12  -6   2  228.58   11.90
  12  -6  -2  229.48   11.10
 -12  -6   2  227.68   11.00
  12  -6  -2  167.38   69.59
  12  -6  -2  241.38   11.20
 -12  -6   2  227.78   10.60
  12   6  -2  292.67   74.79
 -12   6   2  235.58   11.80
 -12   6   2  425.96  113.09
 -12   6   2  225.58   12.10
 -10  -6   2  282.87   12.90
 -10  -6   2  272.97   12.30
  10  -6  -2  304.07   93.69
  10  -6  -2  290.97   12.80
 -10   6   2  329.77  108.19
 -10   6   2  277.17   13.30
  10   6  -2  173.58   58.59
  10   6  -2  296.47   73.09
 -10   6   2  275.47   13.70
  10   6  -2  269.17   11.40
   8  -6  -2  325.77   15.60
   8  -6  -2  357.36   15.80
   8  -6  -2  286.57   86.39
  -8  -6   2  339.37   14.80
   8   6  -2  336.97   13.70
  -8   6   2  286.67   86.49
   8   6  -2  286.07   80.19
  -8   6   2  331.17   15.90
   8   6  -2  343.07   14.50
  -8   6   2  356.16   15.70
   8   6  -2  333.87   87.09
   6  -6  -2  555.34   97.99
   6  -6  -2  622.84   26.10
   6  -6  -2  616.44   26.10
  -6  -6   2  627.74   25.70
  -6   6   2  616.44  110.49
  -6   6   2  622.94   26.60
   6   6  -2  763.22  102.09
   6   6  -2  601.84   25.60
   6   6  -2  575.84   95.29
   6   6  -2  589.14   24.80
  -6   6   2  629.14   26.30
   4  -6  -2  569.64   87.99
  -4  -6   2  563.24   23.20
   4  -6  -2  558.54   24.90
   4  -6  -2  607.04   25.80
   4  -6  -2  566.14   23.50
   4   6  -2  547.15   22.60
   4   6  -2  462.45   85.69
   4   6  -2  561.64   87.69
  -4   6   2  560.14   23.70
   4   6  -2  547.95   23.40
  -4   6   2  458.05   90.09
  -4   6   2  522.85   23.40
   4   6  -2  545.05   22.60
   2  -6  -2  620.74   95.19
  -2  -6   2  619.54   25.90
   2  -6  -2  569.74   26.50
   2  -6  -2  577.94   25.60
   2  -6  -2  615.94   25.90
   2  -6  -2  695.63   29.00
  -2  -6   2  652.13   27.00
   2   6  -2  642.34   26.30
   2   6  -2  593.34   25.40
   2   6  -2  604.74   25.50
  -2   6   2  652.13   26.20
   2   6  -2  630.54   90.89
   2   6  -2  579.04   99.69
  -2   6   2  636.74   26.40
  -2   6   2  585.64   25.60
  -2   6   2  634.64  102.79
   0  -6  -2  918.81   36.40
   0  -6  -2  890.41   36.80
   0  -6  -2 1015.40  119.19
   0  -6  -2  857.61   36.60
   0  -6  -2  838.52   36.40
   0  -6   2  903.51   36.80
   0  -6  -2  833.62   36.10
   0  -6   2  905.41   37.00
   0   6   2  900.91   35.80
   0   6   2  796.12  110.79
   0   6  -2  923.01  121.19
   0   6  -2  898.31  123.39
   0   6  -2  768.62   36.30
   0   6  -2  916.71   36.50
   0   6   2  946.91   36.80
   0   6   2  865.71   36.20
   0   6   2  931.31   36.60
   0   6  -2  910.21   37.00
  -2  -6  -2 1049.70   42.10
  -2  -6  -2 1107.09   42.90
   2  -6   2 1038.70   42.70
   2  -6   2 1082.69   42.30
  -2  -6  -2 1011.00  118.39
  -2  -6  -2  974.40   42.90
  -2  -6  -2  941.31   42.10
  -2  -6  -2  988.20   41.90
   2   6   2 1034.30   41.20
  -2   6  -2 1168.18  140.99
  -2   6  -2 1043.20   42.60
  -2   6  -2  993.00   42.40
   2   6   2 1014.00   42.00
  -2   6  -2 1195.48  146.69
   2   6   2 1077.09   42.30
  -2   6  -2 1053.69   43.10
  -4  -6  -2  487.65   21.60
  -4  -6  -2  529.95   22.00
   4  -6   2  540.35   22.70
   4  -6   2  540.15   22.10
  -4  -6  -2  469.55   21.90
  -4  -6  -2  532.65   22.70
  -4  -6  -2  508.75   83.09
  -4  -6  -2  486.65   21.90
  -4  -6  -2  539.85   21.90
  -4   6  -2  544.25   23.20
  -4   6  -2  548.55  105.59
   4   6   2  476.45   21.70
  -4   6  -2  538.85   22.50
  -4   6  -2  537.55   22.90
   4   6   2  609.24   88.39
  -6  -6  -2  687.53   29.60
   6  -6   2  706.63   29.20
  -6  -6  -2  700.03   29.40
   6  -6   2  759.32   30.10
  -6  -6  -2  677.83   89.89
  -6  -6  -2  731.43   29.80
  -6  -6  -2  640.74   30.30
  -6  -6  -2  739.53   29.60
  -6  -6  -2  754.62   30.70
  -6   6  -2  717.53   31.20
  -6   6  -2  735.33   30.40
  -6   6  -2 1038.70  128.69
   6   6   2  790.62   98.79
   6   6   2  689.53   30.10
  -6   6  -2  720.83   31.00
  -6   6  -2  715.53  108.19
  -8  -6  -2  505.75   22.10
  -8  -6  -2  502.75   23.00
   8  -6   2  544.35   22.70
  -8  -6  -2  511.95   22.00
  -8  -6  -2  475.95   75.69
  -8  -6  -2  539.15   22.20
   8  -6   2  532.05   21.50
  -8  -6  -2  544.85   23.50
  -8   6  -2  649.54  218.48
  -8   6  -2  794.42  107.79
  -8   6  -2  530.85   24.10
  -8   6  -2  547.75   23.20
  -8   6  -2  552.04   24.20
   8   6   2  483.65   75.39
 -10  -6  -2  408.96   18.60
  10  -6   2  423.56   17.70
 -10  -6  -2  397.66   16.90
 -10  -6  -2  412.66   17.00
 -10  -6  -2  415.86   17.60
 -10  -6  -2  373.06   16.60
 -10   6  -2  438.76   19.80
 -10   6  -2  417.36   18.30
 -10   6  -2  391.06   19.20
 -10   6  -2  219.78   88.89
  10   6   2  295.77   58.29
 -12  -6  -2  133.39    6.70
  12  -6   2  156.48    7.70
 -12  -6  -2  151.38    7.60
 -12  -6  -2  145.29    6.80
 -12  -6  -2  146.49    8.80
 -12   6  -2  162.18   10.10
 -12   6  -2   49.90   55.49
 -12   6  -2  147.09    8.40
 -12   6  -2  162.18    9.80
 -14  -6  -2  149.59    6.70
 -14  -6  -2  142.69    6.60
 -14  -6  -2  158.78    9.20
 -14  -6  -2  151.78    7.80
  14  -6   2  154.68    7.70
 -14   6  -2  168.68   11.00
 -14   6  -2  158.38    8.80
 -14   6  -2  148.19    9.90
 -16  -6  -2   99.69    5.70
 -16  -6  -2  101.99    8.50
 -16   6  -2   85.49    7.80
 -16   6  -2  105.59    6.90
 -16   6  -2   97.79    9.00
 -18  -6  -2   19.20    2.90
 -18  -6  -2   24.10    3.70
 -18  -6  -2   20.30    3.90
 -18  -6  -2   22.60    2.70
 -18   6  -2   22.90    5.10
 -18   6  -2   20.80    4.00
 -18   6  -2   22.00    3.40
 -21  -7   2   -0.90    2.80
 -21   7   2    2.50    2.60
 -21   7   2   -0.20    2.60
 -19  -7   2    3.20    1.70
 -19  -7   2    3.90    2.90
 -19  -7   2    0.80    1.00
  19  -7  -2    4.00    2.90
 -19   7   2   -0.70    2.70
 -19   7   2    6.00    3.20
 -17  -7   2    1.80    2.80
 -17  -7   2    3.00    1.60
 -17  -7   2    2.80    1.30
  17  -7  -2    1.90    1.70
 -17   7   2    1.60    2.70
 -17   7   2    3.00    2.80
 -15  -7   2    5.10    1.90
  15  -7  -2    5.40    2.10
 -15  -7   2    6.90    3.10
 -15  -7   2    6.80    1.70
  15   7  -2    8.10   54.19
 -15   7   2    9.30    3.70
 -15   7   2    9.40    3.40
 -13  -7   2   20.00    3.70
 -13  -7   2   19.00    2.50
  13  -7  -2   29.90    3.80
 -13  -7   2   27.00    3.60
  13  -7  -2   29.30    3.60
 -13   7   2   27.20    4.60
 -13   7   2   24.20    4.00
  13   7  -2   29.30   39.20
 -11  -7   2   15.10    2.30
 -11  -7   2   16.10    2.80
  11  -7  -2   18.40    2.90
  11  -7  -2   41.30   38.50
  11  -7  -2   15.50    2.70
 -11   7   2   17.40   47.40
  11   7  -2   64.69   25.90
 -11   7   2   18.60    3.60
 -11   7   2   13.40    3.00
  -9  -7   2   31.10    3.20
   9  -7  -2   86.19   59.69
   9  -7  -2   30.40    3.60
   9  -7  -2   28.90    3.50
  -9  -7   2   30.00    3.60
   9   7  -2   30.50    2.50
  -9   7   2   28.40    4.40
  -9   7   2   37.00    4.50
  -9   7   2   40.90   49.00
   9   7  -2   -5.30   29.40
   9   7  -2   77.69   34.90
   7  -7  -2   -1.10    1.50
   7  -7  -2   14.10   30.80
  -7  -7   2   -1.70    1.20
   7  -7  -2    1.80    1.70
  -7  -7   2   -0.10    1.70
   7   7  -2   -0.10    1.10
   7   7  -2    0.60    0.70
  -7   7   2    0.40    1.80
  -7   7   2   60.99   39.60
  -7   7   2   -0.70    1.90
   7   7  -2  -33.40   18.90
  -5  -7   2    1.10    1.70
   5  -7  -2    4.10   19.80
   5  -7  -2    3.00    1.70
  -5  -7   2    0.90    1.40
   5  -7  -2    2.20    1.80
   5  -7  -2   -0.40    1.60
   5   7  -2    3.10    1.50
   5   7  -2   10.30   33.50
  -5   7   2   10.00   34.10
  -5   7   2    0.90    1.70
  -5   7   2   -0.70    1.70
  -5   7   2    0.80    1.10
   5   7  -2    2.60    0.90
   5   7  -2    1.50    0.70
   5   7  -2   -1.20   32.60
   3  -7  -2   10.10    2.50
   3  -7  -2    8.10    2.00
   3  -7  -2    5.80    1.90
   3  -7  -2   58.59   25.50
  -3  -7   2   10.90    2.50
  -3  -7   2    7.90    1.90
  -3   7   2   10.30    2.40
   3   7  -2    6.70    2.00
   3   7  -2  -27.90   31.40
  -3   7   2    6.80    1.50
   3   7  -2  -45.20   27.30
  -3   7   2   20.40   35.20
   3   7  -2    7.80    1.40
  -3   7   2    5.80    2.30
   1  -7  -2    3.30    1.70
  -1  -7   2    2.30    1.60
  -1  -7   2    2.80    1.80
   1  -7  -2   47.40   18.70
   1  -7  -2    4.60    2.10
   1  -7  -2    2.60    1.60
   1   7  -2  -24.70   31.10
   1   7  -2   -0.10   37.30
  -1   7   2    2.70   26.30
  -1   7   2    3.60    1.10
   1   7  -2    2.00    1.70
   1   7  -2    3.50    1.10
  -1   7   2    1.80    1.60
  -1   7   2    2.90    1.90
   1   7  -2    3.40    1.30
   1  -7   2   49.00    4.30
  -1  -7  -2   48.30    4.10
  -1  -7  -2   47.00    3.70
  -1  -7  -2   34.70    3.00
  -1  -7  -2   45.80    3.60
   1  -7   2   42.70    3.80
  -1   7  -2   45.20    3.70
   1   7   2   40.50    3.00
   1   7   2   44.50   32.30
  -1   7  -2   38.10    4.10
  -1   7  -2   -4.50   38.50
  -1   7  -2   84.79   53.99
  -3  -7  -2    5.50    2.10
  -3  -7  -2    5.90    1.50
   3  -7   2    7.40    2.10
  -3  -7  -2   18.60   32.40
  -3  -7  -2    7.20    1.80
  -3  -7  -2    6.80    1.80
   3  -7   2    7.30    2.60
   3   7   2    8.40    2.00
  -3   7  -2   38.20   38.80
  -3   7  -2    8.50    2.60
   3   7   2  -12.00   22.00
  -3   7  -2   -3.10   42.00
  -5  -7  -2    6.60    1.60
   5  -7   2    5.60    2.00
  -5  -7  -2    5.10    1.20
  -5  -7  -2    8.10    1.80
  -5  -7  -2    4.80    2.30
   5  -7   2    6.00    2.30
  -5  -7  -2  -20.50   30.80
   5  -7   2    4.60    1.30
  -5  -7  -2    7.60    2.00
  -5   7  -2  -33.00   39.70
   5   7   2  -20.80   27.70
  -5   7  -2  114.79   48.30
  -5   7  -2    4.70    2.40
  -5   7  -2    5.40    2.10
  -5   7  -2    6.70    2.20
   9  -7   2    2.30    1.70
  -9  -7  -2    0.70    1.40
  -9  -7  -2    1.60    1.00
  -9  -7  -2    2.00    1.30
  -9  -7  -2    5.60    2.70
  -9  -7  -2    2.20    0.90
   9   7   2  -42.60   29.60
  -9   7  -2    0.20    1.80
  -9   7  -2   -0.30    2.30
  -9   7  -2  135.49   54.69
  -9   7  -2    0.40    2.20
 -11  -7  -2   24.10    2.50
 -11  -7  -2   21.40    2.10
 -11  -7  -2   30.80    4.40
  11  -7   2   22.00    3.00
 -11  -7  -2   21.70    2.80
  11   7   2   25.00   53.99
 -11   7  -2   18.20    3.80
 -11   7  -2   30.50    4.10
 -11   7  -2   17.00    3.90
 -13  -7  -2   14.90    2.50
 -13  -7  -2   15.40    1.70
 -13  -7  -2   14.50    3.30
 -13  -7  -2   17.60    1.90
  13  -7   2   18.70    2.70
 -13   7  -2    8.10    3.50
 -13   7  -2   23.60    3.80
 -13   7  -2   18.40    4.70
  15  -7   2   -1.60    1.40
 -15  -7  -2   -0.70    2.00
 -15  -7  -2   -0.80    1.20
 -15  -7  -2    1.70    0.70
 -15   7  -2    4.40    3.30
 -15   7  -2   -0.30    3.00
 -15   7  -2    1.30    1.90
 -17  -7  -2    2.40    2.20
 -17  -7  -2    5.10    1.70
 -17   7  -2    8.20    3.70
 -17   7  -2    2.10    3.50
 -17   7  -2    6.00    2.60
 -20  -8   2   26.50    2.30
 -20   8   2   16.00    5.10
 -20   8   2   27.10    7.50
  18  -8  -2   44.10    4.30
 -18  -8   2   33.90    4.10
 -18  -8   2   44.60    5.90
 -18  -8   2   34.10    3.10
 -18   8   2   32.50    5.10
 -18   8   2   41.00    6.30
 -16  -8   2  104.19    8.10
  16  -8  -2  101.69    6.60
 -16  -8   2   99.49    6.70
 -16  -8   2  103.79    5.90
 -16   8   2  102.29    8.10
 -16   8   2  103.09    7.90
 -14  -8   2  109.99    6.30
  14  -8  -2  109.49    6.90
 -14  -8   2  122.89    8.30
  14  -8  -2  115.89    7.20
 -14  -8   2  109.19    7.10
 -14   8   2   95.09    8.00
 -14   8   2  108.19    7.90
 -12  -8   2  227.88   11.20
 -12  -8   2  245.68   12.10
  12  -8  -2  240.08   12.00
  12  -8  -2  236.58   11.90
 -12   8   2  226.88   12.50
 -12   8   2  232.38   13.00
  12   8  -2  211.38  113.19
  10  -8  -2  339.67   15.70
  10  -8  -2  318.67  113.79
 -10  -8   2  326.87   15.70
 -10  -8   2  338.67   15.00
  10  -8  -2  341.97   15.60
  10   8  -2  320.67   14.10
 -10   8   2  306.37   16.40
 -10   8   2  337.37   16.20
  -8  -8   2  481.35   20.80
  -8  -8   2  441.36   20.00
   8  -8  -2  310.77  107.19
   8  -8  -2  462.05   20.70
   8  -8  -2  470.95   20.50
  -8   8   2  460.15   21.00
   8   8  -2  474.05   19.70
  -8   8   2  455.85   21.40
   8   8  -2  435.16   18.70
  -8   8   2  422.16  132.59
  -6  -8   2  705.13   28.80
   6  -8  -2  831.82  131.89
  -6  -8   2  683.03   29.40
   6  -8  -2  679.93   29.10
   6  -8  -2  690.23   29.30
  -6   8   2  678.83   29.50
   6   8  -2  671.83   28.70
   6   8  -2  657.53   27.80
   6   8  -2  625.54  118.29
  -6   8   2  681.83   29.90
  -6   8   2  508.35  119.09
   4  -8  -2  704.33   30.00
   4  -8  -2  732.33   30.40
   4  -8  -2  719.43   30.00
  -4  -8   2  736.53   30.50
  -4  -8   2  720.83   29.80
   4  -8  -2  772.22  126.69
   4   8  -2  692.73   30.00
   4   8  -2  705.33  120.59
   4   8  -2  669.93  132.69
  -4   8   2  723.63   30.70
  -4   8   2  708.23  138.99
   4   8  -2  663.53   28.90
   4   8  -2  710.53   28.50
  -4   8   2  719.33   30.40
  -4   8   2  627.34   29.50
   2  -8  -2  688.53   29.50
  -2  -8   2  704.73   28.90
   2  -8  -2  786.22  119.19
   2  -8  -2  687.63   29.00
   2  -8  -2  674.73   28.90
  -2  -8   2  675.73   29.40
   2   8  -2  628.74  150.18
  -2   8   2  686.83   29.50
   2   8  -2  681.33   29.30
  -2   8   2  631.64   28.20
   2   8  -2  682.33  127.69
   2   8  -2  663.13   28.00
  -2   8   2  705.43   29.40
  -2   8   2  609.54  126.99
   0  -8  -2  675.93   28.20
   0  -8   2  670.63   28.20
   0  -8  -2  674.43   28.80
   0  -8  -2  658.33   28.10
   0  -8   2  635.64   28.60
   0  -8  -2  734.83   99.39
   0   8  -2  658.33   27.90
   0   8  -2  748.53  131.19
   0   8  -2  658.13   28.90
   0   8   2  536.85  134.69
   0   8  -2  693.93  142.49
   0   8   2  661.53   28.50
   0   8   2  642.84   27.00
  -2  -8  -2  717.93  107.39
   2  -8   2  604.44   26.60
  -2  -8  -2  605.64   26.40
   2  -8   2  634.44   27.30
  -2  -8  -2  635.14   26.50
  -2  -8  -2  642.84   27.40
   2   8   2  627.44   26.70
  -2   8  -2  610.04   27.50
  -2   8  -2  468.95  119.59
  -2   8  -2  400.36  127.49
  -2   8  -2  636.24   26.80
  -4  -8  -2  268.97   13.40
  -4  -8  -2  223.18   75.39
   4  -8   2  267.27   13.30
  -4  -8  -2  242.68   12.00
  -4  -8  -2  250.87   12.30
   4  -8   2  272.77   12.70
  -4  -8  -2  273.87   12.40
  -4   8  -2  262.97   13.70
  -4   8  -2  352.26  104.19
  -4   8  -2  254.77   13.00
  -4   8  -2  265.27  102.79
   4   8   2  274.67   80.99
  -6  -8  -2  205.58   12.30
  -6  -8  -2  216.38   11.90
   6  -8   2  208.48   10.40
  -6  -8  -2  233.98   78.59
   6  -8   2  231.18   11.40
  -6  -8  -2  231.08   11.00
  -6  -8  -2  227.68   10.90
   6  -8   2  231.68   12.10
  -6   8  -2  225.58   12.10
  -6   8  -2  242.08   11.90
   6   8   2  184.18   63.69
  -6   8  -2  236.18   12.80
  -6   8  -2  309.07  108.09
  -6   8  -2  311.17   79.79
  -8  -8  -2  139.99    7.30
   8  -8   2  138.09    7.80
  -8  -8  -2  141.19    8.60
   8  -8   2  126.29    6.40
  -8  -8  -2  126.79    6.80
  -8  -8  -2  104.69    6.50
  -8  -8  -2  144.09    7.20
   8   8   2  133.19   66.99
  -8   8  -2  139.59    9.20
  -8   8  -2  137.79    8.90
  -8   8  -2  153.78   79.29
  -8   8  -2  130.49    8.10
  10  -8   2   93.29    6.00
 -10  -8  -2   88.39    5.40
  10  -8   2   72.69    3.90
 -10  -8  -2   84.79    5.10
 -10  -8  -2  102.29    7.00
 -10   8  -2   85.19    7.50
  10   8   2   50.69   59.59
 -10   8  -2   84.29    6.40
 -10   8  -2   92.59    7.60
  12  -8   2   24.00    3.20
 -12  -8  -2   22.90    3.70
 -12  -8  -2   18.70    2.50
 -12  -8  -2   22.00    2.50
 -12   8  -2   28.20    4.70
 -12   8  -2   13.30    3.80
 -12   8  -2   22.10    4.40
 -14  -8  -2   23.10    4.00
 -14  -8  -2   33.40    3.10
 -14   8  -2   23.70    4.70
 -14   8  -2   25.90    4.10
 -14   8  -2   42.10    6.60
 -16  -8  -2   22.70    1.70
 -16  -8  -2   25.30    4.10
 -16   8  -2   21.60    3.70
 -16   8  -2   40.40    7.00
 -16   8  -2   21.70    5.20
  17  -9  -2    1.60    1.90
 -17  -9   2    0.10    2.60
 -17  -9   2   -0.90    1.20
 -17  -9   2   -0.50    1.80
 -17   9   2   -1.80    2.60
 -17   9   2   -1.00    2.40
  15  -9  -2    0.20    2.10
 -15  -9   2    1.40    1.50
 -15  -9   2    2.40    2.80
 -15  -9   2    0.90    2.00
 -15   9   2   -1.10    2.80
 -15   9   2   -2.70    2.20
  13  -9  -2   -0.90    1.90
  13  -9  -2    3.10    2.00
 -13  -9   2   -0.60    2.50
 -13  -9   2    2.50    1.80
 -13  -9   2   -1.90    2.20
 -13   9   2    2.40    2.60
 -13   9   2   -1.90    2.70
  11  -9  -2    0.70    2.10
 -11  -9   2    0.20    1.80
  11  -9  -2    0.50    2.10
 -11  -9   2   -2.80    1.90
 -11   9   2    0.70    2.40
 -11   9   2   -0.60    2.70
   9  -9  -2   16.50    3.50
  -9  -9   2   15.90    2.90
   9  -9  -2   15.00    3.20
   9  -9  -2   11.20   78.89
  -9  -9   2    9.20    2.90
  -9   9   2 -107.09   90.89
  -9   9   2   13.90    5.70
   9   9  -2   12.50    2.10
   9   9  -2   14.90    1.60
   7  -9  -2   12.10    2.90
  -7  -9   2   11.00    2.50
   7  -9  -2   19.20    3.80
  -7  -9   2   10.00    3.00
  -7   9   2   11.90    3.20
  -7   9   2    8.00    3.20
   7   9  -2   15.80    2.70
  -7   9   2  -34.10   75.49
   5  -9  -2   41.40    4.90
  -5  -9   2   43.70    5.10
  -5  -9   2   46.20    4.40
   5  -9  -2   48.10    4.90
   5  -9  -2  150.18   46.60
   5   9  -2   45.80    4.30
  -5   9   2   49.60    5.20
   5   9  -2  181.48   69.99
  -5   9   2   83.19   77.59
  -5   9   2   36.20    4.70
  -3  -9   2   37.50    4.70
  -3  -9   2   41.60    4.20
   3  -9  -2   48.20    5.30
   3  -9  -2   46.30    4.40
  -3   9   2   40.90    3.50
   3   9  -2  -52.79   58.39
  -3   9   2   37.50   70.39
  -3   9   2   48.30    5.10
  -3   9   2   44.40    4.70
   3   9  -2   46.40    2.80
   3   9  -2   42.10    4.40
   1  -9  -2   75.19    5.40
   1  -9  -2   72.79    5.40
   1  -9  -2   48.50   47.30
   1  -9  -2   67.39    5.90
  -1  -9   2   64.39    5.20
  -1  -9   2   74.39    6.00
  -1   9   2   62.19    3.90
   1   9  -2   58.29   64.39
   1   9  -2   65.59    4.40
   1   9  -2  -18.50   63.29
  -1   9   2   74.19    5.80
   1   9  -2   74.69    5.90
  -1  -9  -2   25.40    3.50
  -1  -9  -2   19.80    3.20
  -1  -9  -2  102.59   41.00
   1  -9   2   24.30    4.30
   1  -9   2   24.30    3.50
  -1  -9  -2   18.40    3.60
   1   9   2   23.90    3.80
  -1   9  -2  169.98   88.69
  -1   9  -2   17.30    3.70
   1   9   2  106.39   44.80
  -1   9  -2   23.20    3.10
  -1   9  -2 -110.09   73.29
   3  -9   2   19.20    3.20
  -3  -9  -2   19.00    3.00
   3  -9   2   17.10    3.70
  -3  -9  -2   24.00    3.30
  -3  -9  -2   18.70    3.70
  -3   9  -2   16.40    2.90
  -3   9  -2  -33.20   65.59
  -3   9  -2  101.59   71.19
  -3   9  -2   14.20    3.60
  -5  -9  -2    9.90    2.30
   5  -9   2   16.30    3.70
  -5  -9  -2   14.30    3.30
  -5  -9  -2    9.60    2.40
   5  -9   2   13.50    3.00
  -5   9  -2   80.69   99.59
  -5   9  -2   12.00    3.00
  -5   9  -2   12.30    3.70
  -7  -9  -2    0.40    1.60
  -7  -9  -2   -2.70    2.10
   7  -9   2   -1.90    1.80
  -7   9  -2   -2.90    2.30
  -7   9  -2    1.60    2.40
  -9  -9  -2    1.60    2.80
   9  -9   2    6.60    2.40
  -9  -9  -2    2.50    1.80
  -9  -9  -2    3.40    1.80
  -9   9  -2    2.10    2.50
  -9   9  -2    3.20    4.40
  11  -9   2   -0.70    1.90
 -11  -9  -2    1.40    1.50
 -11  -9  -2    3.20    2.90
 -11  -9  -2    0.00    1.40
 -11   9  -2    0.00    2.20
 -11   9  -2    3.00    2.50
 -11   9  -2   -1.40    2.50
  13  -9   2    4.00    1.90
 -13  -9  -2   -1.90    2.00
 -13  -9  -2    2.70    1.40
 -13  -9  -2    2.40    1.40
 -13   9  -2   -0.50    2.80
 -13   9  -2    2.30    3.10
 -13   9  -2    0.30    2.00
 -15  -9  -2    5.50    1.20
 -15  -9  -2    6.20    2.50
 -15   9  -2    0.40    3.60
 -15   9  -2    9.50    3.10
 -15   9  -2    4.60    3.20
 -16 -10   2   72.29    6.00
 -16 -10   2   73.19    7.30
  16 -10  -2   74.89    6.00
 -16 -10   2   68.59    5.00
 -16  10   2   66.19    7.40
 -14 -10   2   87.79    5.90
 -14 -10   2   82.19    7.60
  14 -10  -2   84.79    6.80
  14 -10  -2   88.19    6.80
 -14 -10   2   81.29    6.80
 -14  10   2   94.89    8.20
 -14  10   2   94.39    7.60
 -12 -10   2  136.09    9.50
  12 -10  -2  116.99    8.50
 -12 -10   2  143.29    8.90
  12 -10  -2  139.69    8.60
 -12  10   2  132.09    9.20
 -12  10   2  128.99    9.70
  10 -10  -2  166.98    9.50
  10 -10  -2  153.18    9.50
 -10 -10   2  161.28    8.90
 -10 -10   2  160.88    9.80
 -10  10   2  145.59    9.70
  10  10  -2  142.59    7.40
 -10  10   2  162.98   10.60
   8 -10  -2  171.18   10.00
   8 -10  -2  165.08   10.20
  -8 -10   2  175.78   10.50
  -8 -10   2  175.38    9.60
  -8  10   2  181.48   10.70
   8  10  -2  172.98    9.00
  -8  10   2  177.08   11.00
  -6 -10   2  196.38   10.30
   6 -10  -2  185.88   10.50
   6 -10  -2  186.48   10.80
  -6 -10   2  176.78   10.80
  -6  10   2  182.18   11.30
  -6  10   2  182.58   10.80
   6  10  -2  186.38   10.00
   4 -10  -2  154.18    9.90
  -4 -10   2  174.18   10.30
  -4 -10   2  162.18    9.30
   4 -10  -2  159.88    9.50
  -4  10   2  166.88   10.70
   4  10  -2  174.78    9.70
   2 -10  -2  142.99    9.10
  -2 -10   2  143.69    8.40
  -2 -10   2  139.49    9.10
   2 -10  -2  135.89    8.40
   2  10  -2  141.09    8.90
  -2  10   2  151.38    9.20
   2  10  -2  139.59    6.60
  -2  10   2  127.69    6.80
   0 -10  -2  146.09    8.50
   0 -10   2  137.79    9.10
   0 -10   2  141.79    8.60
   0 -10  -2  143.29    9.20
   0  10  -2  134.09    8.20
   0  10  -2  142.59    9.30
   0  10   2  139.79    8.80
   2 -10   2  171.08   10.40
  -2 -10  -2  171.88    9.50
  -2 -10  -2  160.58    9.40
   2 -10   2  185.48   10.80
  -2 -10  -2  168.38   10.50
   2  10   2  182.88    9.90
  -2  10  -2  165.88    9.20
   4 -10   2  119.49    9.40
  -4 -10  -2  114.89    7.40
  -4 -10  -2  113.89    8.30
  -4 -10  -2  115.49    7.10
   4 -10   2  120.19    8.40
  -4  10  -2  116.49    8.70
  -4  10  -2  113.99    7.50
   6 -10   2  145.69    9.40
  -6 -10  -2  147.19    9.60
   6 -10   2  137.09    8.90
  -6 -10  -2  142.49    8.10
  -6 -10  -2  132.79    7.80
  -6  10  -2  126.69    8.70
  -6  10  -2  120.79    9.50
  -8 -10  -2  130.89    9.10
  -8 -10  -2  117.79    7.30
   8 -10   2  149.09    8.40
  -8 -10  -2  119.89    7.10
  -8  10  -2  118.79    8.70
  -8  10  -2  116.49    9.40
 -10 -10  -2  115.09    8.20
 -10 -10  -2   91.39    5.80
 -10 -10  -2   95.19    6.20
  10 -10   2   99.29    7.00
 -10  10  -2   96.69    8.10
 -10  10  -2   93.99    8.40
  12 -10   2   64.59    5.30
 -12 -10  -2   55.39    6.10
 -12 -10  -2   54.49    4.20
 -12  10  -2   54.79   10.10
 -12  10  -2   57.19    6.60
 -11 -11   2   -0.70    2.40
  11 -11  -2    0.60    2.10
  11 -11  -2   -0.10    2.40
 -11 -11   2   -2.70    1.60
 -11 -11   2   -0.50    2.20
 -11  11   2    0.20    4.60
 -11  11   2    2.40    2.70
  -9 -11   2    2.60    2.00
   9 -11  -2   -0.50    2.60
   9 -11  -2   -0.20    2.30
  -9 -11   2    0.10    2.30
  -9  11   2   -4.20    2.50
  -9  11   2    1.90    2.60
   9  11  -2   -4.20    1.70
   7 -11  -2    1.80    2.50
   7 -11  -2    2.30    2.80
  -7 -11   2    4.40    2.30
  -7 -11   2    1.80    2.80
  -7  11   2    4.60    2.90
  -7  11   2    5.50    3.30
   7  11  -2    7.00    2.30
   5 -11  -2    1.50    2.30
   5 -11  -2    3.30    2.80
  -5 -11   2   -2.70    2.00
  -5 -11   2   -1.80    2.00
   5  11  -2    2.90    2.40
  -5  11   2   -0.30    1.40
  -5  11   2    1.30    2.90
  -3 -11   2   -0.90    2.70
   3 -11  -2    2.00    2.40
   3 -11  -2    2.00    3.00
  -3 -11   2    1.10    2.20
  -3  11   2    1.30    3.00
  -3  11   2    0.50    1.30
  -1 -11   2    1.70    2.30
  -1 -11   2   -0.40    2.60
   1 -11  -2    0.60    2.20
   1 -11  -2   -2.60    2.20
  -1  11   2   -3.30    2.30
   1  11  -2    1.90    2.50
   1 -11   2    2.00    2.50
   1 -11   2    2.00    2.60
  -1 -11  -2   -1.50    2.60
  -1 -11  -2    3.50    2.40
   1  11   2    0.20    2.30
  -1  11  -2    1.10    1.40
  -1  11  -2   -2.60    2.50
  -3 -11  -2   -0.70    2.00
   3 -11   2    0.80    2.40
  -3 -11  -2   -0.50    2.80
   3 -11   2    0.40    2.30
  -3  11  -2   -0.40    2.50
  -3  11  -2    0.50    1.60
   5 -11   2    3.80    3.00
   5 -11   2    4.30    2.60
  -5 -11  -2    1.50    2.00
  -5 -11  -2    3.00    2.90
  -5  11  -2    1.00    3.50
  -5  11  -2    1.40    1.90
  -7 -11  -2    5.40    2.30
  -7 -11  -2    7.20    3.20
   7 -11   2    6.90    2.80
  -7  11  -2    1.70    3.40
  -7  11  -2    6.30    2.80
  -9 -11  -2    4.10    3.20
   9 -11   2    6.70    2.60
  -9  11  -2    1.60    2.30
  -9  11  -2    1.20    3.30
  -6 -12   2   62.99    5.80
   6 -12  -2   64.69    9.00
   6  12  -2   69.69    6.10
   4 -12  -2   93.89    8.90
  -4 -12   2  107.39   10.70
   4 -12  -2   91.59    7.40
   4  12  -2   94.49    7.40
  -4  12   2   95.89    8.10
  -2 -12   2  117.89   10.00
   2 -12  -2  122.79   11.00
   2 -12  -2  119.49    8.40
  -2 -12   2  114.99    8.20
  -2  12   2  125.79    8.90
   2  12  -2  109.69    8.40
   0 -12   2  122.09    8.60
   0 -12  -2  126.29   11.10
   0 -12  -2  158.78   13.20
   0  12  -2  137.39    9.70
   0  12   2  126.29    8.90
   2 -12   2  143.59    9.60
   2 -12   2  148.19   13.20
  -2 -12  -2  166.88   13.30
  -2 -12  -2  156.58   11.80
  -2  12  -2  144.59   10.60
  -4 -12  -2  100.09    8.30
  -4 -12  -2   93.59    7.00
   4 -12   2  102.59    8.20
  -4  12  -2  103.59   14.70
 -26   0   3   10.50    2.90
 -26   0   3    9.10    3.20
 -24   0   3    0.50    2.60
 -24   0   3    3.00    2.10
 -22   0   3   -0.30    1.60
 -22   0   3    0.50    1.00
 -20   0   3   -0.20    1.00
 -20   0   3    0.80    1.80
 -20   0   3    0.40    2.20
 -20   0   3    2.10    0.90
 -18   0   3   50.09    3.30
 -18   0   3   49.30    4.70
 -18   0   3   54.39    4.60
 -16   0   3   20.20    2.10
  16   0  -3    9.10   22.80
 -16   0   3   48.90   23.20
  16   0  -3   21.40    2.10
  16   0  -3   21.60    1.50
 -16   0   3   23.50    3.30
 -16   0   3   23.10    3.40
 -16   0   3   22.80    1.90
  14   0  -3   17.10    1.80
 -14   0   3   25.20   19.00
 -14   0   3   15.10    1.50
 -14   0   3   14.10    2.50
 -14   0   3   14.50    1.70
 -14   0   3   15.60    2.60
  14   0  -3    9.00   17.20
  14   0  -3   13.50    1.30
 -12   0   3  117.99    6.30
 -12   0   3  122.69    5.50
  12   0  -3  144.49   42.40
 -12   0   3  116.29    6.30
  12   0  -3  115.89    5.70
 -12   0   3  151.58   48.30
 -12   0   3  110.09    5.30
  12   0  -3  112.29    6.10
 -12   0   3  115.79    6.50
  12   0  -3  112.19    5.50
  10   0  -3   36.70    2.80
 -10   0   3   62.39   31.80
  10   0  -3   38.90    2.60
  10   0  -3   42.20    2.40
 -10   0   3   37.30    2.30
 -10   0   3   38.20    3.10
 -10   0   3   43.80    3.10
 -10   0   3   43.60    3.10
 -10   0   3   46.10    2.60
  10   0  -3   70.69   25.40
  -8   0   3   88.99    4.20
  -8   0   3   96.59    4.80
  -8   0   3   71.59   30.50
  -8   0   3   87.39    4.30
   8   0  -3   91.49    4.20
   8   0  -3   92.79    3.80
   8   0  -3   88.49    4.50
  -8   0   3   93.19    5.00
   8   0  -3   86.49    4.30
   8   0  -3   87.89    4.80
   8   0  -3   75.99   33.60
  -8   0   3   92.59    4.90
   6   0  -3   49.40    2.90
   6   0  -3   49.60   25.40
  -6   0   3   46.50    3.10
   6   0  -3   48.60    2.70
  -6   0   3   48.90    2.50
   6   0  -3   55.59    3.40
  -6   0   3   49.60    2.70
  -6   0   3   50.99    3.20
   6   0  -3   51.29    2.60
   6   0  -3   49.99    3.00
  -6   0   3   28.00   20.50
   4   0  -3  321.97   13.00
  -4   0   3  312.57   13.50
  -4   0   3  317.37   13.10
   4   0  -3  319.87   13.30
   4   0  -3  309.67   13.60
  -4   0   3  316.17   51.39
   4   0  -3  305.87   50.89
   4   0  -3  311.97   13.00
  -4   0   3  307.07   13.30
  -2   0   3    1.50    7.20
  -2   0   3    2.20    0.80
   2   0  -3    1.50    0.70
   2   0  -3    0.90    0.60
   2   0  -3    2.10    0.90
   2   0  -3    7.20    9.00
   2   0  -3    1.60    0.70
  -2   0   3    1.10    0.70
   0   0   3  277.17   11.10
   0   0   3  274.37   12.10
   0   0  -3  318.77   47.90
   0   0  -3  275.87   11.50
   0   0  -3  272.87   11.60
   0   0  -3  273.57   12.10
   0   0   3  276.67   11.60
   0   0  -3  272.57   11.70
   0   0   3  276.57   11.50
   0   0   3  312.17   48.30
  -2   0  -3  237.08   10.70
  -2   0  -3  237.88   10.00
  -2   0  -3  238.58   10.00
   2   0   3  240.78   10.00
   2   0   3  203.88   37.80
   2   0   3  233.08   10.60
   2   0   3  244.48    9.90
  -2   0  -3  222.98   40.20
  -2   0  -3  237.58   10.30
   4   0   3   19.60    1.40
  -4   0  -3   18.30    1.40
   4   0   3   30.30   15.90
   4   0   3   19.10    2.10
  -4   0  -3   20.00    2.30
  -4   0  -3   39.90   13.50
  -4   0  -3   17.90    1.40
  -6   0  -3  124.99    5.60
   6   0   3  148.79   38.80
  -6   0  -3  119.49    5.40
  -6   0  -3  114.39   33.40
  -6   0  -3  122.79    5.00
  -6   0  -3  122.99    6.70
  -8   0  -3   30.30    1.70
  -8   0  -3   31.50   20.70
   8   0   3   28.90    1.40
  -8   0  -3   29.70    1.80
  -8   0  -3   27.30    1.90
  -8   0  -3   29.60    3.30
  -8   0  -3   32.30   17.60
   8   0   3   29.20    1.40
 -10   0  -3    8.90    1.20
 -10   0  -3   10.30    1.20
 -10   0  -3    6.30   15.80
 -10   0  -3   12.40    1.20
 -10   0  -3    8.70   14.30
 -10   0  -3    9.70    1.10
 -10   0  -3   11.70    2.70
 -12   0  -3   20.40    3.00
 -12   0  -3   19.90    1.60
 -12   0  -3   22.90    1.50
 -12   0  -3   20.20    1.40
 -12   0  -3   21.50    3.50
 -12   0  -3   27.00    2.00
 -14   0  -3   24.50    4.10
 -14   0  -3   24.50    2.20
 -14   0  -3   27.20    3.50
 -16   0  -3   -1.10    2.00
 -16   0  -3    3.20    1.70
 -16   0  -3    1.10    2.10
 -16   0  -3    1.40    1.10
 -18   0  -3   22.90    6.00
 -18   0  -3   20.90    3.80
 -18   0  -3   20.80    3.20
 -18   0  -3   20.70    2.20
 -20   0  -3    7.00    2.50
 -20   0  -3    7.80    3.30
 -20   0  -3    9.10    2.40
 -25  -1   3   12.30    3.30
 -25  -1   3    9.60    3.30
 -25   1   3   12.90    3.70
 -25   1   3    7.40    2.40
 -23  -1   3  134.29    9.00
 -23  -1   3  138.09    8.50
 -23  -1   3  131.09    6.30
 -23   1   3  139.49    9.10
 -23   1   3  138.19    6.80
 -23   1   3  120.29    7.80
 -21  -1   3   65.59    5.80
 -21  -1   3   62.69    3.60
 -21  -1   3   60.89    5.40
 -21   1   3   69.09    5.10
 -21   1   3   58.29    3.90
 -21   1   3   59.19    5.80
 -19  -1   3  219.78   11.00
 -19  -1   3  210.08    9.00
 -19  -1   3  212.88   10.70
  19  -1  -3  173.28    8.40
 -19  -1   3  174.78    8.60
 -19   1   3  199.98   10.30
 -19   1   3  206.88   10.90
 -19   1   3  214.08    9.30
 -17  -1   3  298.97   47.40
 -17  -1   3  226.78   10.00
 -17  -1   3  239.48   11.50
  17  -1  -3  211.98   62.79
 -17  -1   3  246.38   11.60
  17  -1  -3  234.98   11.40
 -17  -1   3  196.88    9.60
 -17   1   3  233.68   11.60
 -17   1   3  239.18   10.30
 -17   1   3  234.68   11.20
 -17   1   3  270.57   68.69
  17   1  -3  199.68   51.29
 -17   1   3  201.88   10.20
 -15  -1   3  891.41   93.49
 -15  -1   3  919.31   35.80
  15  -1  -3  815.42   34.90
 -15  -1   3  902.41   34.50
  15  -1  -3  688.73   93.29
 -15  -1   3  889.41   35.70
 -15  -1   3  788.22   34.00
  15   1  -3  828.72   34.20
 -15   1   3  822.12   99.09
 -15   1   3  880.61   35.00
 -15   1   3  904.11   34.60
 -15   1   3  762.72   34.70
 -15   1   3  906.41   35.80
  15   1  -3  702.73   87.19
 -15   1   3  895.31   38.40
 -13  -1   3  510.05   20.90
 -13  -1   3  487.65   19.20
 -13  -1   3  457.35   66.59
 -13  -1   3  444.86   20.20
  13  -1  -3  462.55   19.70
  13  -1  -3  441.66   19.00
  13  -1  -3  407.36   63.49
  13  -1  -3  471.05   19.90
 -13  -1   3  483.35   20.20
 -13  -1   3  438.16   18.70
 -13   1   3  445.36   72.49
  13   1  -3  467.25   19.10
 -13   1   3  479.25   20.60
  13   1  -3  467.05   63.79
 -13   1   3  477.65   19.70
 -13   1   3  430.26   19.20
 -13   1   3  471.25   19.30
 -13   1   3  463.25   20.00
 -11  -1   3 1014.30   39.40
  11  -1  -3  963.90   39.20
  11  -1  -3  937.11  100.79
 -11  -1   3  940.71   38.00
 -11  -1   3  886.61   39.20
 -11  -1   3  979.20   38.50
  11  -1  -3  947.81   38.90
 -11  -1   3  941.01   97.89
 -11   1   3  990.50   39.30
 -11   1   3  943.91   39.70
 -11   1   3 1009.60   39.30
 -11   1   3  915.01   38.50
  11   1  -3 1044.50   99.49
 -11   1   3  926.01  103.49
  11   1  -3  955.80   38.50
 -11   1   3  999.30   39.00
 -11   1   3  960.60   38.60
  11   1  -3  916.01   38.30
   9  -1  -3 1040.40   40.80
   9  -1  -3 1047.50   41.80
   9  -1  -3 1045.40  106.49
   9  -1  -3 1006.40   41.90
  -9  -1   3 1047.20   42.10
  -9  -1   3  957.00   98.69
   9  -1  -3 1094.29   41.50
   9  -1  -3 1008.80   41.40
  -9  -1   3 1041.30   41.40
  -9  -1   3 1045.80   42.10
  -9  -1   3 1029.90   41.00
  -9   1   3 1037.30   41.90
   9   1  -3 1043.90  100.09
  -9   1   3 1085.69   42.10
  -9   1   3 1039.10   42.40
   9   1  -3 1034.30   41.30
  -9   1   3  937.51  102.89
  -9   1   3 1007.60   41.40
  -9   1   3 1037.60   41.50
   9   1  -3 1020.60   42.00
   9   1  -3 1018.50   40.80
   9   1  -3 1055.09   41.50
   7  -1  -3 2790.82  191.58
  -7  -1   3 3106.79  195.58
  -7   1   3 2900.01  196.78
   7   1  -3 2837.32  188.98
  -5  -1   3  349.37   55.49
   5  -1  -3  422.16   60.29
   5  -1  -3  374.96   16.00
  -5  -1   3  378.66   15.70
   5  -1  -3  391.86   15.70
  -5  -1   3  407.96   16.10
   5  -1  -3  383.16   16.00
   5  -1  -3  374.36   16.30
   5  -1  -3  381.96   15.70
  -5  -1   3  370.76   16.10
  -5   1   3  382.46   16.30
   5   1  -3  378.26   15.60
   5   1  -3  387.76   15.40
  -5   1   3  377.96   15.70
  -5   1   3  396.66   59.59
  -5   1   3  361.96   16.00
   5   1  -3  397.76   16.30
  -5   1   3  366.96   15.60
   5   1  -3  372.76   15.70
  -5   1   3  384.76   15.80
   5   1  -3  311.97   52.09
   5   1  -3  385.56   16.00
  -3  -1   3 2658.63  177.38
   3  -1  -3 2686.33  176.98
  -3   1   3 2630.44  176.08
   3   1  -3 2606.74  176.28
   1  -1  -3 1517.15  120.99
  -1  -1   3 1532.85  124.19
   1   1  -3 1584.94  126.29
  -1   1   3 1591.54  122.59
  -1  -1  -3 1945.01  137.39
   1  -1   3 1888.31  141.59
  -1   1  -3 1865.51  141.19
  -3  -1  -3 1849.31   73.79
  -3  -1  -3 1907.21  132.29
   3  -1   3 1789.12   74.49
   3  -1   3 1860.51  139.39
   3   1   3 1929.51  132.09
  -3   1  -3 1898.01  141.09
   5  -1   3  617.74   24.50
   5  -1   3  618.74   24.80
  -5  -1  -3  615.94   25.70
  -5  -1  -3  640.84   25.40
  -5  -1  -3  599.94   25.00
  -5  -1  -3  631.54   64.79
  -5  -1  -3  602.64   24.70
  -5   1  -3  594.54   24.50
  -5   1  -3  611.24   72.89
  -5   1  -3  612.54   26.00
  -5   1  -3  608.24   24.30
  -5   1  -3  612.64   24.90
   5   1   3  666.53   67.09
  -7  -1  -3 1006.00   40.20
  -7  -1  -3  976.80   38.50
  -7  -1  -3 1000.00   39.70
  -7  -1  -3  898.11   77.49
  -7  -1  -3  961.90   39.20
  -7  -1  -3  955.50   38.80
   7  -1   3 1007.60   38.80
   7   1   3  967.30   38.30
  -7   1  -3  930.51   94.69
  -7   1  -3  972.00   38.80
  -7   1  -3  951.20   39.10
   7   1   3  982.90   80.69
  -7   1  -3 1048.40   40.70
  -7   1  -3  890.91   91.29
  -9  -1  -3  671.33   56.69
   9  -1   3  646.44   26.20
  -9  -1  -3  664.83   28.00
  -9  -1  -3  682.73   26.30
   9  -1   3  667.43   26.20
  -9  -1  -3  651.03   55.79
  -9  -1  -3  632.74   26.40
  -9  -1  -3  643.74   26.80
  -9   1  -3  708.63   28.60
  -9   1  -3  683.03   26.50
  -9   1  -3  613.44   26.60
  -9   1  -3  562.44   71.29
  -9   1  -3  661.63   75.29
 -11  -1  -3  241.78   10.50
 -11  -1  -3  259.87   10.70
 -11  -1  -3  238.78   11.00
 -11  -1  -3  254.37   12.50
 -11  -1  -3  254.97   11.90
 -11   1  -3  278.87   13.20
 -11   1  -3  236.68   10.90
 -11   1  -3  264.87   11.00
 -11   1  -3  262.87   12.80
 -11   1  -3  223.28   53.09
 -11   1  -3  311.77   56.49
 -13  -1  -3  135.19    6.10
 -13  -1  -3  148.09    7.60
 -13  -1  -3  125.29    6.60
 -13  -1  -3  151.18    8.60
 -13  -1  -3  142.79    6.60
 -13  -1  -3  146.99    7.90
 -13  -1  -3  140.39    6.70
 -13   1  -3  180.88   33.10
 -13   1  -3  135.09    6.60
 -13   1  -3  186.98   40.90
 -13   1  -3  154.48    8.20
 -13   1  -3  159.68    9.30
 -13   1  -3  148.29    6.80
 -15  -1  -3  141.19    7.90
 -15  -1  -3  144.79    8.80
 -15  -1  -3  133.89    6.40
 -15  -1  -3  119.09    6.30
 -15  -1  -3  128.99    7.30
 -15  -1  -3  131.59    6.40
 -15   1  -3  142.19    8.10
 -15   1  -3  137.19    6.70
 -15   1  -3  167.98    9.80
 -17  -1  -3   53.79    3.40
 -17  -1  -3   57.39    5.60
 -17  -1  -3   44.70    2.80
 -17  -1  -3   53.09    4.90
 -17   1  -3   66.69   11.00
 -17   1  -3   56.49    3.70
 -17   1  -3   61.69    5.00
 -19  -1  -3   20.10    3.30
 -19  -1  -3   24.60    3.60
 -19  -1  -3   29.60    4.80
 -19   1  -3   24.90    4.80
 -19   1  -3   28.60    4.00
 -21  -1  -3    8.50    2.80
 -21  -1  -3    1.40    2.00
 -21  -1  -3   10.10    3.10
 -21   1  -3    5.20    3.00
 -21   1  -3    7.00    2.80
 -26  -2   3    6.10    2.40
 -26  -2   3    5.80    2.80
 -26   2   3    7.80    3.50
 -24  -2   3    0.60    2.60
 -24  -2   3    1.40    0.70
 -24  -2   3    0.90    2.40
 -24   2   3    3.40    1.90
 -24   2   3    0.70    2.80
 -22  -2   3   -0.20    1.90
 -22  -2   3   -0.20    0.80
 -22  -2   3   -2.90    2.20
 -22   2   3   -1.20    1.60
 -22   2   3    0.60    2.40
 -22   2   3   -0.90    1.20
 -20  -2   3   -0.80    1.90
  20  -2  -3    1.10    0.80
 -20  -2   3    0.00    2.30
 -20  -2   3    0.10    0.90
 -20   2   3   -1.20    2.10
 -20   2   3   -0.80    1.20
 -20   2   3    0.50    1.60
 -20   2   3    0.20    1.80
 -18  -2   3   37.80    2.60
 -18  -2   3   34.30    1.70
 -18  -2   3   40.00    4.30
 -18  -2   3   41.00    4.70
  18  -2  -3   30.10    2.40
 -18   2   3   37.60    3.60
 -18   2   3   38.50    3.80
 -18   2   3   43.70    3.10
 -18   2   3   40.90    4.20
  16  -2  -3   10.00   19.90
 -16  -2   3   20.40    3.20
  16  -2  -3   22.70    2.00
 -16  -2   3   19.30    2.00
 -16  -2   3   19.20   24.60
 -16   2   3   24.60    3.30
 -16   2   3   19.20    2.70
 -16   2   3   -3.70   25.60
  16   2  -3   18.10   22.70
 -16   2   3   25.80    3.60
  16   2  -3   18.00    1.00
 -16   2   3   21.80    2.40
 -14  -2   3    0.90   15.90
  14  -2  -3    1.80    1.20
 -14  -2   3    1.90    1.20
  14  -2  -3    1.50    1.20
 -14  -2   3    3.50    1.80
 -14  -2   3    1.30    1.00
  14  -2  -3  -29.00   20.60
  14   2  -3    2.60    0.60
 -14   2   3   17.60   29.50
 -14   2   3    0.80    1.50
 -14   2   3    2.50    1.20
 -14   2   3    1.90    1.80
 -14   2   3    1.20    1.40
 -14   2   3    2.40    1.10
 -12  -2   3   16.20    2.10
  12  -2  -3   15.70    1.60
 -12  -2   3   19.90    2.70
 -12  -2   3   14.20    1.60
 -12  -2   3   12.40   20.00
  12  -2  -3   15.30    2.20
  12  -2  -3   19.70    2.50
 -12   2   3   15.60    2.90
 -12   2   3   20.80    2.20
  12   2  -3   -3.60   12.30
 -12   2   3   21.90    2.80
  12   2  -3   14.50    2.10
 -12   2   3   19.40    2.00
 -12   2   3   18.70    2.40
  12   2  -3   14.20    1.30
 -12   2   3   -3.10   19.10
 -10  -2   3   24.70    2.30
  10  -2  -3    4.70   18.40
  10  -2  -3   24.20    2.10
 -10  -2   3   29.20    2.80
  10  -2  -3   24.80    2.40
  10  -2  -3   27.60    2.40
 -10  -2   3    2.70   14.20
  10  -2  -3   29.20    2.40
  10  -2  -3   28.30    1.60
 -10  -2   3   29.20    2.10
  10   2  -3   25.80    1.80
 -10   2   3   30.90    2.70
 -10   2   3   25.40    2.70
  10   2  -3   28.90    1.70
 -10   2   3   29.60    2.70
  10   2  -3   47.00   18.90
 -10   2   3   27.10    2.20
 -10   2   3   25.30    2.70
 -10   2   3   27.00    2.10
 -10   2   3   27.00   24.30
  10   2  -3   24.70    1.80
  -8  -2   3   16.70   18.60
   8  -2  -3   46.00    2.30
   8  -2  -3   40.30    2.80
  -8  -2   3   44.30    2.60
  -8  -2   3   40.90    3.10
   8  -2  -3   40.40    2.50
   8  -2  -3   41.70   22.90
   8  -2  -3   41.70    2.80
   8  -2  -3   38.20    2.80
  -8  -2   3   39.50    2.80
   8  -2  -3   43.10    2.90
   8   2  -3   39.80    3.00
  -8   2   3   54.69   30.70
  -8   2   3   44.70    3.30
  -8   2   3   42.30    3.00
  -8   2   3   36.40    2.60
   8   2  -3   39.00   19.90
   8   2  -3   42.10    2.30
   8   2  -3   41.50    2.50
  -8   2   3   41.60    3.10
  -8   2   3   43.30    2.60
  -8   2   3   45.70    3.10
  -6  -2   3   60.69   28.00
  -6  -2   3   86.49    4.80
   6  -2  -3   93.89    4.70
  -6  -2   3   88.29    4.50
   6  -2  -3   96.79    4.60
   6  -2  -3   94.39    4.90
   6  -2  -3   92.49    4.70
  -6  -2   3   96.89    5.00
   6  -2  -3  104.39   36.90
   6  -2  -3   94.29    5.00
   6  -2  -3   93.09    4.50
   6   2  -3   97.99    5.00
   6   2  -3   95.09    4.50
  -6   2   3   87.29   34.50
  -6   2   3   93.19    4.60
  -6   2   3   94.49    4.90
  -6   2   3   93.79    5.10
  -6   2   3   91.19    4.60
   6   2  -3   94.59    4.50
  -6   2   3   97.89    5.00
  -6   2   3  100.69    5.00
   6   2  -3  152.88   47.70
   4  -2  -3   14.20   12.50
   4  -2  -3   33.70    2.40
   4  -2  -3   32.90    2.40
  -4  -2   3   31.60    2.30
  -4  -2   3   29.20    2.10
  -4  -2   3   35.10    2.40
   4  -2  -3   32.10    2.10
  -4  -2   3   44.00   27.70
   4  -2  -3   32.40    2.20
   4  -2  -3   32.70    2.30
   4  -2  -3   34.60    2.60
   4  -2  -3   31.70    2.10
  -4   2   3   30.70    2.50
   4   2  -3   32.80    2.50
  -4   2   3   28.00    2.40
  -4   2   3   38.20   22.80
   4   2  -3   23.20   20.50
  -4   2   3   33.60    2.20
   4   2  -3   33.50    2.10
  -4   2   3   32.10    2.10
   4   2  -3   37.10    2.20
   4   2  -3   33.60    1.80
  -4   2   3   33.50    2.10
  -2  -2   3   16.00   16.50
   2  -2  -3    8.20    1.30
  -2  -2   3    5.80    1.20
  -2  -2   3    7.90    1.20
   2  -2  -3    7.10    1.40
   2  -2  -3    7.30    1.00
   2  -2  -3    5.30    1.10
  -2  -2   3    5.40    1.10
   2  -2  -3    2.40    8.90
   2  -2  -3    8.90    1.30
   2  -2  -3    7.80    1.00
  -2   2   3    5.60    1.30
  -2   2   3    9.10    1.50
  -2   2   3    6.30    1.10
  -2   2   3    8.40    1.10
   2   2  -3   21.20    7.80
  -2   2   3    5.70    0.90
  -2   2   3    5.70   11.60
   2   2  -3    7.30    1.40
   2   2  -3    7.20    1.10
   2   2  -3    8.40    1.30
   0  -2  -3   23.10    1.40
   0  -2   3   24.20    1.80
   0  -2  -3   24.70    2.10
   0  -2   3    3.80    9.50
   0  -2  -3   24.50    1.90
   0  -2   3   22.30    1.70
   0  -2   3   24.50    2.10
   0  -2  -3   22.60    1.60
   0  -2  -3   24.80    2.00
   0  -2  -3   20.30    1.90
   0  -2  -3   14.80   11.90
   0   2   3   22.20    1.60
   0   2  -3   18.80   15.90
   0   2   3    1.50   11.40
   0   2   3   22.80    1.80
   0   2  -3   21.10    2.10
   0   2   3   24.20    1.50
   0   2  -3   23.00    2.00
   0   2  -3   20.50    1.70
   0   2   3   20.90    1.90
  -2  -2  -3  106.49    4.50
   2  -2   3  103.89    5.00
  -2  -2  -3  105.79    5.20
   2  -2   3  109.39    4.80
   2  -2   3  100.69    5.60
  -2  -2  -3  102.89   35.10
   2  -2   3  109.19    4.60
  -2  -2  -3  103.49    5.20
  -2  -2  -3  103.99    5.40
   2  -2   3  132.09   44.50
  -2  -2  -3  105.19    4.80
  -2   2  -3  107.69    5.40
   2   2   3   94.89    5.10
  -2   2  -3  106.39    5.10
  -2   2  -3  108.89    5.70
   2   2   3  100.59    5.00
   2   2   3  108.99    5.40
   2   2   3   86.89   31.60
  -2   2  -3   59.89   24.40
  -4  -2  -3  420.26   17.70
  -4  -2  -3  424.56   18.20
  -4  -2  -3  421.46   18.40
   4  -2   3  450.15   18.00
  -4  -2  -3  443.36   18.30
  -4  -2  -3  483.45   57.69
   4  -2   3  451.25   18.10
  -4  -2  -3  438.16   17.40
  -4   2  -3  433.36   17.70
   4   2   3  491.35   57.29
   4   2   3  438.46   18.40
  -4   2  -3  447.16   19.10
  -4   2  -3  437.36   66.49
  -4   2  -3  407.76   65.39
   4   2   3  429.66   17.60
  -4   2  -3  422.26   18.50
  -4   2  -3  414.06   18.00
   6  -2   3  111.59    5.30
  -6  -2  -3  114.99    5.70
  -6  -2  -3  108.49    5.10
  -6  -2  -3  112.29    5.90
  -6  -2  -3  114.09    6.00
  -6  -2  -3  107.89    4.80
   6  -2   3  115.59    5.30
  -6  -2  -3  174.38   26.40
  -6   2  -3  108.09   42.60
  -6   2  -3  122.09    6.80
  -6   2  -3  118.09    5.30
   6   2   3  138.49   35.00
   6   2   3  112.89    4.80
  -6   2  -3  113.39    5.80
  -6   2  -3  109.89   43.20
  -6   2  -3  112.29    6.00
  -8  -2  -3   66.89    4.00
  -8  -2  -3   70.29    3.20
  -8  -2  -3   81.79   23.90
  -8  -2  -3   66.59    4.30
   8  -2   3   70.39    3.60
  -8  -2  -3   67.59    3.20
   8  -2   3   64.49    3.50
  -8  -2  -3   64.69    3.30
  -8  -2  -3   68.49    4.50
   8  -2   3   67.69    3.40
  -8   2  -3   78.79    5.40
  -8   2  -3   69.69    3.70
  -8   2  -3   65.59    3.80
   8   2   3   60.89   20.50
  -8   2  -3   88.59   33.70
  -8   2  -3  110.39   43.20
 -10  -2  -3    9.50    1.00
 -10  -2  -3   12.40    2.40
 -10  -2  -3    6.30    1.40
 -10  -2  -3    9.40    1.20
 -10  -2  -3    8.10    2.00
  10  -2   3    9.10    1.00
 -10   2  -3   12.20    2.90
 -10   2  -3   10.60    1.50
 -10   2  -3   13.00    2.60
 -10   2  -3   44.80   21.10
 -10   2  -3   12.50    1.60
 -12  -2  -3   17.90    1.70
 -12  -2  -3   24.90    3.10
 -12  -2  -3   17.10    1.20
 -12  -2  -3   22.70    3.30
 -12   2  -3   -1.10   20.80
 -12   2  -3   17.10    2.00
 -12   2  -3   20.20    2.30
 -12   2  -3   -3.70   29.90
 -12   2  -3   15.40    2.80
 -12   2  -3   26.90    4.20
 -14  -2  -3    4.20    1.40
 -14  -2  -3    6.20    1.20
 -14  -2  -3    4.80    2.00
 -14  -2  -3    5.20    1.60
 -14  -2  -3    7.20    1.60
 -14  -2  -3    3.90    2.10
 -14   2  -3   36.50   28.40
 -14   2  -3    5.60    3.10
 -14   2  -3    5.10    2.20
 -14   2  -3    4.30    1.50
 -16  -2  -3    9.60    1.60
 -16  -2  -3    7.90    2.60
 -16  -2  -3   12.40    1.90
 -16  -2  -3   11.50    2.00
 -16  -2  -3    8.00    2.30
 -16  -2  -3   12.00    3.00
 -16   2  -3   16.90    4.30
 -16   2  -3   11.30    3.00
 -16   2  -3   11.70    2.30
 -18  -2  -3    1.60    1.00
 -18  -2  -3    0.70    1.10
 -18  -2  -3   -0.10    1.90
 -18  -2  -3    4.00    1.30
 -18  -2  -3   -0.40    1.90
 -18  -2  -3    0.50    2.00
 -18   2  -3   -0.30    1.90
 -18   2  -3    2.80    1.40
 -18   2  -3   -0.60    2.70
 -20  -2  -3    0.60    2.10
 -20  -2  -3   -0.50    2.10
 -20  -2  -3   -1.10    1.90
 -20   2  -3   -1.70    2.60
 -25  -3   3    3.10    2.70
 -25  -3   3    1.40    2.20
 -25   3   3    1.90    2.70
 -25   3   3    2.10    1.90
 -23  -3   3   47.30    5.40
 -23  -3   3   53.69    2.90
 -23  -3   3   59.19    6.10
 -23   3   3   51.99    4.50
 -23   3   3   58.39    6.10
 -23   3   3   58.29    5.10
 -21  -3   3   18.50    1.90
 -21  -3   3   17.50    3.70
 -21   3   3   17.80    3.70
 -21   3   3   15.80    2.80
 -21   3   3   13.40    2.90
 -21   3   3   17.40    2.50
 -19  -3   3   56.29    5.20
 -19  -3   3   48.40    3.10
 -19  -3   3   60.19    5.20
  19  -3  -3   45.20    3.10
 -19   3   3   50.89    3.90
 -19   3   3   55.09    4.50
 -19   3   3   55.59    4.60
 -19   3   3   46.50    5.10
  19   3  -3   34.70   24.80
 -17  -3   3   63.89    3.60
  17  -3  -3   58.69    3.80
 -17  -3   3   62.49    5.30
 -17   3   3   67.79    5.00
 -17   3   3   57.39    5.20
 -17   3   3   61.69    4.60
 -17   3   3   57.99    4.10
  17   3  -3   42.30   31.90
  15  -3  -3  514.85  114.69
 -15  -3   3  453.05   19.60
 -15  -3   3  409.46   17.40
 -15  -3   3  432.66   17.90
 -15   3   3  363.76   90.79
  15   3  -3  412.26   63.89
 -15   3   3  453.65   18.50
 -15   3   3  415.66   19.30
 -15   3   3  426.16   19.10
 -15   3   3  426.16   19.00
  13  -3  -3  318.77   14.00
 -13  -3   3  307.67   69.09
 -13  -3   3  293.67   13.70
  13  -3  -3  251.37   67.49
 -13  -3   3  297.97   12.90
 -13  -3   3  335.17   14.60
 -13   3   3  315.67   14.40
 -13   3   3  322.17   14.50
  13   3  -3  308.07   55.69
 -13   3   3  329.37   13.70
  13   3  -3  283.77   12.90
 -13   3   3  308.87   86.39
 -13   3   3  320.37   14.10
  11  -3  -3  950.00   40.20
  11  -3  -3 1016.90  111.59
 -11  -3   3 1007.40   39.40
 -11  -3   3  971.30  104.09
  11  -3  -3  956.80   40.00
  11  -3  -3 1025.70   39.10
 -11  -3   3  979.20   39.10
 -11  -3   3  990.40   40.90
 -11  -3   3  920.71   39.70
 -11   3   3 1027.50   40.40
 -11   3   3 1086.09   43.20
 -11   3   3  922.71   39.70
 -11   3   3  972.80  117.69
 -11   3   3  992.80   40.10
 -11   3   3  949.51   40.50
  11   3  -3  928.41   39.10
  11   3  -3  960.50   38.90
  11   3  -3 1036.00  101.49
  11   3  -3  959.30   39.10
   9  -3  -3 1809.82   66.99
  -9  -3   3 1796.72  147.89
  -9  -3   3 1552.64   67.19
   9  -3  -3 1627.54   67.49
  -9  -3   3 1783.02   67.89
   9  -3  -3 1724.73   67.49
  -9  -3   3 1704.83   67.09
   9  -3  -3 1683.53  153.08
   9  -3  -3 1632.74   67.09
   9  -3  -3 1632.54   68.09
   9  -3  -3 1587.34   68.39
  -9   3   3 1640.34   68.19
  -9   3   3 1679.63  153.78
  -9   3   3 1729.23   67.29
   9   3  -3 1690.73   66.89
   9   3  -3 1806.22  146.29
  -9   3   3 1694.33   67.69
   7  -3  -3 3646.04  247.88
  -7  -3   3 3727.73  242.18
  -7   3   3 3969.00  255.77
   7   3  -3 3784.72  241.68
  -5  -3   3 2487.25  182.58
   5  -3  -3 2471.25  185.08
  -5   3   3 2343.47  180.98
   5   3  -3 2535.65  182.68
   5   3  -3 2437.06   96.59
   5   3  -3 2400.16   96.59
  -3  -3   3 4306.87  267.97
   3  -3  -3 4531.25  353.36
  -3   3   3 4250.77  270.97
   3   3  -3 4358.36  270.07
   1  -3  -3 3502.15  222.18
  -1  -3   3 3513.35  231.58
   1   3  -3 3341.97  226.78
  -1   3   3 3369.76  219.98
  -1  -3  -3 2582.64  177.18
  -1  -3  -3 2641.84  102.89
  -1   3  -3 2423.16  102.79
  -1   3  -3 2582.74  189.78
  -1   3  -3 2833.22  202.38
  -3  -3  -3 1787.32  135.89
  -3  -3  -3 1799.12   70.49
  -3  -3  -3 1762.62   70.39
  -3  -3  -3 1808.22   69.89
  -3  -3  -3 1716.53   69.69
   3  -3   3 1753.62   69.99
   3   3   3 1794.72   69.69
  -3   3  -3 1659.53   70.09
   3   3   3 1761.72   70.29
   3   3   3 1835.62  135.79
  -3   3  -3 1843.42  155.88
   3   3   3 1693.93   70.19
  -3   3  -3 1809.02  159.18
  -5  -3  -3  527.05   22.80
   5  -3   3  542.15   22.50
  -5  -3  -3  552.34   22.20
  -5  -3  -3  562.94   23.00
  -5  -3  -3  541.95   23.00
   5  -3   3  592.44   22.60
  -5  -3  -3  529.45   22.70
  -5  -3  -3  558.64   23.40
  -5  -3  -3  522.65   22.10
  -5  -3  -3  584.24   63.29
   5   3   3  568.04   64.49
  -5   3  -3  530.35   23.10
  -5   3  -3  560.64   22.60
  -5   3  -3  514.75   22.60
  -5   3  -3  555.34   81.29
  -5   3  -3  505.55   81.19
   5   3   3  552.84   22.80
  -5   3  -3  575.04   23.90
   7  -3   3  606.64   25.00
  -7  -3  -3  592.14   25.40
  -7  -3  -3  651.23   25.60
  -7  -3  -3  613.44   24.60
  -7  -3  -3  617.74   27.40
  -7  -3  -3  548.45   62.19
  -7  -3  -3  590.34   25.20
   7  -3   3  618.64   25.00
  -7   3  -3  620.04   25.10
  -7   3  -3  613.34   90.39
  -7   3  -3  622.34   86.59
   7   3   3  601.34   63.99
  -7   3  -3  635.14   26.70
  -7   3  -3  581.24   25.20
   9  -3   3  383.66   15.20
  -9  -3  -3  287.47   36.70
  -9  -3  -3  323.37   14.80
  -9  -3  -3  383.86   15.90
  -9  -3  -3  350.76   15.40
   9  -3   3  341.17   15.30
  -9  -3  -3  375.86   15.90
  -9  -3  -3  341.67   14.70
  -9  -3  -3  376.96   16.40
  -9   3  -3  335.07   15.40
  -9   3  -3  500.05   69.59
   9   3   3  331.47   36.00
  -9   3  -3  402.26   82.89
  -9   3  -3  359.36   16.70
  -9   3  -3  387.16   17.40
  -9   3  -3  377.96   15.40
 -11  -3  -3  142.09    7.10
 -11  -3  -3  126.69    7.00
 -11  -3  -3  132.19    5.90
 -11  -3  -3  107.09    5.70
 -11  -3  -3  115.79    6.20
  11  -3   3  124.29    5.80
 -11  -3  -3  133.49    7.50
 -11   3  -3  143.89    8.60
 -11   3  -3  127.39    6.40
 -11   3  -3  128.49    7.70
 -11   3  -3   82.89   45.00
 -11   3  -3  115.19    6.20
 -11   3  -3  118.19   41.40
 -13  -3  -3   52.39    3.30
 -13  -3  -3   57.79    3.60
 -13  -3  -3   67.19    4.80
  13  -3   3   61.09    3.10
 -13  -3  -3   67.09    3.60
 -13  -3  -3   66.29    4.70
 -13  -3  -3   70.09    5.40
 -13   3  -3   70.39    6.50
 -13   3  -3   73.49   59.69
 -13   3  -3   62.79    4.10
 -13   3  -3   67.79    5.60
 -15  -3  -3   83.69    5.50
 -15  -3  -3   77.19    4.20
 -15  -3  -3   79.29    6.00
 -15  -3  -3   61.89    3.90
 -15  -3  -3   75.69    4.20
 -15  -3  -3   82.59    5.70
 -15  -3  -3   70.79    4.90
 -15   3  -3  133.89   49.50
 -15   3  -3   75.09    6.20
 -15   3  -3   87.09    7.50
 -15   3  -3   79.19    4.80
 -17  -3  -3   28.30    4.30
 -17  -3  -3   30.80    3.90
 -17  -3  -3   28.60    3.80
 -17  -3  -3   29.80    2.50
 -17  -3  -3   29.20    3.20
 -17   3  -3   31.40    5.50
 -17   3  -3   30.50    3.10
 -17   3  -3   29.00    4.70
 -19  -3  -3   11.10    2.20
 -19  -3  -3   12.60    3.00
 -19  -3  -3    9.90    2.60
 -19  -3  -3   12.40    2.90
 -19   3  -3   11.00    2.10
 -19   3  -3   15.80    4.40
 -19   3  -3   12.40    3.40
 -24  -4   3    7.40    3.00
 -24  -4   3   -1.10    2.40
 -24   4   3    1.50    2.90
 -24   4   3    0.10    1.30
 -24   4   3    0.60    2.30
 -22  -4   3    1.80    0.90
 -22  -4   3    2.30    2.70
 -22  -4   3    6.70    2.80
 -22   4   3   -0.30    2.60
 -22   4   3   -2.20    2.10
 -22   4   3    1.30    1.70
  20  -4  -3    2.40    1.20
 -20  -4   3   -0.20    0.90
 -20  -4   3    0.90    2.40
 -20   4   3    3.50    1.70
 -20   4   3    0.30    2.80
 -20   4   3   -0.30    1.90
 -18  -4   3    3.30    0.80
 -18  -4   3    5.70    1.50
 -18  -4   3    4.20    2.50
 -18  -4   3    4.20    1.20
  18  -4  -3    2.90    1.40
  18   4  -3  -22.10   26.10
 -18   4   3    4.30    2.30
 -18   4   3    5.40    1.70
 -18   4   3    7.50    3.00
 -18   4   3    5.90    2.10
 -16  -4   3   23.90    2.00
 -16  -4   3   21.30    2.30
  16  -4  -3   32.70    2.80
 -16  -4   3   33.00    4.20
 -16  -4   3   27.70    2.40
 -16   4   3   32.20    3.10
 -16   4   3   28.50    4.20
 -16   4   3   20.50    3.00
  16   4  -3   10.60   30.60
 -16   4   3   27.70    3.90
 -14  -4   3   -2.40    1.80
  14  -4  -3    1.60   40.30
  14  -4  -3   -0.30    1.10
 -14  -4   3    0.80    1.00
 -14  -4   3   -0.30    0.80
 -14  -4   3   -0.70    0.80
  14   4  -3  -27.50   19.90
 -14   4   3   52.29   43.50
 -14   4   3    0.40    1.30
 -14   4   3   -2.40    1.60
  14   4  -3   20.60   21.00
 -14   4   3   -0.30    0.70
  14   4  -3    0.80    0.60
 -14   4   3    0.50    1.70
 -14   4   3   -0.30    1.40
 -12  -4   3   40.70    2.80
 -12  -4   3   38.00    3.70
  12  -4  -3   40.80    2.80
  12  -4  -3   33.00   33.20
 -12  -4   3   34.90    2.70
 -12  -4   3   43.00    2.90
  12   4  -3   39.00   28.50
 -12   4   3   42.20    3.20
 -12   4   3   36.20    3.50
 -12   4   3   38.90    3.80
  12   4  -3   40.70    2.70
  12   4  -3   40.30    2.70
 -12   4   3   47.70   27.50
 -12   4   3   38.30    3.90
 -12   4   3   35.90    2.60
  12   4  -3   54.09   32.40
  10  -4  -3    8.10   24.00
 -10  -4   3   13.40    1.80
  10  -4  -3   12.50    1.70
  10  -4  -3   14.70    2.20
 -10  -4   3   12.80    2.00
 -10  -4   3   15.80    2.60
  10  -4  -3   10.70    3.10
 -10  -4   3   11.50    1.50
  10   4  -3    8.90    1.30
 -10   4   3   -3.70   28.10
 -10   4   3   10.50    2.30
  10   4  -3   12.30    1.30
  10   4  -3   10.60    1.60
 -10   4   3   13.90    2.40
 -10   4   3   12.30    2.20
 -10   4   3   12.40    1.70
  10   4  -3    8.10   18.00
 -10   4   3   14.60    2.00
   8  -4  -3   63.99    3.80
   8  -4  -3   63.99    4.10
   8  -4  -3  102.29   35.90
  -8  -4   3   71.49    4.00
   8  -4  -3   69.69    3.90
   8  -4  -3   64.89    4.10
  -8  -4   3   74.39    4.60
   8  -4  -3   66.59    4.40
   8  -4  -3   69.59    4.30
  -8  -4   3   61.49    3.70
  -8  -4   3   66.29    3.90
  -8   4   3   70.19    4.70
  -8   4   3   70.19    4.50
  -8   4   3   65.79    4.00
  -8   4   3   69.39    4.00
  -8   4   3   64.99    4.60
  -8   4   3   63.69    4.40
   8   4  -3   64.09    3.70
   8   4  -3   84.39   38.00
  -8   4   3   73.59   38.20
   8   4  -3   66.29    3.90
  -8   4   3   64.49    3.80
   8   4  -3   71.39    4.00
   6  -4  -3   79.89    4.50
   6  -4  -3   72.89    4.60
  -6  -4   3   75.89    4.20
  -6  -4   3   69.39    4.00
   6  -4  -3   71.49    4.30
   6  -4  -3  115.89   40.50
  -6  -4   3   76.39    4.30
  -6  -4   3   74.59    4.50
   6  -4  -3   77.39    4.20
   6  -4  -3   69.59    4.70
  -6   4   3   55.69   33.00
  -6   4   3   80.79    4.70
  -6   4   3   72.19    4.60
   6   4  -3   75.69    3.40
  -6   4   3   73.69    4.40
  -6   4   3   68.89    4.10
   6   4  -3   76.19    4.20
  -6   4   3   74.19    4.10
   6   4  -3   91.39   42.80
   6   4  -3   73.59    4.20
   6   4  -3   72.59    4.00
  -6   4   3   69.19    4.10
  -6   4   3   72.69    4.60
  -4  -4   3  301.77   12.80
  -4  -4   3  266.47   12.50
  -4  -4   3  303.57   12.80
   4  -4  -3  286.37   12.60
   4  -4  -3  403.66   62.79
   4  -4  -3  296.37   12.70
   4  -4  -3  297.67   12.50
  -4  -4   3  298.87   12.60
   4  -4  -3  290.17   12.70
  -4   4   3  289.97   59.89
   4   4  -3  345.67   62.39
   4   4  -3  280.37   12.70
  -4   4   3  292.17   13.10
   4   4  -3  195.38   57.09
  -4   4   3  286.57   12.70
  -4   4   3  285.67   12.50
   4   4  -3  281.17   12.60
  -4   4   3  276.47   12.90
  -2  -4   3   78.69    4.30
   2  -4  -3   68.09   34.30
   2  -4  -3   83.59    4.60
  -2  -4   3   75.19    4.50
   2  -4  -3   77.59    4.40
   2  -4  -3   76.29    4.10
  -2  -4   3   79.29    4.30
  -2  -4   3   70.09    4.30
   2  -4  -3   72.49    4.50
  -2  -4   3   75.39    4.20
   2  -4  -3   70.39    4.10
   2   4  -3  103.39   47.30
  -2   4   3   73.09    4.60
  -2   4   3   79.19    4.30
   2   4  -3   76.19    4.40
  -2   4   3   87.19    4.40
  -2   4   3   75.59    4.00
   2   4  -3   56.19   32.20
   2   4  -3   80.29    4.30
   2   4  -3   77.19    4.50
  -2   4   3   70.39   33.60
   0  -4  -3   41.40    3.10
   0  -4   3   36.90    2.70
   0  -4   3   38.90    2.80
   0  -4  -3   36.10    3.20
   0  -4  -3   17.40   12.40
   0  -4  -3   38.90    2.60
   0  -4  -3   39.20    2.80
   0  -4   3   42.90    2.70
   0  -4  -3   39.80    2.60
   0  -4  -3   38.60    2.90
   0  -4  -3   43.20    3.00
   0   4  -3   34.90    2.70
   0   4   3   42.10    2.80
   0   4  -3   64.99   36.90
   0   4   3   42.10    2.70
   0   4  -3   37.30    3.10
   0   4  -3   42.50    3.20
   0   4   3   39.40    2.50
   0   4  -3   38.50   25.30
   0   4   3   56.09   28.90
   2  -4   3    2.10    1.00
  -2  -4  -3   -3.50   13.10
  -2  -4  -3    2.00    0.90
  -2  -4  -3    1.60    1.10
   2  -4   3    3.20    0.90
  -2  -4  -3    3.10    1.10
   2  -4   3    4.10    1.20
  -2  -4  -3    3.20    1.40
  -2  -4  -3    3.60    0.90
  -2  -4  -3    3.30    1.30
  -2  -4  -3    2.20    1.00
  -2   4  -3    5.20    1.80
   2   4   3    3.10    1.00
  -2   4  -3  -14.20   12.80
  -2   4  -3    3.00    1.40
  -2   4  -3    2.80    1.00
   2   4   3   -5.30   12.40
   2   4   3    3.70    0.90
  -2   4  -3    1.00    1.00
   2   4   3    1.50    0.90
  -4  -4  -3   33.80    2.60
  -4  -4  -3   35.90    2.70
  -4  -4  -3   31.70    2.80
  -4  -4  -3   31.90    2.80
  -4  -4  -3   33.20    2.30
  -4  -4  -3   31.40   11.60
   4  -4   3   38.90    2.00
  -4  -4  -3   32.70    2.30
   4  -4   3   37.80    2.70
   4  -4   3   37.30    2.80
  -4  -4  -3   36.50    3.30
  -4   4  -3   31.80    2.60
  -4   4  -3   42.20   27.80
   4   4   3   34.40    2.60
  -4   4  -3   39.60    2.80
   4   4   3   18.50   18.60
  -4   4  -3   20.60   27.50
  -4   4  -3   35.60    3.50
  -4   4  -3   36.70    3.60
   4   4   3   35.50    2.50
  -6  -4  -3   11.10   15.20
   6  -4   3   -0.30    1.00
  -6  -4  -3    0.00    0.80
  -6  -4  -3    0.60    1.30
  -6  -4  -3    0.20    0.70
  -6  -4  -3   -1.30    1.00
  -6  -4  -3   -0.50    0.60
  -6  -4  -3   -0.90    0.70
   6  -4   3   -0.30    0.80
  -6  -4  -3   -1.00    1.40
  -6   4  -3   -2.80   20.60
  -6   4  -3   -0.50    0.70
   6   4   3    9.00   13.40
  -6   4  -3    0.70    1.60
  -6   4  -3    0.60    1.00
  -6   4  -3   -0.50    1.70
   8  -4   3    0.80    0.90
   8  -4   3   -1.30    0.90
  -8  -4  -3    0.40    0.70
  -8  -4  -3    0.40    0.60
  -8  -4  -3    0.30    1.00
  -8  -4  -3   -0.80    1.20
  -8  -4  -3    1.60    1.70
  -8  -4  -3   -1.10    0.70
  -8  -4  -3  -15.70   13.90
  -8   4  -3    1.00    2.00
   8   4   3    6.10   13.20
  -8   4  -3   -0.20    0.80
  -8   4  -3   14.50   23.90
  -8   4  -3   -0.90    1.70
  -8   4  -3   -0.60    1.10
  10  -4   3    3.30    1.20
 -10  -4  -3    2.40    1.20
 -10  -4  -3    3.10    0.90
  10  -4   3    1.00    1.10
 -10  -4  -3    0.30    0.90
 -10  -4  -3    1.50    1.50
 -10  -4  -3    2.30    2.10
 -10  -4  -3    3.40    0.70
 -10   4  -3    2.60    1.10
 -10   4  -3    4.10    2.30
 -10   4  -3    1.60   31.00
 -10   4  -3    1.20    1.40
 -10   4  -3    0.70    2.30
 -14  -4  -3    2.50    0.90
 -14  -4  -3    3.60    1.90
 -14  -4  -3    4.40    1.00
  14  -4   3    2.20    0.90
 -14  -4  -3    3.30    2.40
 -14  -4  -3    4.30    1.30
 -14   4  -3    3.90    3.10
 -14   4  -3    1.60    1.50
 -14   4  -3  -25.20   66.59
 -14   4  -3    0.80    2.30
 -16  -4  -3    0.70    1.70
 -16  -4  -3    3.40    2.30
 -16  -4  -3    3.20    1.20
 -16  -4  -3    3.20    1.60
 -16  -4  -3    4.20    1.90
 -16   4  -3    2.40    3.30
 -16   4  -3    1.00    2.50
 -16   4  -3    1.40    1.40
 -18  -4  -3    3.90    2.20
 -18  -4  -3    2.30    2.40
 -18  -4  -3    2.40    1.60
 -18  -4  -3    1.50    1.70
 -18   4  -3    5.80    1.90
 -18   4  -3    2.00    3.20
 -18   4  -3    0.80    2.70
 -20  -4  -3    2.60    1.50
 -20  -4  -3    0.90    2.10
 -20   4  -3    4.20    2.60
 -20   4  -3    2.80    3.90
 -23  -5   3   78.39    7.00
 -23  -5   3   82.09    3.80
 -23  -5   3   86.39    7.30
 -23   5   3   90.39    7.50
 -23   5   3   84.79    7.10
 -21  -5   3   69.09    6.60
 -21  -5   3   70.79    3.90
 -21   5   3   82.29    7.00
 -21   5   3   57.09    8.30
  19  -5  -3  162.08    8.10
 -19  -5   3  162.78    7.60
 -19  -5   3  149.09    7.20
 -19   5   3  161.28    9.80
 -19   5   3  160.48    8.60
 -19   5   3  166.08   10.00
 -17  -5   3  190.78    9.10
  17  -5  -3  203.08    9.80
 -17  -5   3  172.18    9.00
 -17  -5   3  212.28   11.30
 -17  -5   3  218.88    9.30
 -17   5   3  182.18    8.90
 -17   5   3  210.68   11.30
 -17   5   3  200.08   10.20
  17   5  -3  130.89   50.89
 -17   5   3  244.18   10.40
 -17   5   3  209.68   11.30
  15  -5  -3  515.25   21.80
 -15  -5   3  503.75   21.30
 -15  -5   3  512.85   21.20
 -15  -5   3  526.85   23.00
 -15   5   3  523.25   21.90
 -15   5   3  438.36   21.00
 -15   5   3  520.05   23.00
 -15   5   3  503.25   22.10
  15   5  -3  511.75   77.09
 -15   5   3  522.95   22.90
  13  -5  -3  306.07   12.80
  13  -5  -3  425.06   84.29
 -13  -5   3  291.87   12.70
  13  -5  -3  291.87   13.10
 -13  -5   3  276.17   12.60
 -13  -5   3  280.57   13.90
 -13   5   3  302.97   14.00
  13   5  -3  231.08   63.59
  13   5  -3  245.58   70.49
 -13   5   3  241.48   12.40
 -13   5   3  285.97   13.40
 -13   5   3  289.77   13.10
 -13   5   3  295.07   14.10
 -11  -5   3  432.66   18.10
 -11  -5   3  436.66   18.00
  11  -5  -3  471.85  114.19
 -11  -5   3  380.16   17.50
  11  -5  -3  446.06   18.20
 -11  -5   3  412.06   19.00
 -11   5   3  425.66   19.00
  11   5  -3  400.46   76.39
  11   5  -3  418.66   17.20
 -11   5   3  446.46   18.40
  11   5  -3  398.76   18.50
 -11   5   3  545.35   95.69
 -11   5   3  421.76   18.60
 -11   5   3  455.35   19.40
 -11   5   3  396.16   18.40
  -9  -5   3  381.56   17.30
  -9  -5   3  391.06   16.60
  -9  -5   3  346.57   16.00
   9  -5  -3  387.36   16.60
   9  -5  -3  350.36   95.19
  -9  -5   3  391.66   16.50
   9  -5  -3  392.26   17.00
  -9   5   3  385.16   17.20
   9   5  -3  272.57   74.89
  -9   5   3  400.26  110.29
  -9   5   3  403.46   16.70
   9   5  -3  373.56   16.60
  -9   5   3  388.56   17.50
   9   5  -3  381.36   75.99
   9   5  -3  399.46   16.20
  -7  -5   3  603.54   24.60
   7  -5  -3  613.44   25.00
   7  -5  -3  624.94   24.80
  -7  -5   3  601.54   24.80
  -7  -5   3  541.85   24.20
   7  -5  -3  540.55   93.39
   7   5  -3  590.84   24.80
  -7   5   3  507.95   93.39
  -7   5   3  627.74   24.80
   7   5  -3  605.84   24.40
  -7   5   3  572.14   25.40
   7   5  -3  605.14   23.60
  -7   5   3  528.15   24.90
   7   5  -3  651.53   98.49
   7   5  -3  569.24   92.49
   7   5  -3  595.34   24.60
  -7   5   3  602.34   26.10
   5  -5  -3  211.28   10.50
   5  -5  -3  202.38   61.19
  -5  -5   3  214.58    9.90
  -5  -5   3  203.98    9.70
   5  -5  -3  200.68    9.40
  -5  -5   3  205.78    9.50
  -5  -5   3  181.98    9.20
   5  -5  -3  217.18    9.90
   5  -5  -3  200.98    9.70
   5  -5  -3  201.48    9.70
  -5   5   3  216.48    9.50
   5   5  -3  214.98    9.40
  -5   5   3  245.98   72.89
   5   5  -3  174.68   53.99
  -5   5   3  193.38    9.50
  -5   5   3  197.78    9.80
  -5   5   3  221.08   10.20
  -5   5   3  209.38    9.80
   5   5  -3  204.68    8.80
   5   5  -3  196.98    9.60
   5   5  -3  206.78    9.70
  -3  -5   3  496.65   22.10
  -3  -5   3  551.34   22.30
   3  -5  -3  519.25   22.80
   3  -5  -3  518.65   22.10
   3  -5  -3  518.85   86.49
   3  -5  -3  524.55   22.30
  -3  -5   3  535.85   22.10
   3  -5  -3  490.45   22.40
  -3  -5   3  544.55   22.00
   3  -5  -3  502.95   22.40
  -3   5   3  514.05   22.10
  -3   5   3  541.85   22.50
   3   5  -3  496.15   88.59
   3   5  -3  523.05   22.00
  -3   5   3  494.15   22.00
   3   5  -3  539.35   22.40
  -3   5   3  531.45   86.79
   3   5  -3  663.73   97.19
   3   5  -3  503.55   21.40
  -3   5   3  558.64   21.90
   3   5  -3  502.25   22.20
  -3   5   3  553.94   22.20
   3   5  -3  501.15   22.30
   1  -5  -3  565.14   23.30
  -1  -5   3  587.24   23.30
   1  -5  -3  577.14   23.70
  -1  -5   3  534.65   23.20
   1  -5  -3  515.95   23.50
  -1  -5   3  548.75   23.00
   1  -5  -3  500.25   23.00
   1  -5  -3  571.44   88.99
  -1  -5   3  558.04   23.60
   1  -5  -3  525.95   22.90
  -1   5   3  582.74   23.20
   1   5  -3  571.44   94.79
   1   5  -3  582.54   23.60
   1   5  -3  568.34   23.80
  -1   5   3  523.35   23.10
   1   5  -3  536.75   23.80
  -1   5   3  559.04   23.10
  -1   5   3  552.44   86.59
   1   5  -3  545.85   23.20
   1   5  -3  581.84   93.19
  -1   5   3  579.64   23.60
  -1   5   3  564.34   22.90
   1  -5   3  684.33   29.10
  -1  -5  -3  704.93   28.80
  -1  -5  -3  718.33   29.20
  -1  -5  -3  663.93   29.40
  -1  -5  -3  646.34   93.09
  -1  -5  -3  660.73   28.80
   1  -5   3  712.03   29.00
   1  -5   3  723.83   28.70
  -1   5  -3  734.13   29.70
  -1   5  -3  681.33   29.10
   1   5   3  729.33   28.60
  -1   5  -3  757.12  105.79
   1   5   3  674.63   28.90
  -1   5  -3  727.43   29.90
   1   5   3  698.03   28.70
  -1   5  -3  778.52  113.69
  -3  -5  -3  875.51  105.89
   3  -5   3  860.41   33.80
  -3  -5  -3  848.22   34.50
   3  -5   3  787.52   33.80
   3  -5   3  832.02   33.10
  -3  -5  -3  746.43   33.40
  -3  -5  -3  797.72   33.40
  -3  -5  -3  813.72   33.80
  -3  -5  -3  788.82   33.90
   3   5   3  874.81  102.39
  -3   5  -3  872.51   34.80
  -3   5  -3  868.41  118.29
   3   5   3  830.52   33.30
  -3   5  -3  858.71  124.09
  -3   5  -3  842.82   34.80
  -3   5  -3  798.82   33.80
   5  -5   3  487.05   21.00
  -5  -5  -3  498.45   20.50
  -5  -5  -3  456.95   20.90
  -5  -5  -3  438.16   20.40
  -5  -5  -3  477.35   20.50
   5  -5   3  511.75   19.90
  -5  -5  -3  501.55   72.79
  -5  -5  -3  508.25   21.80
   5  -5   3  508.85   20.90
   5  -5   3  499.05   19.90
  -5   5  -3  501.65   21.10
  -5   5  -3  529.25   88.59
  -5   5  -3  506.75   22.10
   5   5   3  546.15   73.89
  -5   5  -3  478.45   21.00
  -5   5  -3  481.85   97.89
  -5   5  -3  522.05   22.30
  -7  -5  -3  574.74   24.40
  -7  -5  -3  565.34   24.80
   7  -5   3  605.64   25.00
  -7  -5  -3  558.24   77.69
  -7  -5  -3  590.84   24.50
  -7  -5  -3  622.44   26.00
  -7  -5  -3  589.94   25.10
  -7   5  -3  617.24   26.50
  -7   5  -3  634.44   26.70
  -7   5  -3  705.83   99.99
  -7   5  -3  605.74   25.80
   7   5   3  604.14   75.59
  -7   5  -3  552.14   25.00
  -7   5  -3  534.25  104.29
  -9  -5  -3  433.26   56.79
  -9  -5  -3  396.96   17.70
  -9  -5  -3  454.85   19.70
  -9  -5  -3  434.56   18.80
  -9  -5  -3  395.46   18.10
   9  -5   3  453.85   18.50
  -9  -5  -3  416.96   18.00
  -9   5  -3  489.25  115.49
  -9   5  -3  385.16  104.09
  -9   5  -3  377.16   18.50
  -9   5  -3  435.06   20.20
  -9   5  -3  447.46   18.80
  -9   5  -3  487.25   20.90
   9   5   3  429.86   56.49
 -11  -5  -3  179.78   11.00
 -11  -5  -3  223.08    9.50
  11  -5   3  227.58   10.20
 -11  -5  -3  238.88   10.80
 -11  -5  -3  196.58    9.30
 -11  -5  -3  202.78    9.70
 -11  -5  -3  220.88    9.90
 -11  -5  -3  232.98   11.70
 -11   5  -3  239.38   10.80
 -11   5  -3  227.68   12.70
 -11   5  -3  214.48   12.00
 -11   5  -3  194.78   73.79
 -13  -5  -3  102.69    4.70
 -13  -5  -3  105.29    5.60
 -13  -5  -3  104.19    6.40
 -13  -5  -3  112.99    7.50
  13  -5   3  101.59    5.50
 -13  -5  -3   95.99    4.60
 -13   5  -3  115.09    8.80
 -13   5  -3  107.89    7.80
 -13   5  -3  115.39    6.50
 -15  -5  -3   98.89    6.20
 -15  -5  -3  101.39    7.40
 -15  -5  -3   91.59    5.40
 -15   5  -3   92.89    6.10
 -15   5  -3  110.09    9.00
 -15   5  -3  105.69    8.40
 -17  -5  -3   37.70    3.80
 -17  -5  -3   31.70    4.60
 -17  -5  -3   43.30    4.80
 -17  -5  -3   37.90    3.30
 -17   5  -3   42.70    3.90
 -17   5  -3   35.30    5.80
 -17   5  -3   33.60    5.60
 -19  -5  -3    6.50    2.40
 -19  -5  -3    9.60    2.60
 -19  -5  -3   14.50    2.50
 -19   5  -3   11.90    2.30
 -19   5  -3   18.80    6.30
 -19   5  -3   19.00    4.10
 -22  -6   3    3.90    2.70
 -22  -6   3    1.20    0.90
 -22   6   3    0.40    2.80
 -22   6   3    4.50    3.00
 -20  -6   3    4.50    3.30
 -20  -6   3    6.40    1.40
 -20  -6   3    5.30    1.40
  20  -6  -3    5.50    1.80
 -20   6   3    6.10    3.00
 -20   6   3    9.10    3.30
  18  -6  -3   26.30    3.10
 -18  -6   3   23.90    3.40
 -18  -6   3   27.00    2.70
 -18  -6   3   31.40    5.00
 -18   6   3   21.50    4.20
 -18   6   3   25.70    4.90
 -16  -6   3    0.10    1.20
 -16  -6   3    0.50    2.70
 -16  -6   3   -0.60    1.20
 -16   6   3    4.80    2.60
  16   6  -3  -45.50   34.50
 -16   6   3   -0.10    2.40
 -14  -6   3    8.80    1.80
  14  -6  -3   10.70    2.40
 -14  -6   3   14.70    3.40
 -14  -6   3   10.10    2.10
 -14   6   3   10.00    2.20
 -14   6   3   17.90    3.80
 -14   6   3    8.80    2.70
  12  -6  -3  -12.60   63.99
 -12  -6   3   29.30    3.00
 -12  -6   3   27.10    3.90
 -12  -6   3   28.50    3.30
  12  -6  -3   28.70    3.30
 -12   6   3   33.20    4.50
  12   6  -3    3.60   31.50
 -12   6   3   33.60    3.30
 -12   6   3   39.20    4.50
  10  -6  -3   22.00   25.50
  10   6  -3  -20.90   25.90
  10   6  -3   22.60   27.20
 -10   6   3   54.39   42.70
   8  -6  -3   -1.80    1.40
   8  -6  -3    1.20    1.90
   8  -6  -3  -21.40   19.80
  -8  -6   3    1.30    1.40
  -8  -6   3   -0.20    1.20
  -8  -6   3    0.90    1.50
  -8   6   3    0.10    1.70
   8   6  -3    0.10    0.40
  -8   6   3   30.30   41.20
  -8   6   3    1.80    1.70
   8   6  -3  -17.50   25.20
   8   6  -3    0.70    1.10
   8   6  -3    0.60   21.10
  -8   6   3    0.90    1.30
   8   6  -3   -0.30    0.70
  -6  -6   3   15.90    2.20
   6  -6  -3   23.90   35.40
  -6  -6   3   19.10    2.70
   6  -6  -3   14.30    2.40
   6  -6  -3   15.90    2.60
   6   6  -3   32.50   29.70
  -6   6   3   15.80    2.40
  -6   6   3   22.50   40.80
  -6   6   3   17.10    2.30
   6   6  -3   17.20    1.50
   6   6  -3   17.50    1.90
  -6   6   3   18.30    2.80
  -6   6   3   18.30    3.00
   6   6  -3   21.00    2.70
  -4  -6   3    1.70    1.60
  -4  -6   3    1.00    1.20
   4  -6  -3    0.50    1.40
   4  -6  -3   22.60   19.50
   4  -6  -3    0.50    1.40
  -4   6   3    1.20    1.60
  -4   6   3    1.50    1.20
   4   6  -3    0.40    1.40
  -4   6   3   46.10   33.00
   4   6  -3  -19.70   16.20
  -4   6   3    0.70    1.50
   4   6  -3    2.50    0.90
   4   6  -3    1.30    1.10
   2  -6  -3   30.20    3.10
   2  -6  -3  109.69   35.10
   2  -6  -3   35.60    3.50
   2  -6  -3   32.70    2.70
  -2  -6   3   36.40    3.10
  -2  -6   3   38.70    3.60
  -2   6   3   34.60    3.90
  -2   6   3   55.29   39.10
   2   6  -3   42.60    3.70
  -2   6   3   32.50    2.70
   2   6  -3   33.10    2.60
  -2   6   3   33.80    3.10
   2   6  -3   33.30    3.00
   2   6  -3   51.39   42.80
  -2   6   3   31.60    2.70
   2   6  -3   13.80   38.40
   0  -6  -3   16.60    2.20
   0  -6  -3  -10.40   15.70
   0  -6   3   18.70    2.50
   0  -6   3   20.00    2.90
   0  -6  -3   15.50    2.50
   0  -6  -3   17.40    2.50
   0   6   3   14.20    1.80
   0   6  -3  -34.50   27.40
   0   6  -3   23.40    2.20
   0   6  -3   21.80   38.00
   0   6   3   51.49   28.80
   0   6   3   17.60    2.40
   0   6  -3   14.50    2.80
   0   6  -3   22.10    2.90
  -2  -6  -3   27.80    3.50
   2  -6   3   21.90    2.20
  -2  -6  -3   22.40    2.30
  -2  -6  -3   43.40   28.90
  -2  -6  -3   21.20    2.40
   2  -6   3   19.60    3.00
   2  -6   3   23.20    3.20
  -2  -6  -3   19.60    2.30
  -2  -6  -3   23.10    2.80
   2   6   3    7.30   24.90
  -2   6  -3   22.60    3.40
  -2   6  -3   97.79   50.49
  -2   6  -3   36.30    6.20
  -2   6  -3  -53.19   30.90
   2   6   3   23.00    1.90
   4  -6   3   -0.40    1.40
  -4  -6  -3    0.90    0.80
  -4  -6  -3   51.59   39.20
  -4  -6  -3    0.50    1.70
  -4  -6  -3   -0.30    0.80
   4  -6   3    1.30    1.00
  -4  -6  -3    1.40    1.00
  -4  -6  -3   -0.80    1.30
  -4   6  -3   -2.10   25.30
   4   6   3  -27.90   16.10
  -4   6  -3   27.30   37.20
  -4   6  -3   -2.10    1.60
   4   6   3   -0.10    0.90
  -4   6  -3   -0.80    1.50
  -6  -6  -3    0.60    1.50
   6  -6   3   -0.20    0.60
  -6  -6  -3    0.20    0.90
  -6  -6  -3   -0.50    0.80
   6  -6   3    0.50    0.60
   6  -6   3   -0.70    1.30
  -6  -6  -3    0.60    1.90
  -6  -6  -3   49.60   23.60
  -6  -6  -3    0.10    1.00
  -6   6  -3   -1.00    1.40
  -6   6  -3   -1.20    1.90
  -6   6  -3    0.10    1.80
  -6   6  -3   -0.50   34.80
   6   6   3   18.20   26.60
  -6   6  -3   -7.90   53.29
  -8  -6  -3    3.30    2.40
  -8  -6  -3    4.70    1.30
   8  -6   3    2.60    1.60
  -8  -6  -3    3.20    1.30
  -8  -6  -3    5.10    2.00
  -8  -6  -3    3.50    1.20
  -8  -6  -3   27.70   42.80
  -8  -6  -3    4.00    1.10
  -8   6  -3    2.20    2.40
  -8   6  -3    3.00    2.50
  -8   6  -3  -29.90   42.10
  -8   6  -3   68.79   53.39
   8   6   3    2.80   34.30
  -8   6  -3    2.50    1.70
 -10  -6  -3    0.40    1.00
 -10  -6  -3   -0.80    1.40
  10  -6   3   -0.10    1.40
 -10  -6  -3    5.10    2.70
 -10   6  -3    0.70    2.40
 -10   6  -3    4.10    2.90
 -10   6  -3    0.40    1.70
 -10   6  -3   12.80   45.90
 -12  -6  -3   13.10    1.70
 -12  -6  -3   14.50    1.40
 -12  -6  -3   10.10    2.40
 -12  -6  -3    9.40    3.00
  12  -6   3    7.30    1.90
 -12  -6  -3   10.40    1.50
 -12   6  -3   12.70    3.70
 -12   6  -3   19.00    3.10
 -14  -6  -3    9.50    2.20
 -14  -6  -3    8.60    3.40
 -14  -6  -3    8.40    1.00
 -14  -6  -3   10.90    1.00
  14  -6   3    9.80    1.80
 -14   6  -3   10.40    4.00
 -14   6  -3    8.90    2.30
 -14   6  -3   14.90    4.10
 -16  -6  -3    0.00    2.10
 -16  -6  -3   -0.50    1.10
 -16  -6  -3    2.10    1.60
 -16   6  -3    2.30    2.70
 -16   6  -3    1.30    1.70
 -16   6  -3   -2.30    2.60
 -18  -6  -3    6.60    2.40
 -18  -6  -3    4.50    2.60
 -18  -6  -3    4.70    1.80
 -18   6  -3    6.80    2.20
 -18   6  -3    9.60    3.60
 -18   6  -3    7.50    4.40
 -21  -7   3   21.60    4.40
 -21  -7   3   16.80    2.00
 -21   7   3   19.20    4.50
 -21   7   3   24.20    4.60
 -19  -7   3   43.80    6.20
  19  -7  -3   40.10    3.90
 -19  -7   3   35.70    3.40
 -19  -7   3   42.70    3.30
 -19   7   3   34.80    5.60
 -19   7   3   41.90    5.50
 -17  -7   3   58.69    4.30
 -17  -7   3   62.59    6.30
  17  -7  -3   56.19    4.80
 -17  -7   3   60.39    4.20
 -17   7   3   65.09    6.20
 -17   7   3   56.39    6.20
 -15  -7   3  195.68    9.40
  15  -7  -3  194.48   10.00
 -15  -7   3  185.98    9.60
  15  -7  -3  195.18    9.70
  15   7  -3  105.79   74.39
 -15   7   3  176.48   11.00
  13  -7  -3  167.18    9.00
 -13  -7   3  163.08    8.40
 -13  -7   3  161.98    8.70
 -13  -7   3  163.28    9.90
  13  -7  -3  178.68    8.90
 -13   7   3  160.08   10.00
  13   7  -3   82.09   64.19
 -13   7   3  162.08    9.70
  11  -7  -3  411.26   17.70
 -11  -7   3  396.16   17.60
  11  -7  -3  398.56   17.70
 -11  -7   3  396.76   18.40
 -11  -7   3  372.36   17.10
 -11   7   3  383.46   18.30
  11   7  -3  382.26   16.20
 -11   7   3  369.56   18.50
  -9  -7   3  540.95   24.50
   9  -7  -3  564.64   24.00
  -9  -7   3  554.94   23.70
   9  -7  -3  491.25  126.99
  -9  -7   3  570.54   24.10
   9  -7  -3  548.45   24.00
   9   7  -3  429.36  113.29
  -9   7   3  559.84   24.60
  -9   7   3  573.84   25.10
   9   7  -3  548.35   23.30
  -9   7   3  488.25  117.39
   7  -7  -3  866.91   35.50
   7  -7  -3  838.62   35.40
   7  -7  -3  893.51  142.39
  -7  -7   3  846.42   35.50
   7  -7  -3  876.91   35.70
  -7  -7   3  846.52   35.10
  -7   7   3  880.51   35.80
   7   7  -3  849.22   34.10
  -7   7   3  843.22   36.20
   7   7  -3  628.24  117.69
   7   7  -3  815.52   33.90
   7   7  -3  803.02  125.39
   7   7  -3  863.81   35.10
  -7   7   3  751.12  142.79
  -5  -7   3  690.83   29.10
  -5  -7   3  674.23   28.60
   5  -7  -3  700.83   29.10
   5  -7  -3  679.23   28.90
   5  -7  -3  793.52  123.99
  -5   7   3  714.53  129.29
   5   7  -3  463.45  110.39
  -5   7   3  713.43   29.60
  -5   7   3  612.64   28.80
   5   7  -3  592.64  112.49
   5   7  -3  698.43   29.00
   5   7  -3  705.23   28.10
  -5   7   3  714.73   29.20
   5   7  -3  655.13   27.70
   3  -7  -3  874.31   36.00
   3  -7  -3  859.81   36.20
  -3  -7   3  900.71   36.30
  -3  -7   3  864.51   35.80
   3   7  -3  870.81   35.50
  -3   7   3  860.11   36.40
  -3   7   3  861.51  135.59
  -3   7   3  877.41   36.10
   3   7  -3  850.71   36.20
   3   7  -3  793.32   35.00
   3   7  -3  785.42  120.89
   3   7  -3  982.60  137.49
   1  -7  -3  690.43  115.59
  -1  -7   3  662.43   28.10
  -1  -7   3  701.53   28.80
   1  -7  -3  671.63   28.70
   1  -7  -3  662.43   28.20
  -1   7   3  664.63   28.30
   1   7  -3  668.13   28.10
  -1   7   3  754.92  190.98
   1   7  -3  688.23  126.89
   1   7  -3  552.24  111.69
   1   7  -3  682.23   28.90
  -1   7   3  656.63   28.50
  -1   7   3  628.84   27.50
  -1  -7  -3  609.24   89.99
  -1  -7  -3  483.25   21.50
  -1  -7  -3  446.66   20.40
   1  -7   3  477.35   20.80
   1  -7   3  456.65   21.30
  -1  -7  -3  502.95   21.00
  -1   7  -3  527.85  104.79
   1   7   3  468.65  111.99
   1   7   3  472.65   19.90
  -1   7  -3  482.85   21.70
  -1   7  -3  464.05   21.70
  -1   7  -3  649.43  151.78
   3  -7   3  360.46   16.50
  -3  -7  -3  383.36   17.40
   3  -7   3  370.76   17.30
  -3  -7  -3  374.36   16.60
  -3  -7  -3  335.07   92.09
  -3   7  -3  371.56   17.20
  -3   7  -3  373.46   17.70
  -3   7  -3  558.84  103.79
   3   7   3  273.07   84.89
   3   7   3  346.07   15.00
   5  -7   3  151.48    7.30
  -5  -7  -3  158.98    8.00
  -5  -7  -3  153.68    9.10
  -5  -7  -3  146.09    7.60
   5  -7   3  150.78    7.30
   5  -7   3  155.88    8.30
  -5  -7  -3  175.68   59.49
  -5  -7  -3  159.88    8.30
  -5   7  -3  186.88   71.39
  -5   7  -3  169.68    9.40
   5   7   3  133.19   50.59
  -5   7  -3  158.68    9.60
   7  -7   3  139.29    6.20
  -7  -7  -3  154.88    8.90
   7  -7   3  147.29    6.60
  -7  -7  -3  143.69    7.40
  -7  -7  -3  131.09    7.40
  -7  -7  -3  131.19    7.00
  -7  -7  -3  149.69    7.90
   7  -7   3  149.19    7.90
  -7  -7  -3   91.19   53.39
  -7   7  -3  145.99    9.30
  -7   7  -3  156.48    9.40
   7   7   3  135.69   63.39
  -9  -7  -3   13.70   43.00
  -9  -7  -3  113.89    6.70
  -9  -7  -3  117.89    6.20
  -9  -7  -3  102.49    5.80
   9  -7   3  110.69    6.70
  -9  -7  -3  120.19    7.90
  -9   7  -3  120.59    7.20
   9   7   3   83.09   51.79
  -9   7  -3  118.59    8.50
  -9   7  -3  122.79    8.60
 -11  -7  -3   86.29    9.20
  11  -7   3   78.39    5.30
 -11  -7  -3   82.39    5.50
 -11  -7  -3   76.29    4.60
 -11   7  -3   86.69    7.70
 -11   7  -3   71.49    7.10
 -11   7  -3   72.19    5.70
  13  -7   3   44.00    3.80
 -13  -7  -3   37.50    3.80
 -13  -7  -3   50.89    5.40
 -13  -7  -3   39.20    2.80
 -13   7  -3   37.60    5.80
 -13   7  -3   33.20    5.40
 -13   7  -3   42.50    4.40
 -15  -7  -3   48.60    2.40
 -15  -7  -3   59.49    5.80
 -15  -7  -3   51.69    4.30
 -15   7  -3   56.79    5.00
 -15   7  -3   49.80    6.60
 -15   7  -3   56.49    7.20
 -17  -7  -3   19.20    3.50
 -17   7  -3   16.10    2.60
 -17   7  -3   36.00    6.30
 -20  -8   3    2.80    1.40
 -20   8   3    0.10    2.90
 -18  -8   3    1.80    2.60
 -18  -8   3   -0.20    1.20
 -18  -8   3   -1.30    1.40
  18  -8  -3    3.40    2.10
 -18   8   3   -0.90    2.60
 -18   8   3    1.60    3.00
 -16  -8   3    1.80    1.80
  16  -8  -3   -1.10    1.70
 -16  -8   3    3.10    1.60
 -16  -8   3    2.70    2.90
 -16   8   3    3.20    2.70
 -16   8   3    0.90    2.80
 -14  -8   3   -0.30    2.50
  14  -8  -3    0.10    1.90
 -14  -8   3    0.40    1.80
 -14  -8   3   -1.80    1.60
  14  -8  -3    1.80    2.00
 -14   8   3    0.60    2.60
 -14   8   3    0.10    2.50
  12  -8  -3    0.10    2.00
 -12  -8   3    1.70    1.70
 -12  -8   3    1.40    2.70
 -12  -8   3    1.20    1.90
  12  -8  -3    0.30    1.90
 -12   8   3    3.70    2.80
 -12   8   3    0.20    2.60
  10  -8  -3   -0.10    1.80
 -10  -8   3    0.10    2.30
 -10  -8   3    0.50    1.70
 -10  -8   3    0.30    1.70
  10  -8  -3  -65.79   58.79
  10  -8  -3    0.70    2.00
 -10   8   3   -0.60    2.30
  10   8  -3    0.20    1.10
  10   8  -3   31.40   52.89
 -10   8   3    3.70    2.40
   8  -8  -3   22.90   57.09
  -8  -8   3    3.10    2.10
   8  -8  -3    3.20    2.20
  -8  -8   3    3.20    1.80
   8  -8  -3    3.80    2.10
   8   8  -3    2.70    0.80
   8   8  -3    4.50    1.80
   8   8  -3   22.80   46.10
  -8   8   3    2.10    2.20
  -8   8   3    2.70    2.40
  -8   8   3  -78.49   62.99
   6  -8  -3    6.60    2.50
   6  -8  -3    6.00    2.30
   6  -8  -3   56.79   24.00
  -6  -8   3    1.50    2.20
   6  -8  -3    3.70    2.10
  -6  -8   3    7.50    2.10
   6   8  -3   35.10   33.90
   6   8  -3    6.60    2.20
   6   8  -3    5.60    1.10
   6   8  -3    4.90    1.10
  -6   8   3    6.80    2.70
  -6   8   3    6.30    2.50
   4  -8  -3   40.90    4.00
   4  -8  -3   35.10    4.40
   4  -8  -3   49.40    5.10
  -4  -8   3   33.00    3.80
   4  -8  -3   85.09   34.10
  -4  -8   3   42.20    4.50
  -4   8   3   40.50    4.70
   4   8  -3    5.90   36.20
   4   8  -3   30.30    2.90
  -4   8   3  -57.79   48.70
   4   8  -3   -8.90   44.90
   4   8  -3   35.60    4.20
  -4   8   3   41.10    4.40
   4   8  -3   36.20    2.80
   2  -8  -3   26.60    3.90
  -2  -8   3   21.10    3.40
  -2  -8   3   18.20    3.00
   2  -8  -3   49.90   26.50
   2  -8  -3   21.30    3.20
   2  -8  -3   21.10    3.30
   2   8  -3   36.00   61.19
  -2   8   3   26.00    3.70
   2   8  -3   19.60    2.70
  -2   8   3   22.40    2.50
   2   8  -3  -25.80   50.89
  -2   8   3   56.99   45.60
  -2   8   3   26.20    3.60
   2   8  -3   26.70    3.90
   0  -8   3   52.89    5.00
   0  -8  -3   59.99    4.60
   0  -8  -3  142.19   50.39
   0  -8  -3   57.99    4.70
   0  -8  -3   49.10    5.00
   0  -8   3   52.39    4.60
   0   8   3   55.39    3.40
   0   8  -3    8.50   47.60
   0   8  -3   52.99    5.30
   0   8  -3  100.09   88.89
   0   8  -3   57.99    4.50
   0   8   3  144.89   62.39
   0   8   3   57.39    4.80
  -2  -8  -3   39.20   41.60
   2  -8   3   35.50    4.00
  -2  -8  -3   36.60    4.10
  -2  -8  -3   34.00    3.60
  -2  -8  -3   27.40    4.00
   2  -8   3   31.30    4.20
  -2   8  -3   29.30    3.70
  -2   8  -3   15.70   63.99
  -2   8  -3   25.40    4.10
   2   8   3   30.50    1.70
  -2   8  -3    3.80   61.79
  -4  -8  -3   46.40    4.30
  -4  -8  -3   45.10    4.10
  -4  -8  -3  142.59   45.30
   4  -8   3   47.80    4.40
   4  -8   3   41.40    3.40
   4  -8   3   45.20    3.40
  -4  -8  -3   52.99    5.20
  -4   8  -3   66.79   71.09
  -4   8  -3   41.80    4.70
  -4   8  -3   51.59    6.10
   6  -8   3   19.80    2.10
  -6  -8  -3   21.70    2.90
   6  -8   3   22.60    3.40
  -6  -8  -3   15.10    2.10
  -6  -8  -3   23.60    3.30
   6  -8   3   13.70    2.00
  -6  -8  -3  -35.00   57.99
  -6  -8  -3   20.20    3.80
  -6   8  -3   10.60    3.50
  -6   8  -3   13.60    3.30
   6   8   3   46.50   51.59
  -8  -8  -3    5.40    2.00
  -8  -8  -3   11.90    2.20
   8  -8   3   11.30    2.60
  -8   8  -3   11.20    3.50
  -8   8  -3    9.30    3.90
  10  -8   3    4.00    2.10
 -10  -8  -3   -0.30    1.50
 -10  -8  -3   -1.20    1.30
 -10  -8  -3    3.70    2.80
 -10   8  -3    2.50    2.70
 -10   8  -3   -3.30    2.20
 -12  -8  -3   -0.60    1.60
 -12  -8  -3    0.20    1.30
 -12  -8  -3   -0.50    2.40
  12  -8   3   -0.10    1.70
 -12   8  -3    0.10    2.80
 -12   8  -3    0.80    2.90
 -14  -8  -3   -2.20    1.90
 -14  -8  -3   -0.40    1.40
 -14  -8  -3   -0.80    0.80
 -14   8  -3   -0.40    2.50
 -14   8  -3   -1.00    2.90
 -14   8  -3    4.40    2.50
 -17  -9   3   38.80    6.00
 -17  -9   3   48.30    4.00
 -17  -9   3   41.70    4.30
 -17   9   3   58.59    7.40
 -17   9   3   41.00    5.70
  15  -9  -3   94.59    6.90
 -15  -9   3   97.79    6.30
  15  -9  -3  101.49    9.30
 -15  -9   3  105.69    8.30
 -15  -9   3  101.29    7.40
 -15   9   3   98.19    8.30
 -15   9   3  107.39    8.10
  13  -9  -3   82.99    6.40
 -13  -9   3   88.69    6.50
 -13  -9   3   96.29    6.00
 -13  -9   3   82.49    7.30
  13  -9  -3   69.09    6.20
 -13   9   3   80.19    7.10
 -13   9   3   88.49    7.70
 -11  -9   3  152.58    9.70
 -11  -9   3  137.39    8.70
  11  -9  -3  156.88    9.00
  11  -9  -3  150.48    8.90
 -11  -9   3  140.99    8.20
 -11   9   3  155.18    9.60
  11   9  -3  143.59    7.00
 -11   9   3  135.69    9.70
  -9  -9   3  187.48   10.60
   9  -9  -3  189.98   10.50
   9  -9  -3  204.28   10.70
  -9  -9   3  174.08    9.80
   9  -9  -3   73.59   87.99
   9   9  -3  188.28    9.70
  -9   9   3  244.08  110.69
  -9   9   3  198.98   12.20
  -9   9   3  172.58   13.20
   7  -9  -3   98.69   78.89
  -7  -9   3  253.17   12.10
  -7  -9   3  242.38   12.60
   7  -9  -3  241.48   12.30
   7  -9  -3  248.88   12.60
   7   9  -3  221.48   10.60
   7   9  -3  241.18   11.90
  -7   9   3  121.49  128.59
  -7   9   3  218.88   12.90
  -7   9   3  256.17   12.80
   5  -9  -3  264.37   12.70
   5  -9  -3  249.97   12.80
  -5  -9   3  246.38   12.10
  -5  -9   3  245.18   12.80
   5  -9  -3  194.78   88.49
   5  -9  -3  244.88   12.40
   5   9  -3  242.78   12.40
   5   9  -3  373.76  138.09
  -5   9   3  236.68   12.70
  -5   9   3  241.28   13.00
   5   9  -3  226.08   10.50
  -3  -9   3  340.87   16.60
  -3  -9   3  339.97   16.00
   3  -9  -3  364.06   16.30
   3  -9  -3  363.66   16.90
   3  -9  -3  336.97   16.20
  -3   9   3  340.97   16.70
   3   9  -3  332.37   15.00
   3   9  -3  144.39  116.49
  -3   9   3  260.57  122.69
   3   9  -3  357.06   16.60
  -3   9   3  343.97   16.40
  -3   9   3  306.47   15.20
   1  -9  -3  376.86   16.90
  -1  -9   3  367.06   16.80
   1  -9  -3  407.16  125.09
   1  -9  -3  373.16   16.90
  -1  -9   3  350.66   17.40
   1  -9  -3  372.56   17.60
   1   9  -3  358.86   17.60
  -1   9   3  293.97  113.99
   1   9  -3  224.48  118.29
  -1   9   3  329.27   15.30
  -1   9   3  358.86   17.10
   1   9  -3  254.37  144.29
   1   9  -3  358.36   16.50
   1  -9   3  366.16   16.80
  -1  -9  -3  367.96   16.70
  -1  -9  -3  365.86   17.60
  -1  -9  -3  358.96   16.70
   1  -9   3  336.47   17.30
  -1   9  -3  356.56   16.70
  -1   9  -3  414.66  145.79
  -1   9  -3  342.47   17.70
  -1   9  -3  391.16  119.39
  -3  -9  -3  382.66   19.10
   3  -9   3  382.56   17.30
  -3  -9  -3  375.76   17.10
  -3   9  -3  366.26   17.60
  -3   9  -3  189.58   85.19
  -3   9  -3  441.66  177.88
  -3   9  -3  350.96   18.40
  -5  -9  -3  250.07   13.80
  -5  -9  -3  253.37   12.50
   5  -9   3  270.37   12.90
  -5  -9  -3  263.77   12.70
   5  -9   3  244.08   11.70
  -5   9  -3  247.38   13.50
  -5   9  -3  250.87   14.30
   7  -9   3  186.48    8.70
  -7  -9  -3  194.48   10.10
  -7  -9  -3  196.48   11.60
   7  -9   3  212.38   10.70
  -7  -9  -3  186.58   10.20
  -7   9  -3  193.58   12.30
  -7   9  -3  202.78   12.80
  -9  -9  -3  135.49    9.20
   9  -9   3  139.79    8.10
  -9  -9  -3  142.79    7.60
  -9  -9  -3  121.89    7.70
  -9   9  -3  129.69    9.50
  -9   9  -3  131.89    9.90
 -11  -9  -3   71.99    6.90
 -11  -9  -3   82.49    5.50
  11  -9   3   79.19    5.80
 -11  -9  -3   70.99    4.90
 -11   9  -3   79.39    7.90
 -11   9  -3   85.09    7.80
 -13  -9  -3   22.50    4.10
 -13  -9  -3   28.30    2.70
 -13  -9  -3   21.30    2.90
 -13   9  -3   38.80    8.70
 -13   9  -3   22.50    5.50
 -16 -10   3   -1.80    1.80
  16 -10  -3    1.70    2.30
 -16 -10   3    2.20    3.00
 -16  10   3    1.50    2.70
 -16  10   3    2.10    3.10
  14 -10  -3   -3.20    2.10
 -14 -10   3    0.80    2.80
  14 -10  -3    0.60    2.00
 -14 -10   3   -1.10    2.00
 -14 -10   3    2.10    1.80
 -14  10   3    0.00    2.90
 -14  10   3    2.10    2.60
  12 -10  -3    7.70    3.10
 -12 -10   3    4.50    2.60
 -12 -10   3    7.60    3.20
  12 -10  -3    4.60    2.50
 -12 -10   3    1.80    1.80
 -12  10   3    4.20    3.20
 -12  10   3    3.10    2.80
 -10 -10   3    1.60    1.90
  10 -10  -3    1.10    2.20
  10 -10  -3    2.50    2.40
 -10 -10   3    6.10    3.00
 -10 -10   3   -0.90    2.20
 -10  10   3    1.70    2.80
  10  10  -3    3.60    1.60
 -10  10   3    4.80    2.80
   8 -10  -3    7.90    3.10
  -8 -10   3    7.80    3.20
   8 -10  -3   10.20    3.00
  -8 -10   3    7.10    2.40
  -8 -10   3    9.10    3.30
   8  10  -3   14.30    2.70
  -8  10   3   14.90    3.90
  -8  10   3    6.30    3.50
  -6 -10   3   11.30    2.90
   6 -10  -3    8.70    3.00
  -6 -10   3   11.80    3.20
   6 -10  -3    7.80    2.70
   6  10  -3   12.10    2.90
  -6  10   3   11.90    3.50
  -6  10   3   15.90    3.70
   4 -10  -3   16.00    4.00
  -4 -10   3   18.90    4.00
  -4 -10   3   12.20    2.90
   4 -10  -3   15.90    3.30
   4  10  -3   13.40    1.40
  -4  10   3   12.20    3.80
   4  10  -3   16.00    3.80
   2 -10  -3    2.90    2.20
  -2 -10   3   -2.50    2.00
  -2 -10   3    2.80    2.30
   2 -10  -3    5.30    3.80
   2 -10  -3    1.80    2.80
  -2  10   3    0.40    2.40
   2  10  -3    3.60    2.70
   2  10  -3    2.60    1.40
   0 -10  -3    2.40    2.70
   0 -10  -3    4.30    2.30
   0 -10   3    1.40    2.40
   0 -10   3    2.40    2.30
   0  10  -3    4.80    1.90
  -2 -10  -3   -0.50    1.90
  -2 -10  -3   -1.90    1.90
  -2 -10  -3    0.00    2.50
   2 -10   3   -0.40    2.40
   2 -10   3    0.00    2.10
  -2  10  -3   -0.30    2.60
  -2  10  -3    0.80    1.80
  -4 -10  -3   -0.80    1.80
  -4 -10  -3    2.10    2.60
   4 -10   3   -2.30    1.40
   4 -10   3    1.10    2.20
  -4  10  -3   -1.70    2.80
  -4  10  -3    0.10    1.90
  -6 -10  -3   -2.90    2.20
   6 -10   3   -0.50    1.20
  -6 -10  -3    0.40    1.80
   6 -10   3    2.50    2.30
  -6  10  -3   -0.50    2.60
  -6  10  -3   -1.30    1.90
  -8 -10  -3   -0.20    1.50
  -8 -10  -3    1.70    2.70
   8 -10   3    0.90    2.00
  -8 -10  -3   -0.10    1.70
  -8  10  -3   -0.40    2.10
  -8  10  -3   -1.50    2.60
  10 -10   3   -0.40    2.10
 -10 -10  -3    1.40    1.50
 -10 -10  -3    1.60    2.80
 -10 -10  -3   -2.20    1.20
 -10  10  -3   -0.60    2.30
 -11 -11   3   72.49    6.70
 -11 -11   3   84.39    7.90
  11 -11  -3   83.49    7.00
 -11 -11   3   93.19    9.00
  11 -11  -3   94.09    7.00
   9 -11  -3   98.09    7.30
  -9 -11   3   93.49    6.80
  -9 -11   3   94.99    7.90
  -9 -11   3   86.39    7.20
   9 -11  -3   90.49    7.40
   9  11  -3   92.49    6.10
  -9  11   3   96.59    8.20
  -9  11   3   97.39    7.80
  -7 -11   3   93.09    7.20
  -7 -11   3  108.69    8.10
  -7 -11   3  104.89    8.20
   7 -11  -3  127.99    8.30
   7 -11  -3  117.79    8.20
   7  11  -3  125.29    7.50
  -7  11   3  100.19    8.10
  -7  11   3  104.79    8.70
  -5 -11   3   97.79    7.00
   5 -11  -3  102.99    7.90
   5 -11  -3  105.29    7.60
  -5 -11   3  103.99    7.60
  -5 -11   3  102.39    7.90
  -5  11   3   90.19    7.80
  -3 -11   3  102.29    7.50
   3 -11  -3  109.49    8.30
  -3 -11   3  105.99    7.40
   3 -11  -3  112.39    7.80
  -3 -11   3   99.89    8.00
   3  11  -3  108.09    8.00
  -3  11   3  108.09    8.10
  -1 -11   3   92.09    7.00
   1 -11  -3   84.99    7.70
  -1 -11   3   95.69    7.70
  -1 -11   3   95.39    6.80
   1 -11  -3   96.99    7.10
   1  11  -3   89.59    5.60
   1  11  -3   97.39    7.80
   1 -11   3   88.69    7.20
  -1 -11  -3   77.29    6.40
  -1 -11  -3   74.19    6.20
  -1 -11  -3   91.79    7.60
   1 -11   3   82.19    7.40
   1 -11   3   92.59    6.70
  -1  11  -3   78.49    7.50
  -1  11  -3   75.09    5.60
  -3 -11  -3   74.59    6.00
  -3 -11  -3   80.29    7.30
   3 -11   3   73.69    5.50
  -3 -11  -3   87.09    6.30
   3 -11   3   78.99    6.40
  -3  11  -3   71.99    5.90
  -3  11  -3   73.99    7.60
   5 -11   3   47.90    4.50
  -5 -11  -3   52.49    4.90
  -5 -11  -3   45.00    6.30
  -5 -11  -3   54.99    5.00
   5 -11   3   62.59    5.60
  -5  11  -3   49.99    7.10
  -5  11  -3   58.09    5.60
   7 -11   3   49.40    5.50
  -7 -11  -3   43.80    4.20
  -7 -11  -3   31.00    5.90
  -7  11  -3   51.09    5.60
  -7  11  -3   33.00    6.40
  -6 -12   3    5.80    2.70
   6 -12  -3    9.30    3.20
  -6 -12   3    8.50    3.50
   6 -12  -3    3.80    3.10
   6  12  -3    5.70    3.10
  -6  12   3   11.60    5.80
   4 -12  -3    9.30    3.10
  -4 -12   3    6.90    3.10
  -4 -12   3    8.80    3.00
  -4 -12   3    1.20    2.20
   4 -12  -3    6.30    3.40
  -4  12   3   12.00    5.50
   4  12  -3    7.30    3.60
  -2 -12   3    3.00    2.60
  -2 -12   3    6.70    3.50
   2 -12  -3    2.40    2.40
   2 -12  -3    5.70    3.30
  -2 -12   3    6.70    2.80
   2  12  -3    4.20    3.30
   0 -12   3   -1.90    2.40
   0 -12   3    4.30    2.40
   0 -12  -3    2.80    3.20
   0 -12   3   -0.80    2.10
   0 -12  -3    1.30    2.20
   0  12  -3   -1.40    3.10
 -26   0   4   21.90    4.40
 -26   0   4   14.20    3.00
 -26   0   4   16.10    2.00
 -24   0   4   25.30    4.10
 -24   0   4   20.40    4.30
 -24   0   4   22.10    2.60
 -22   0   4  243.38   13.00
 -22   0   4  240.88   10.90
 -22   0   4  219.38   12.20
 -20   0   4  102.09    7.20
 -20   0   4  111.89    7.20
 -20   0   4  102.39    5.60
  20   0  -4   92.89    5.40
  20   0  -4  101.39    5.20
 -18   0   4  224.18   11.10
 -18   0   4  221.88   11.20
  18   0  -4  196.88    9.70
 -18   0   4  189.28    9.20
 -18   0   4  222.28    9.70
 -16   0   4  372.26   16.80
  16   0  -4  352.96   15.80
 -16   0   4  323.87   85.99
 -16   0   4  382.56   16.90
 -16   0   4  397.96   15.70
  16   0  -4  374.16   72.69
 -16   0   4  321.17   15.10
 -14   0   4 1152.58   45.50
 -14   0   4 1157.58   45.60
 -14   0   4 1137.29   44.60
  14   0  -4 1036.10  121.39
 -14   0   4 1030.30   44.10
 -14   0   4 1157.18  127.99
  14   0  -4 1054.49   44.70
  12   0  -4  221.48   45.80
 -12   0   4  171.58    7.70
 -12   0   4  174.88    8.90
 -12   0   4  195.28   58.99
 -12   0   4  188.08    9.30
 -12   0   4  186.88    8.20
  12   0  -4  170.78    8.30
  12   0  -4  166.48    7.90
 -12   0   4  172.18    9.00
 -10   0   4 1517.85  179.08
  10   0  -4 1537.25  146.69
  10   0  -4 1477.95   60.49
  10   0  -4 1506.55   59.79
 -10   0   4 1492.45   62.19
  10   0  -4 1589.64   59.79
 -10   0   4 1597.94   61.39
 -10   0   4 1546.25   61.09
 -10   0   4 1436.56   60.19
  10   0  -4 1506.85   61.19
  10   0  -4 1507.25   60.89
   8   0  -4 1322.07   52.09
   8   0  -4 1380.86  131.19
   8   0  -4 1174.58   51.39
  -8   0   4 1299.17  129.69
  -8   0   4 1330.37   51.69
  -8   0   4 1298.27   51.09
   8   0  -4 1290.87   50.89
  -8   0   4 1306.97   51.29
  -8   0   4 1265.07   50.79
   8   0  -4 1204.78   50.89
  -8   0   4 1250.07   51.79
   8   0  -4 1274.17   51.29
  -6   0   4 3759.52  249.28
   6   0  -4 3915.21  251.57
   4   0  -4  871.71   35.90
  -4   0   4  871.51   35.50
  -4   0   4  914.01   36.00
  -4   0   4  873.31   36.20
  -4   0   4  898.61  102.19
   4   0  -4  872.11   35.60
   4   0  -4  932.61  103.59
  -4   0   4  890.11   35.50
  -4   0   4  896.61   35.70
   4   0  -4  865.01   36.40
   4   0  -4  894.21   35.60
  -2   0   4 3307.77  222.18
   2   0  -4 3323.47  220.78
   0   0  -4 2404.76  179.98
   0   0   4 2545.55  182.58
  -2   0  -4 1360.46   56.89
   2   0   4 1484.95   56.99
  -2   0  -4 1376.06   56.99
   2   0   4 1469.25   56.89
   2   0   4 1410.76   57.89
  -2   0  -4 1488.55  131.29
   2   0   4 1499.95  130.49
  -4   0  -4  647.54   25.80
  -4   0  -4  622.44   26.30
   4   0   4  602.04   26.20
  -4   0  -4  597.34   25.00
  -4   0  -4  598.54   25.20
  -4   0  -4  606.64   77.29
   4   0   4  683.03   82.79
   4   0   4  632.04   25.00
   6   0   4  515.35   70.49
  -6   0  -4  545.15   23.00
  -6   0  -4  573.74   24.40
  -6   0  -4  572.24   23.80
  -6   0  -4  513.45   72.39
   6   0   4  579.94   22.70
   8   0   4  193.38    8.10
  -8   0  -4  190.58    8.60
  -8   0  -4  200.48    9.60
  -8   0  -4  202.68   10.40
  -8   0  -4  179.68   54.39
  -8   0  -4  190.98    8.30
 -10   0  -4  136.99    8.00
 -10   0  -4  111.69    5.10
 -10   0  -4  123.49    7.00
 -10   0  -4  118.99    5.70
 -10   0  -4  128.89   35.50
 -10   0  -4  104.79   39.90
 -12   0  -4   86.89    6.50
 -12   0  -4   69.59    3.90
 -12   0  -4   76.09    5.50
 -14   0  -4   23.20    3.60
 -14   0  -4   25.20    3.60
 -14   0  -4   24.40    1.80
 -14   0  -4   22.60    4.00
 -16   0  -4   54.99    5.00
 -16   0  -4   64.49    5.60
 -18   0  -4   18.40    3.70
 -18   0  -4   12.20    2.90
 -18   0  -4   12.10    3.50
 -20   0  -4   11.30    3.60
 -20   0  -4    9.80    2.90
 -25  -1   4   10.50    3.50
 -25  -1   4    7.80    2.70
 -25  -1   4   10.70    1.70
 -25   1   4   13.40    2.10
 -25   1   4    7.40    2.60
 -25   1   4   12.00    4.00
 -23  -1   4    9.10    3.40
 -23  -1   4    9.00    1.70
 -23   1   4   11.30    2.50
 -23   1   4    7.00    2.60
 -23   1   4    6.90    3.10
 -21  -1   4    1.80    0.70
 -21  -1   4    0.50    2.20
 -21  -1   4    0.20    2.40
 -21  -1   4    2.20    1.40
 -21   1   4    2.70    2.20
 -21   1   4    1.10    1.40
 -21   1   4    2.70    2.80
 -19  -1   4    8.20    1.70
 -19  -1   4    9.60    2.80
 -19  -1   4    5.50    0.90
 -19  -1   4   10.20    3.00
 -19   1   4    4.30    2.30
 -19   1   4    7.10    2.70
 -19   1   4    6.80    1.80
 -17  -1   4   48.90    3.30
 -17  -1   4   48.10    4.50
  17  -1  -4   20.50   46.80
 -17  -1   4   43.10    2.50
  17  -1  -4   45.40    3.40
 -17  -1   4   54.59    4.70
  17   1  -4   43.70    2.90
  17   1  -4   12.40   46.10
 -17   1   4   42.80    3.30
 -17   1   4   82.69   64.19
 -17   1   4   48.20    4.40
 -17   1   4   44.40    3.00
 -17   1   4   41.20    4.30
 -15  -1   4    2.50    2.00
  15  -1  -4    5.50    1.50
 -15  -1   4    3.90    2.00
 -15  -1   4    1.70    1.20
 -15   1   4    1.40    2.00
  15   1  -4   -6.20   23.50
 -15   1   4    2.10    1.10
  15   1  -4    4.70    1.30
 -15   1   4    3.20    1.30
 -15   1   4    6.00    2.20
 -15   1   4   -7.90   28.30
 -13  -1   4   40.90    3.50
 -13  -1   4   39.00    2.10
 -13  -1   4   45.90   32.80
 -13  -1   4   43.50    2.90
 -13  -1   4   39.10    3.50
 -13  -1   4   39.40    3.80
  13  -1  -4    2.90   15.20
  13  -1  -4   40.40    3.40
 -13   1   4   41.90    4.20
 -13   1   4   38.60    2.60
 -13   1   4   36.10    3.60
  13   1  -4   43.60    2.80
 -13   1   4    1.60   20.40
 -13   1   4   42.70    3.00
  13   1  -4   47.80   31.00
  11  -1  -4  275.07   11.50
 -11  -1   4  260.97   12.30
 -11  -1   4  252.37   10.90
  11  -1  -4  251.67   11.90
  11  -1  -4  263.27   12.10
 -11  -1   4  277.07   13.00
  11  -1  -4  332.07   64.99
 -11  -1   4  334.27   79.69
 -11  -1   4  283.27   11.60
  11  -1  -4  256.87   11.40
  11   1  -4  265.77   11.40
  11   1  -4  252.37   12.10
 -11   1   4  268.77   12.30
  11   1  -4  258.57   11.50
 -11   1   4  275.17   11.60
 -11   1   4  253.57   12.50
  11   1  -4  253.07   10.60
  11   1  -4  166.88   49.20
  11   1  -4  277.07   11.00
 -11   1   4  249.68   11.30
 -11   1   4  350.26   88.29
 -11   1   4  278.47   12.20
   9  -1  -4    1.20    0.60
  -9  -1   4   -0.40    0.80
  -9  -1   4    1.40    0.50
   9  -1  -4    1.20   11.90
   9  -1  -4   -0.20    0.90
  -9  -1   4    2.10    1.40
   9  -1  -4    1.00    0.80
   9  -1  -4    1.80    0.90
   9  -1  -4    0.20    0.60
  -9  -1   4    0.70   15.30
  -9  -1   4    1.10    0.90
   9   1  -4    1.10    1.30
   9   1  -4    0.90    1.00
  -9   1   4    1.00    1.20
  -9   1   4    1.40    1.30
  -9   1   4    1.90    0.80
  -9   1   4    0.80    1.20
  -9   1   4   -8.50    8.80
   9   1  -4   17.40   12.00
   9   1  -4    0.90    0.60
   9   1  -4    0.60    0.70
   9   1  -4   -0.50    1.10
   9   1  -4    1.30    0.60
  -9   1   4    2.60    1.10
  -7  -1   4    4.10    1.10
   7  -1  -4    3.00    1.10
  -7  -1   4    3.90    1.30
   7  -1  -4   19.30   18.30
  -7  -1   4    0.40   10.70
   7  -1  -4    3.30    1.40
  -7  -1   4    1.70    1.30
   7  -1  -4    4.70    1.10
   7  -1  -4    4.30    1.10
   7  -1  -4    4.20    1.10
   7   1  -4    4.30    1.30
  -7   1   4    3.30    1.30
  -7   1   4    5.30    1.50
  -7   1   4   27.10   23.80
  -7   1   4    3.50    1.30
   7   1  -4    4.90    1.60
   7   1  -4  -14.20    9.50
  -7   1   4    1.80    1.00
   7   1  -4    3.20    0.80
  -7   1   4    2.40    0.80
   7   1  -4    2.70    0.80
   7   1  -4    5.00    1.00
  -5  -1   4   47.50   31.90
   5  -1  -4   51.29    3.10
   5  -1  -4   47.10    3.20
   5  -1  -4   56.49    3.40
   5  -1  -4   54.79    3.80
   5  -1  -4   25.30   23.20
  -5  -1   4   53.39    3.40
   5  -1  -4   49.80    3.00
  -5  -1   4   59.39    3.60
  -5  -1   4   50.89    3.10
   5   1  -4   49.80    3.60
  -5   1   4   55.89    3.60
  -5   1   4   54.49    3.10
   5   1  -4   53.89    2.90
   5   1  -4   50.49    3.00
  -5   1   4   52.29    3.00
  -5   1   4   47.70    3.40
   5   1  -4   54.49    3.10
  -5   1   4   54.69   23.90
   5   1  -4   25.40   19.60
   5   1  -4   52.19    3.20
  -5   1   4   53.39    3.10
   3  -1  -4   69.79    3.80
  -3  -1   4   73.79    4.10
  -3  -1   4   72.79    4.30
   3  -1  -4   75.19    4.10
  -3  -1   4   72.09    3.90
  -3  -1   4   78.59   33.10
   3  -1  -4   68.79   42.80
   3  -1  -4   76.99    4.00
   3  -1  -4   71.59    4.50
   3   1  -4   73.29    3.90
  -3   1   4   68.59    4.30
   3   1  -4   72.89   35.20
   3   1  -4   72.59    3.80
  -3   1   4   73.39    4.20
  -3   1   4   71.29    3.80
  -3   1   4   74.69    3.60
   3   1  -4   74.19    3.90
  -3   1   4   67.39    3.80
   3   1  -4   72.69    4.50
  -3   1   4   63.69   32.40
   1  -1  -4  172.18    7.90
   1  -1  -4  169.58    7.70
  -1  -1   4  178.38    7.80
   1  -1  -4  168.48    7.90
   1  -1  -4  179.88    8.50
  -1  -1   4  179.28    7.90
  -1  -1   4  174.58    8.40
   1  -1  -4  221.48   42.90
  -1  -1   4  144.99   44.40
  -1   1   4  196.08   53.19
   1   1  -4  167.58    7.80
   1   1  -4  172.78    7.90
  -1   1   4  171.78    8.00
  -1   1   4  172.58    7.70
   1   1  -4  194.08   55.59
  -1   1   4  170.38    8.30
   1   1  -4  170.78    8.50
   1   1  -4  168.78    7.70
  -1   1   4  175.98    7.30
  -1  -1  -4    4.80    1.40
   1  -1   4    5.70    1.10
  -1  -1  -4    2.50   11.10
  -1  -1  -4    2.80    1.10
   1  -1   4    6.70    1.20
  -1  -1  -4    6.40    1.30
  -1  -1  -4    5.30    1.00
   1  -1   4    5.00    1.40
   1  -1   4    5.80    0.70
   1  -1   4   -8.80    7.50
  -1   1  -4    4.20    1.50
  -1   1  -4    5.10    1.00
  -1   1  -4   -1.40   11.80
  -1   1  -4    6.00    1.20
   1   1   4    4.20    1.20
   1   1   4    6.20    1.10
   1   1   4    4.10    1.20
   3  -1   4   35.20    3.10
  -3  -1  -4   34.40    2.30
   3  -1   4   36.20    1.70
  -3  -1  -4   37.10    2.90
  -3  -1  -4   32.90    2.40
   3  -1   4   37.70    2.40
   3  -1   4   26.20   15.00
  -3  -1  -4   35.80    3.10
  -3  -1  -4   34.30   20.30
  -3   1  -4   36.50    2.10
   3   1   4   68.09   26.40
  -3   1  -4   42.50   28.20
  -3   1  -4   33.50    3.20
   3   1   4   38.00    3.00
  -3   1  -4   31.50    2.30
   3   1   4   38.00    2.20
  -5  -1  -4   16.10    1.70
   5  -1   4   31.40   17.70
   5  -1   4   16.70    1.60
  -5  -1  -4   40.50   21.60
  -5  -1  -4   21.40    2.80
  -5  -1  -4   17.60    1.60
  -5  -1  -4   16.00    2.30
  -5   1  -4   14.80    1.10
  -5   1  -4    4.40   18.70
   5   1   4   14.00   16.10
  -5   1  -4   19.60    1.70
  -5   1  -4   15.40    2.70
   5   1   4   16.80    1.40
   5   1   4   18.70    2.60
  -7  -1  -4    8.00    2.00
  -7  -1  -4    8.10    1.40
   7  -1   4    8.50    1.10
  -7  -1  -4    7.70    1.20
  -7  -1  -4    5.80    1.90
  -7  -1  -4    3.40   17.40
   7   1   4   17.00   18.50
  -7   1  -4    1.10   20.60
  -7   1  -4    9.80    2.50
   7   1   4    7.70    0.80
  -7   1  -4   41.50   20.80
  -7   1  -4    5.70    1.20
  -9  -1  -4    0.30    1.60
  -9  -1  -4    0.30    1.50
  -9  -1  -4    2.60    1.00
   9  -1   4    0.90    0.60
   9  -1   4    0.70    0.50
  -9  -1  -4   -6.80   14.80
  -9  -1  -4    0.30    0.70
  -9   1  -4    2.60    1.00
  -9   1  -4   12.30   19.80
  -9   1  -4   12.50   24.50
  -9   1  -4    0.70    1.80
 -11  -1  -4  -20.50   12.20
 -11  -1  -4    2.00    0.90
 -11  -1  -4    5.20    2.40
 -11  -1  -4    3.90    2.00
 -11  -1  -4    1.30    0.70
 -11   1  -4  -43.80   24.70
 -11   1  -4    2.80    2.50
 -11   1  -4    2.80    1.00
 -13  -1  -4    1.30    2.20
 -13  -1  -4    2.50    2.20
 -13  -1  -4    1.90    0.90
 -13  -1  -4    2.70    0.90
 -13   1  -4    4.00    1.00
 -13   1  -4    3.40    2.10
 -13   1  -4    1.90    2.50
 -15  -1  -4    0.50    2.30
 -15  -1  -4    1.40    1.70
 -15  -1  -4    1.90    2.20
 -15   1  -4   -1.10    2.30
 -15   1  -4    1.50    2.00
 -17  -1  -4    1.00    2.20
 -17  -1  -4    2.10    2.30
 -17  -1  -4    3.10    1.80
 -17   1  -4    0.30    2.30
 -17   1  -4    0.30    2.00
 -17   1  -4    0.30    2.40
 -19  -1  -4    3.90    2.10
 -19  -1  -4    0.50    2.30
 -19  -1  -4    1.60    2.30
 -19   1  -4    0.30    2.30
 -19   1  -4    2.80    3.10
 -26  -2   4    9.30    1.30
 -26  -2   4   11.60    3.10
 -26  -2   4   23.20    4.60
 -26   2   4   14.10    3.00
 -24  -2   4    9.20    3.60
 -24  -2   4    9.20    3.20
 -24   2   4   14.40    2.40
 -24   2   4    8.40    3.50
 -22  -2   4  130.49    6.70
 -22  -2   4  137.49    9.00
 -22  -2   4  149.88   11.90
 -22   2   4  132.79    8.30
 -22   2   4  137.79    9.20
 -20  -2   4   45.50    4.90
 -20  -2   4   46.90    5.10
 -20  -2   4   48.20    3.40
  20  -2  -4   45.20    3.00
 -20   2   4   52.59    4.80
 -20   2   4   43.90    3.70
 -20   2   4   51.99    5.40
 -18  -2   4  132.09    8.10
 -18  -2   4  137.59    6.70
 -18   2   4  132.19    8.30
 -18   2   4  137.79    8.00
 -18   2   4  134.19    7.00
 -16  -2   4  336.67   15.50
  16  -2  -4  361.36   74.69
 -16  -2   4  336.17   86.19
 -16  -2   4  309.77   13.90
 -16   2   4  332.37   15.20
 -16   2   4  335.97   14.40
  16   2  -4  225.38   63.19
 -16   2   4  311.47   15.30
 -16   2   4  312.47   92.89
 -14  -2   4  974.10   43.50
 -14  -2   4 1125.99  122.59
 -14  -2   4 1104.99   42.70
  14  -2  -4 1094.99  126.59
 -14  -2   4 1079.89   43.90
 -14   2   4 1086.59   43.80
  14   2  -4 1019.30   42.40
  14   2  -4 1087.99  115.99
 -14   2   4 1034.80  133.59
 -14   2   4  971.90   42.70
 -14   2   4 1085.79   42.90
 -14   2   4 1102.89   43.80
 -12  -2   4  226.28   62.79
  12  -2  -4  276.47   12.80
  12  -2  -4  286.47   12.50
 -12  -2   4  297.67   12.60
  12  -2  -4  288.97   11.40
  12  -2  -4  316.47   85.59
 -12  -2   4  279.27   13.40
 -12  -2   4  290.17   13.20
 -12   2   4  279.77   13.50
 -12   2   4  247.48   12.50
 -12   2   4  276.37   13.00
 -12   2   4  286.37   12.40
  12   2  -4  270.07   11.40
 -12   2   4  269.47   78.19
  12   2  -4  279.77   12.00
  12   2  -4  227.18   62.09
  10  -2  -4 1646.04   63.49
  10  -2  -4 1618.34  158.08
 -10  -2   4 1467.55  143.69
 -10  -2   4 1669.33   64.09
  10  -2  -4 1573.84   63.19
 -10  -2   4 1492.35   63.69
  10  -2  -4 1615.94   63.89
  10  -2  -4 1596.24   62.69
  10  -2  -4 1460.45   63.69
 -10   2   4 1646.74   63.89
 -10   2   4 1652.73   63.99
 -10   2   4 1617.24   63.39
  10   2  -4 1504.95   63.09
 -10   2   4 1509.15   63.29
  10   2  -4 1646.94  150.28
 -10   2   4 1449.26  169.48
 -10   2   4 1553.64   64.39
  10   2  -4 1685.23   62.39
  10   2  -4 1591.04   62.89
   8  -2  -4 1233.68   51.29
   8  -2  -4 1223.28   50.69
   8  -2  -4 1210.28   51.19
   8  -2  -4 1343.17  137.69
   8  -2  -4 1312.07   50.89
  -8  -2   4 1261.87  129.29
  -8  -2   4 1267.67   50.79
  -8  -2   4 1287.67   51.29
   8  -2  -4 1258.27   50.49
  -8  -2   4 1202.48   51.19
  -8   2   4 1224.68   51.69
  -8   2   4 1369.86  138.79
  -8   2   4 1229.58   50.79
   8   2  -4 1294.57   50.49
  -8   2   4 1331.27   51.49
   8   2  -4 1269.27   50.09
  -8   2   4 1298.77   50.89
   8   2  -4 1241.28   50.69
   8   2  -4 1241.28  126.59
  -8   2   4 1291.67   51.09
   8   2  -4 1312.07   51.59
   6  -2  -4 2369.36   94.89
   6  -2  -4 2396.76   94.79
  -6  -2   4 2518.45  191.08
   6  -2  -4 2305.87   94.29
   6  -2  -4 2435.66  191.78
   6   2  -4 2339.17   94.69
   6   2  -4 2371.56  187.18
   6   2  -4 2272.27   94.29
   6   2  -4 2409.06   94.29
  -6   2   4 2600.54  195.38
   4  -2  -4  415.06   17.80
   4  -2  -4  443.06   18.20
  -4  -2   4  399.36   67.69
   4  -2  -4  454.95   70.99
  -4  -2   4  421.76   18.50
   4  -2  -4  439.66   18.80
   4  -2  -4  411.86   17.90
   4  -2  -4  446.96   18.50
  -4  -2   4  449.16   18.10
  -4  -2   4  458.55   18.40
   4  -2  -4  438.86   18.50
  -4   2   4  402.36   69.29
   4   2  -4  428.16   17.80
   4   2  -4  441.76   18.80
   4   2  -4  399.86   18.10
   4   2  -4  425.76   69.39
  -4   2   4  467.55   18.60
   4   2  -4  436.96   18.10
  -4   2   4  435.56   18.00
  -4   2   4  420.26   18.60
  -4   2   4  422.06   18.10
   4   2  -4  433.16   18.10
  -4   2   4  434.16   18.00
   2  -2  -4 1684.03  141.59
  -2  -2   4 1480.05   58.19
   2  -2  -4 1429.16   58.39
  -2  -2   4 1452.05  140.09
   2  -2  -4 1438.86   58.59
   2  -2  -4 1461.85   58.09
  -2  -2   4 1434.26   58.79
  -2   2   4 1510.15   58.59
  -2   2   4 1460.85   58.69
  -2   2   4 1477.55   57.79
  -2   2   4 1409.06  132.59
  -2   2   4 1390.06   58.19
   2   2  -4 1454.35  138.99
   2   2  -4 1443.96   58.09
   2   2  -4 1406.86   58.29
   2   2  -4 1479.75   58.19
   0  -2   4 1291.67   49.00
   0  -2   4 1220.08   48.80
   0  -2  -4 1285.57  122.89
   0  -2   4 1279.97   49.20
   0  -2   4 1149.58  123.29
   0  -2  -4 1263.97   49.50
   0  -2  -4 1224.38   49.50
   0  -2  -4 1223.68   49.00
   0  -2   4 1191.78   49.90
   0   2   4 1255.37   48.60
   0   2  -4 1159.98   49.20
   0   2   4 1221.28   49.00
   0   2  -4 1237.98   49.99
   0   2  -4 1159.88  122.29
   0   2  -4 1184.78   48.90
   0   2  -4 1227.08   49.60
   0   2   4 1228.78   49.70
   0   2   4 1220.88  118.19
   2  -2   4  855.51   33.50
   2  -2   4  867.71   33.10
  -2  -2  -4  879.51   94.49
  -2  -2  -4  796.62   33.70
  -2  -2  -4  819.22   33.90
   2  -2   4  767.52   34.30
  -2  -2  -4  798.32   33.30
   2  -2   4  915.21  105.09
   2  -2   4  869.31   33.30
  -2  -2  -4  857.41   34.30
  -2   2  -4  761.52   96.49
  -2   2  -4  838.72   34.60
   2   2   4  815.72   91.39
  -2   2  -4  791.12   33.60
  -2   2  -4  803.12   34.00
   2   2   4  822.12   34.10
   2   2   4  845.22   33.30
   4  -2   4  590.24   23.30
  -4  -2  -4  540.45   23.50
  -4  -2  -4  557.54   69.89
   4  -2   4  603.04   23.70
  -4  -2  -4  599.74   24.30
  -4  -2  -4  564.64   24.00
  -4  -2  -4  583.04   24.60
  -4   2  -4  598.64   25.10
  -4   2  -4  498.85   79.69
   4   2   4  603.74   23.40
   4   2   4  575.24   24.50
  -4   2  -4  541.45   23.80
   4   2   4  558.04   74.39
  -6  -2  -4  691.93   29.40
  -6  -2  -4  673.93   28.80
   6  -2   4  728.93   29.00
   6  -2   4  721.03   28.70
  -6  -2  -4  743.33   29.80
  -6  -2  -4  721.23   79.99
  -6  -2  -4  713.43   30.00
  -6   2  -4  666.63   29.20
  -6   2  -4  633.24   94.69
   6   2   4  717.43   28.50
  -6   2  -4  750.82   98.29
   6   2   4  780.12   83.79
  -6   2  -4  760.42   30.90
  -8  -2  -4  427.06   18.60
  -8  -2  -4  378.36   17.50
  -8  -2  -4  395.66   16.90
  -8  -2  -4  447.06   18.20
  -8  -2  -4  463.65   56.89
  -8   2  -4  392.16   17.40
  -8   2  -4  346.67  102.79
   8   2   4  327.17   50.59
  -8   2  -4  447.06   19.40
  -8   2  -4  399.06   74.59
 -10  -2  -4  247.18   14.50
 -10  -2  -4  322.87   37.90
 -10  -2  -4  322.87   14.60
 -10  -2  -4  295.67   12.70
 -10  -2  -4  300.07   37.30
 -10  -2  -4  334.87   14.30
 -10   2  -4  251.27   69.39
 -10   2  -4  334.27   15.70
 -10   2  -4  324.47   14.90
 -10   2  -4  300.97   12.60
 -10   2  -4  265.17   13.10
 -12  -2  -4  207.48   10.50
 -12  -2  -4  196.78   10.80
 -12   2  -4  222.98   12.20
 -12   2  -4  151.18   54.69
 -12   2  -4  205.98   11.10
 -12   2  -4  196.18    8.80
 -14  -2  -4   69.89    5.70
 -14  -2  -4   65.59    4.70
 -14  -2  -4   65.09    5.30
 -14  -2  -4   65.19    4.10
 -14  -2  -4   61.09    2.90
 -14   2  -4   62.49    4.00
 -14   2  -4   76.09    6.90
 -14   2  -4   78.49    3.70
 -14   2  -4   65.49    5.90
 -16  -2  -4   78.49    6.40
 -16  -2  -4   65.09    4.10
 -16  -2  -4   73.49    6.90
 -16  -2  -4   74.99    5.00
 -16   2  -4   95.19    8.00
 -16   2  -4   72.39    6.30
 -18  -2  -4   13.70    3.20
 -18  -2  -4   10.70    3.00
 -18  -2  -4    7.70    2.80
 -18   2  -4   11.80    3.90
 -18   2  -4   21.10    4.00
 -25  -3   4    9.20    3.30
 -25  -3   4   16.50    3.90
 -25  -3   4   10.10    1.40
 -25   3   4   13.40    3.80
 -25   3   4   13.70    2.90
 -23  -3   4    3.90    3.00
 -23  -3   4    7.10    1.50
 -23  -3   4    5.30    2.80
 -23   3   4    6.80    3.30
 -23   3   4    7.60    2.70
 -23   3   4    8.60    2.00
 -21  -3   4   -0.70    1.10
 -21  -3   4   -0.50    2.40
  21  -3  -4    0.30    1.10
 -21  -3   4    0.00    2.40
 -21   3   4   -2.10    1.70
 -21   3   4   -2.10    2.40
 -19  -3   4   -0.10    1.10
 -19  -3   4    0.90    2.30
 -19  -3   4    2.00    2.40
  19  -3  -4   -0.10    1.10
 -19   3   4    1.70    1.70
 -19   3   4    0.80    2.10
 -19   3   4    3.50    1.70
 -19   3   4    0.70    1.80
 -17  -3   4   -1.20    1.90
 -17  -3   4    0.00    1.10
 -17   3   4    1.30    1.70
 -17   3   4    1.50    1.40
 -17   3   4   -0.80    2.00
 -17   3   4    0.40    1.80
 -15  -3   4  134.59    6.60
 -15  -3   4  116.49    7.00
 -15  -3   4  157.48   56.19
  15  -3  -4   80.49   57.19
 -15  -3   4  145.89    8.00
  15   3  -4  124.69    5.70
 -15   3   4  133.39   62.49
 -15   3   4  131.49    7.60
 -15   3   4  136.79    7.00
 -15   3   4  135.89    7.60
 -15   3   4  134.99    7.90
  15   3  -4  183.88   57.39
 -13  -3   4   59.99    4.70
 -13  -3   4   57.79    3.70
 -13  -3   4   66.99   39.60
 -13  -3   4   55.99    4.30
  13  -3  -4   65.49   44.80
  13  -3  -4   58.49    3.00
 -13   3   4   51.99    4.30
 -13   3   4   41.00   34.70
 -13   3   4   57.09    3.90
 -13   3   4   59.79    4.70
  13   3  -4   56.89    3.10
  13   3  -4   36.60   27.30
 -13   3   4   51.39    4.40
 -11  -3   4    0.30    1.00
  11  -3  -4   20.10   24.70
 -11  -3   4   -0.10    0.90
 -11  -3   4   -0.10    1.60
  11  -3  -4    1.10    0.70
 -11  -3   4  -14.90   18.60
  11  -3  -4    1.10    1.20
 -11   3   4    0.90    1.20
 -11   3   4   -0.50    1.30
  11   3  -4   -2.90   15.30
 -11   3   4    0.20    1.40
  11   3  -4    0.10    0.70
 -11   3   4    0.30    0.80
   9  -3  -4  101.99    5.40
   9  -3  -4  105.39   37.40
  -9  -3   4   92.49    5.40
   9  -3  -4   94.49    5.60
  -9  -3   4  102.89    5.90
   9  -3  -4   95.29    5.40
  -9  -3   4  104.89    5.20
   9  -3  -4   95.99    5.60
   9  -3  -4  101.99    5.00
  -9  -3   4   91.09   41.80
   9   3  -4  100.19    5.70
  -9   3   4  102.49    5.90
   9   3  -4   96.19    5.00
  -9   3   4   92.39    5.20
   9   3  -4   82.89   36.60
  -9   3   4  100.09    6.00
   9   3  -4  102.49    5.00
  -9   3   4  117.69   49.50
  -9   3   4  105.59    5.40
  -9   3   4  104.19    5.80
  -9   3   4   99.39    5.80
   7  -3  -4   50.89    3.60
   7  -3  -4  119.29   37.20
  -7  -3   4   55.69    3.80
   7  -3  -4   52.99    3.20
  -7  -3   4   42.70   21.30
   7  -3  -4   45.80    3.20
  -7  -3   4   44.50    3.30
   7  -3  -4   48.30    3.50
  -7  -3   4   55.09    3.30
   7  -3  -4   54.29    3.50
   7  -3  -4   46.20    3.00
  -7   3   4   50.39    3.50
  -7   3   4   52.09    3.80
  -7   3   4   55.09   32.90
  -7   3   4   47.20    3.20
   7   3  -4   49.50    2.50
   7   3  -4   51.19    3.10
  -7   3   4   48.50    3.70
   7   3  -4   51.49   36.90
   7   3  -4   53.59    3.70
  -7   3   4   47.30    3.20
   7   3  -4   44.80    3.00
  -5  -3   4  109.89   45.10
  -5  -3   4   78.89    4.40
   5  -3  -4   65.49    4.30
   5  -3  -4   62.69    3.80
   5  -3  -4   77.89    4.00
  -5  -3   4   71.29    4.30
   5  -3  -4   64.29    4.00
   5  -3  -4   57.09   32.30
  -5  -3   4   73.19    4.00
   5  -3  -4   71.59    4.40
   5  -3  -4   70.29    4.20
  -5   3   4   69.79    3.90
   5   3  -4   71.29    3.50
  -5   3   4   73.99    4.10
   5   3  -4   70.59    4.40
   5   3  -4   71.39    4.00
  -5   3   4   71.99    4.30
  -5   3   4   86.69   42.70
  -5   3   4   72.19    4.50
  -5   3   4   68.39    4.40
   5   3  -4   65.49    3.90
   5   3  -4   94.59   40.80
  -3  -3   4  268.87   12.70
   3  -3  -4  291.67   12.60
   3  -3  -4  293.77   13.10
  -3  -3   4  335.87   66.89
  -3  -3   4  278.67   12.40
   3  -3  -4  292.27   12.60
   3  -3  -4  265.07   12.00
  -3  -3   4  284.27   12.40
   3  -3  -4  280.47   12.20
   3  -3  -4  334.27  107.49
  -3   3   4  290.57   12.50
   3   3  -4  265.87   12.70
  -3   3   4  283.67   12.20
  -3   3   4  304.67   78.49
   3   3  -4  286.47   12.90
   3   3  -4  331.37   63.29
   3   3  -4  273.47   12.50
  -3   3   4  297.47   12.90
  -3   3   4  296.27   12.30
  -3   3   4  273.77   12.70
   1  -3  -4   49.80    3.40
  -1  -3   4   41.70    2.80
   1  -3  -4   41.90    3.90
  -1  -3   4   41.80    2.90
   1  -3  -4   41.60    2.50
   1  -3  -4   44.30    3.40
   1  -3  -4   33.50   20.00
  -1  -3   4   40.00    2.70
  -1  -3   4   66.19   40.00
   1  -3  -4   42.70    2.70
   1  -3  -4   43.90    3.20
   1   3  -4   47.40    3.60
   1   3  -4   39.20    2.80
  -1   3   4   42.40    2.60
   1   3  -4   45.30    3.50
  -1   3   4   44.00    2.80
   1   3  -4   37.00   28.60
  -1   3   4   41.20    3.10
  -1   3   4   40.40    2.90
  -1   3   4   22.10   22.70
   1  -3   4  399.96   16.50
  -1  -3  -4  379.06   16.10
   1  -3   4  356.46   17.30
  -1  -3  -4  404.96   17.00
  -1  -3  -4  445.46   19.70
  -1  -3  -4  401.46   17.30
  -1  -3  -4  416.76   17.30
   1  -3   4  406.46   16.30
   1  -3   4  411.06   16.80
  -1  -3  -4  369.86   16.40
  -1  -3  -4  477.35   69.29
  -1   3  -4  269.17   79.29
  -1   3  -4  387.66   17.10
  -1   3  -4  383.86   17.50
   1   3   4  392.46   17.10
   1   3   4  386.26   16.80
  -1   3  -4  377.26   16.70
   1   3   4  390.86   16.40
   1   3   4  449.66   70.99
  -3  -3  -4  138.29    6.90
  -3  -3  -4  131.09    6.90
  -3  -3  -4  131.79    6.10
   3  -3   4  129.49    6.40
   3  -3   4  135.59    6.20
  -3  -3  -4  118.89    6.70
   3  -3   4  136.29    5.70
  -3  -3  -4  124.49   45.70
  -3  -3  -4  124.89    5.60
  -3   3  -4  124.09   52.79
   3   3   4  130.89    6.80
  -3   3  -4  128.29    7.70
  -3   3  -4  175.38   62.19
  -3   3  -4  123.99    6.40
   3   3   4  134.99    6.00
   3   3   4  111.89   42.20
  -5  -3  -4  224.18   10.60
  -5  -3  -4  246.98   46.30
   5  -3   4  240.08   10.30
  -5  -3  -4  220.98    9.30
   5  -3   4  229.28   10.00
  -5  -3  -4  226.98    9.90
  -5  -3  -4  251.77   10.90
  -5  -3  -4  228.38   10.90
  -5  -3  -4  226.18   10.70
  -5   3  -4  208.98   10.30
  -5   3  -4  212.38   67.39
  -5   3  -4  158.08   50.49
   5   3   4  237.58   40.00
   5   3   4  234.48   10.80
  -5   3  -4  245.18   11.80
   5   3   4  218.88    9.60
  -7  -3  -4   25.80    2.90
  -7  -3  -4   27.50   22.60
  -7  -3  -4   25.90    2.60
  -7  -3  -4   23.00    1.90
  -7  -3  -4   28.70    3.30
  -7  -3  -4   23.30    2.50
   7  -3   4   28.70    2.30
   7  -3   4   24.70    2.10
  -7   3  -4   25.50    3.70
   7   3   4   30.10   18.00
  -7   3  -4   78.59   37.40
  -7   3  -4   22.00    2.20
  -9  -3  -4   29.40    3.20
  -9  -3  -4   26.50    3.30
  -9  -3  -4   27.70    2.60
   9  -3   4   27.10    2.20
  -9  -3  -4   29.20    2.00
   9  -3   4   26.60    2.30
  -9  -3  -4   50.59   23.10
  -9   3  -4   26.10    3.70
  -9   3  -4   24.60    2.40
  -9   3  -4   17.50   34.40
  -9   3  -4  -22.00   34.00
  -9   3  -4   27.10    4.10
   9   3   4   17.90   18.90
 -11  -3  -4    6.00    1.50
 -11  -3  -4    9.80    2.70
 -11  -3  -4    5.40    1.00
  11  -3   4    4.90    1.10
 -11  -3  -4    7.00    2.10
 -11  -3  -4    7.20    2.50
 -11   3  -4    7.60    1.50
 -11   3  -4    7.40    2.70
 -11   3  -4    8.30    1.60
 -11   3  -4    7.50    3.20
 -11   3  -4   64.19   46.10
 -13  -3  -4    3.40    2.20
 -13  -3  -4    2.10    2.30
 -13  -3  -4    4.30    1.90
 -13   3  -4    2.20    2.40
 -13   3  -4   85.19   39.50
 -13   3  -4    1.90    2.90
 -15  -3  -4    0.90    2.30
 -15  -3  -4    1.00    1.30
 -15  -3  -4   -2.10    1.10
 -15  -3  -4   -0.80    1.70
 -15  -3  -4    1.70    2.20
 -15   3  -4   -2.50    2.50
 -15   3  -4    0.40    2.40
 -15   3  -4    1.50    1.00
 -17  -3  -4    0.30    1.70
 -17  -3  -4    0.80    2.10
 -17  -3  -4    1.10    1.40
 -17  -3  -4   -2.40    2.30
 -17   3  -4   -1.00    2.90
 -17   3  -4   -0.90    2.40
 -19  -3  -4   -1.50    1.60
 -19  -3  -4   -0.50    1.90
 -19  -3  -4    2.70    2.20
 -19   3  -4   -2.60    2.50
 -19   3  -4    0.00    4.30
 -24  -4   4   16.40    1.80
 -24  -4   4   12.50    3.50
 -24  -4   4   18.40    4.20
 -24   4   4   18.50    4.20
 -24   4   4   18.10    3.10
 -22  -4   4  125.89    8.60
 -22  -4   4  131.89    9.00
 -22  -4   4  119.39    6.20
 -22   4   4  119.99    7.20
 -22   4   4  133.19    8.30
 -22   4   4  124.79    8.80
 -22   4   4  108.39    7.50
 -20  -4   4   49.00    3.50
  20  -4  -4   49.80    3.80
 -20   4   4   51.19    5.10
 -20   4   4   52.09    4.80
 -20   4   4   58.99    4.80
  20   4  -4   11.90   46.40
 -20   4   4   40.60    5.40
  18  -4  -4   94.49    5.60
 -18  -4   4   99.99    7.30
 -18  -4   4   99.39    5.40
 -18   4   4  100.09    6.80
 -18   4   4   93.19    5.90
 -18   4   4  105.79    7.30
  18   4  -4   69.59   38.10
 -18   4   4   93.79    6.50
 -16  -4   4  176.18    9.70
 -16  -4   4  182.18    8.20
 -16  -4   4  147.99    8.30
 -16   4   4  165.58    8.50
 -16   4   4  175.18    9.40
 -16   4   4  164.28    9.10
  16   4  -4  111.89   48.00
 -16   4   4  169.58    9.60
  14  -4  -4  495.45   19.80
  14  -4  -4  522.25  190.38
 -14  -4   4  509.65   21.70
 -14  -4   4  470.55   20.20
  14   4  -4  473.55   19.80
 -14   4   4  482.75   20.60
 -14   4   4  498.35   21.50
 -14   4   4  385.16  136.89
  14   4  -4  448.06   76.69
  14   4  -4  451.35   19.20
 -14   4   4  476.95   21.50
 -14   4   4  468.15   21.10
  12  -4  -4   97.59    5.90
  12  -4  -4  100.49    5.00
 -12  -4   4   99.59    6.40
 -12  -4   4  156.78   49.99
  12  -4  -4   49.00   48.50
 -12  -4   4   92.29    5.00
 -12  -4   4   96.59    5.40
  12   4  -4  132.19   40.40
 -12   4   4   95.59    6.10
 -12   4   4  169.48   54.69
 -12   4   4   99.09    6.30
  12   4  -4   93.59    5.00
 -12   4   4  101.09    6.30
 -12   4   4  103.09    5.60
 -10  -4   4  679.83   28.80
  10  -4  -4  721.13   28.70
 -10  -4   4  693.03   28.70
 -10  -4   4  714.13  104.99
 -10  -4   4  705.73   29.70
  10  -4  -4  837.32  106.29
 -10  -4   4  627.14   28.80
  10  -4  -4  716.93   29.30
  10   4  -4  644.74   97.29
 -10   4   4  726.23   29.60
 -10   4   4  732.13   29.10
  10   4  -4  707.83   29.30
 -10   4   4  708.13   29.80
 -10   4   4  541.05  100.49
  10   4  -4  690.33   28.70
 -10   4   4  700.93   29.60
   8  -4  -4  735.93   29.10
  -8  -4   4  648.24  101.79
   8  -4  -4  685.83   29.90
  -8  -4   4  714.23   29.10
  -8  -4   4  648.04   29.10
   8  -4  -4  657.73   98.59
  -8  -4   4  710.33   29.10
  -8  -4   4  745.63   32.20
  -8   4   4  736.73   29.60
  -8   4   4  706.33   29.20
   8   4  -4  693.43   28.10
  -8   4   4  596.94  102.99
   8   4  -4  695.53   28.00
   8   4  -4  744.53   29.50
   8   4  -4  703.53   29.10
   8   4  -4  729.83  102.39
   6  -4  -4 1421.46  151.08
   6  -4  -4 1333.97   57.69
  -6  -4   4 1437.36   57.69
   6  -4  -4 1483.25   57.99
   6  -4  -4 1408.36   57.59
  -6  -4   4 1375.16  188.48
  -6  -4   4 1502.75   58.09
   6  -4  -4 1484.45   57.79
  -6  -4   4 1359.66   57.79
  -6   4   4 1389.86   58.29
  -6   4   4 1489.75   57.99
  -6   4   4 1423.76   58.29
   6   4  -4 1424.96   58.19
   6   4  -4 1483.65   58.09
   6   4  -4 1413.46  153.48
  -6   4   4 1477.45   57.69
  -6   4   4 1419.26  152.58
  -4  -4   4  765.32   29.90
   4  -4  -4  689.83   29.50
   4  -4  -4  767.92   30.00
   4  -4  -4  716.13   30.20
   4  -4  -4  801.22  103.49
   4  -4  -4  773.22   30.00
  -4  -4   4  704.63   29.70
  -4  -4   4  660.43   29.80
   4  -4  -4  648.64   30.10
  -4  -4   4  750.02   29.70
  -4   4   4  708.23   29.90
   4   4  -4  618.04   96.89
  -4   4   4  757.22   29.70
  -4   4   4  731.43   30.70
   4   4  -4  706.53   29.80
   4   4  -4  727.83   30.10
   4   4  -4  684.23   29.60
  -4   4   4  671.63  102.59
  -4   4   4  752.32   29.60
  -2  -4   4 1690.23   65.69
   2  -4  -4 1599.74   65.99
   2  -4  -4 1673.73   65.89
   2  -4  -4 1620.94   66.09
   2  -4  -4 1580.04   65.29
   2  -4  -4 1674.93   65.99
   2  -4  -4 1837.02  162.58
  -2  -4   4 1694.33   65.59
   2  -4  -4 1540.85   65.39
  -2  -4   4 1572.54   65.59
  -2   4   4 1684.03   65.39
  -2   4   4 1634.24   65.89
  -2   4   4 1627.24   65.79
  -2   4   4 1684.93  159.68
  -2   4   4 1709.23   65.49
   2   4  -4 1659.23   66.19
   2   4  -4 1517.05  158.68
   2   4  -4 1628.54   65.89
   2   4  -4 1577.34   65.59
   0  -4  -4 1495.25   61.89
   0  -4  -4 1581.74   61.89
   0  -4  -4 1565.14   62.49
   0  -4  -4 1584.24   62.09
   0  -4   4 1499.05   61.39
   0  -4  -4 1380.76  142.89
   0  -4  -4 1390.86   60.99
   0  -4   4 1538.05   61.19
   0  -4   4 1604.44   61.59
   0  -4  -4 1595.44   61.89
   0  -4  -4 1507.25   61.29
   0   4   4 1619.74   61.19
   0   4  -4 1643.54  169.28
   0   4   4 1559.14   61.19
   0   4   4 1563.94   61.79
   0   4  -4 1567.74   62.39
   0   4   4 1438.56  144.79
   0   4  -4 1352.16  151.38
   0   4  -4 1461.75   61.49
  -2  -4  -4 1091.79   43.20
  -2  -4  -4 1183.58  121.59
  -2  -4  -4 1096.99   43.70
  -2  -4  -4 1020.50   42.50
  -2  -4  -4 1158.08   44.00
  -2  -4  -4 1012.30   43.20
  -2  -4  -4  998.00   42.30
   2  -4   4 1009.60   42.70
   2  -4   4 1087.19   42.90
   2  -4   4 1100.89   42.30
  -2   4  -4 1045.50  138.39
   2   4   4 1059.49   43.10
   2   4   4 1081.39   42.40
   2   4   4 1043.90  117.29
  -2   4  -4  924.31   42.80
  -2   4  -4 1095.39  127.79
  -4  -4  -4  670.43   29.10
   4  -4   4  705.33   29.70
  -4  -4  -4  695.53   29.50
  -4  -4  -4  755.12   30.20
   4  -4   4  764.62   29.00
  -4  -4  -4  762.92   30.40
  -4  -4  -4  663.23   30.10
  -4  -4  -4  668.43   84.59
   4  -4   4  776.72   30.00
  -4  -4  -4  772.92   30.90
   4   4   4  715.23   30.00
  -4   4  -4  671.73   30.40
  -4   4  -4  698.73  104.69
  -4   4  -4  618.04  107.19
  -4   4  -4  753.92   31.30
   4   4   4  787.22   95.19
   4   4   4  731.83   30.40
  -6  -4  -4  627.04   25.30
  -6  -4  -4  537.45   25.10
  -6  -4  -4  628.04   25.60
  -6  -4  -4  559.14   24.40
   6  -4   4  582.24   24.80
  -6  -4  -4  598.14   25.30
  -6  -4  -4  628.94   26.20
  -6  -4  -4  583.44   77.59
   6  -4   4  615.64   24.90
  -6   4  -4  624.74   26.80
  -6   4  -4  621.34   26.50
  -6   4  -4  688.63  100.39
  -6   4  -4  538.85  102.99
   6   4   4  478.25   72.89
   8  -4   4  305.87   13.20
  -8  -4  -4  267.47   13.40
  -8  -4  -4  318.57   14.70
  -8  -4  -4  316.17   13.80
  -8  -4  -4  228.58   56.79
  -8  -4  -4  313.37   14.00
  -8  -4  -4  269.97   12.60
   8   4   4  347.47   53.69
  -8   4  -4  207.88   83.39
  -8   4  -4  230.28   77.09
  -8   4  -4  316.37   15.40
  -8   4  -4  307.87   15.00
 -10  -4  -4  163.78    8.30
 -10  -4  -4  164.58    7.10
 -10  -4  -4  145.79    7.40
 -10  -4  -4  179.38    8.80
  10  -4   4  161.18    8.00
  10  -4   4  170.48    7.90
 -10  -4  -4  146.99    7.40
 -10  -4  -4  173.18    9.70
 -10  -4  -4  186.68    9.10
 -10   4  -4  180.98    8.20
 -10   4  -4  201.38   11.00
 -10   4  -4  104.69   51.99
 -10   4  -4  163.28    9.90
 -12  -4  -4  117.79    7.50
 -12  -4  -4  106.69    6.40
 -12  -4  -4   86.39    5.50
 -12  -4  -4  105.89    6.60
 -12  -4  -4   92.19    4.70
 -12  -4  -4   93.99    4.50
  12  -4   4  111.69    5.30
 -12   4  -4  102.79    7.70
 -12   4  -4  125.39    8.80
 -12   4  -4  117.69    6.00
 -14  -4  -4   30.40    3.50
 -14  -4  -4   39.70    8.00
 -14  -4  -4   29.60    3.80
 -14   4  -4   28.10    5.30
 -14   4  -4   37.40    3.10
 -14   4  -4   33.30    5.90
 -16  -4  -4   44.80    4.00
 -16  -4  -4   39.80    4.30
 -16  -4  -4   25.90    4.20
 -16  -4  -4   38.60    3.90
 -16   4  -4   42.20    6.40
 -16   4  -4   34.20    5.00
 -18  -4  -4    5.10    2.50
 -18  -4  -4   15.60    2.90
 -18   4  -4   10.60    3.60
 -18   4  -4   12.60    5.70
 -23  -5   4    3.10    1.20
 -23  -5   4   -0.30    2.50
 -23  -5   4    3.80    2.60
 -23   5   4    6.90    3.50
 -23   5   4    6.40    2.90
 -23   5   4    0.90    2.80
  21  -5  -4    1.60    1.60
 -21  -5   4    0.90    2.50
 -21   5   4    0.90    1.70
 -21   5   4    2.80    3.10
 -21   5   4   -1.00    1.80
 -21   5   4    0.30    2.40
  19  -5  -4    7.10    1.80
 -19  -5   4    7.80    1.80
 -19  -5   4    8.60    3.30
  19   5  -4  -58.69   57.49
 -19   5   4   11.60    3.50
 -19   5   4   11.70    2.40
 -19   5   4    9.00    2.90
 -19   5   4    5.80    2.40
  17  -5  -4   39.60    3.80
 -17  -5   4   42.70    5.40
 -17  -5   4   40.10    3.40
 -17   5   4   42.30    4.00
 -17   5   4   42.70    4.90
 -17   5   4   46.90    5.50
  17   5  -4   20.20   50.79
 -17   5   4   43.00    4.40
 -15  -5   4   10.20    1.70
  15  -5  -4   11.70    1.90
 -15  -5   4   14.10    2.20
 -15  -5   4   10.60    3.10
 -15  -5   4   11.20    1.90
 -15   5   4    9.20    2.80
  15   5  -4    6.80   32.70
 -15   5   4   10.20    2.70
 -15   5   4   12.40    3.20
 -15   5   4   11.00    2.30
 -13  -5   4   77.99    4.60
 -13  -5   4   85.49    4.80
 -13  -5   4   69.09    4.40
  13  -5  -4   89.29    4.80
 -13  -5   4   83.79    6.10
  13  -5  -4  117.99   56.19
 -13   5   4   78.49    5.60
  13   5  -4   62.99    4.00
 -13   5   4   81.79    5.10
 -13   5   4   78.19    5.90
  13   5  -4   86.09    5.20
 -13   5   4   78.89    5.90
  13   5  -4   85.49   52.09
  13   5  -4   86.09   63.39
  13   5  -4   77.89    3.90
 -11  -5   4  228.08   10.40
 -11  -5   4  237.88   11.40
 -11  -5   4  188.88   10.00
  11  -5  -4  182.48   69.79
  11  -5  -4  236.18   10.40
  11  -5  -4  231.98   11.00
 -11  -5   4  226.78   10.40
 -11   5   4  215.18   11.10
 -11   5   4  224.68   10.60
  11   5  -4  274.67   84.79
  11   5  -4  222.78   10.40
 -11   5   4  227.38   11.30
 -11   5   4  197.68   82.49
 -11   5   4  220.48   11.40
  11   5  -4  186.68   72.19
  11   5  -4  222.38   10.00
  -9  -5   4   32.00    2.70
   9  -5  -4  137.39   49.80
   9  -5  -4   35.00    3.00
  -9  -5   4   33.90    3.10
  -9  -5   4   31.10    2.90
   9  -5  -4   34.90    3.40
  -9  -5   4   45.50    3.90
   9   5  -4   31.40   28.70
   9   5  -4   25.60   34.70
  -9   5   4  132.39   65.39
  -9   5   4   38.20    3.60
   9   5  -4   30.60    2.90
   9   5  -4   34.20    2.90
  -9   5   4   36.30    3.60
  -9   5   4   39.00    3.80
  -9   5   4   30.00    3.00
   9   5  -4   30.80    2.80
  -7  -5   4    7.40    1.70
   7  -5  -4    0.70   24.20
  -7  -5   4   10.30    2.20
   7  -5  -4   10.70    2.10
   7  -5  -4    8.10    2.00
  -7  -5   4    9.50    1.90
  -7  -5   4    8.50    1.60
  -7   5   4   -4.40   28.00
   7   5  -4   -7.50   25.10
   7   5  -4    9.70    1.20
  -7   5   4    9.50    2.30
  -7   5   4    9.00    2.20
   7   5  -4   10.30    1.90
   7   5  -4    9.60    1.80
  -7   5   4    7.50    1.70
   7   5  -4   22.40   24.40
  -5  -5   4   14.60    2.30
  -5  -5   4   12.10    1.90
  -5  -5   4   15.90    2.50
   5  -5  -4   18.60    2.30
   5  -5  -4   19.10    2.80
   5  -5  -4   15.60    2.50
  -5  -5   4   15.80    2.20
  -5   5   4   17.90    2.60
   5   5  -4  -25.10   25.00
  -5   5   4   15.60    2.10
  -5   5   4   13.00    2.50
   5   5  -4   17.80    2.50
   5   5  -4   29.20   31.40
  -5   5   4   16.80    2.40
  -5   5   4   48.10   45.70
   3  -5  -4    0.90    0.90
   3  -5  -4   25.60   22.00
  -3  -5   4    1.30    1.30
   3  -5  -4    2.80    1.70
   3  -5  -4    0.80    1.00
  -3  -5   4   -0.30    1.00
   3  -5  -4   -0.30    1.30
   3   5  -4   -1.40   27.50
   3   5  -4   11.50   23.90
   3   5  -4    0.80    1.30
  -3   5   4    0.30    1.10
  -3   5   4    4.70   11.30
  -3   5   4    1.80    1.10
  -1  -5   4  134.29    7.20
   1  -5  -4  136.79    7.00
  -1  -5   4  123.79    6.60
   1  -5  -4  124.59    6.50
   1  -5  -4  142.49    7.50
  -1  -5   4  132.59    6.50
   1  -5  -4  114.49    6.30
  -1   5   4  123.79    6.70
   1   5  -4  155.98   48.40
   1   5  -4  142.29    7.70
  -1   5   4  130.09    6.50
   1   5  -4   97.49   54.89
  -1   5   4   80.99   44.20
   1   5  -4  123.39    7.20
  -1   5   4  137.29    6.50
   1  -5   4   18.30    2.40
  -1  -5  -4   17.50    3.00
  -1  -5  -4   16.40    1.80
  -1  -5  -4   15.50    2.60
   1  -5   4   17.90    2.00
  -1  -5  -4   16.20    2.00
   1  -5   4   18.20    2.40
  -1  -5  -4   17.00    2.40
  -1  -5  -4   -5.90   24.80
   1   5   4   17.70    2.00
  -1   5  -4  -12.20   31.50
   1   5   4   12.50   11.20
  -1   5  -4   27.50    3.80
  -1   5  -4   20.00    3.10
   1   5   4   18.30    2.10
  -3  -5  -4   63.49    4.90
  -3  -5  -4   54.49    3.40
   3  -5   4   58.29    3.90
   3  -5   4   61.69    3.30
   3  -5   4   66.79    4.20
  -3  -5  -4   53.59    3.60
  -3  -5  -4   60.89    4.10
  -3  -5  -4   55.09   39.80
  -3  -5  -4   58.19    4.40
   3   5   4   60.19    3.80
  -3   5  -4   60.69    5.00
  -3   5  -4   80.09   39.80
   3   5   4   59.59    3.40
  -3   5  -4   64.99    5.20
  -5  -5  -4  -20.50   21.40
  -5  -5  -4    4.80    1.90
  -5  -5  -4    1.80    1.20
  -5  -5  -4    1.70    0.90
  -5  -5  -4    2.90    2.10
   5  -5   4    1.90    1.40
  -5  -5  -4    2.40    1.00
   5  -5   4    2.00    1.40
   5   5   4   -9.70   20.60
  -5   5  -4    3.80    2.30
  -5   5  -4    1.90    2.10
  -5   5  -4   -0.60   40.90
  -7  -5  -4   10.00    2.80
  -7  -5  -4   11.90    2.00
  -7  -5  -4  -10.50   27.20
  -7  -5  -4    8.10    1.40
  -7  -5  -4   11.10    1.50
  -7  -5  -4   13.00    2.20
  -7  -5  -4   12.70    2.60
   7  -5   4   11.60    2.10
   7   5   4  -14.00   20.50
  -7   5  -4   87.99   36.20
  -7   5  -4    9.40   49.99
  -7   5  -4    7.30    2.70
  -7   5  -4   10.10    3.40
  -9  -5  -4   -0.30    1.50
  -9  -5  -4    0.70    2.10
  -9  -5  -4  -14.90   19.90
  -9   5  -4   87.59   49.20
  -9   5  -4    0.80    2.60
  -9   5  -4    0.80    2.20
  11  -5   4    3.00    1.30
 -11  -5  -4    1.10    1.60
 -11  -5  -4    1.00    0.80
 -11  -5  -4    0.60    1.20
 -11  -5  -4    1.10    2.30
 -11  -5  -4    3.70    0.80
 -11   5  -4    3.10    2.80
 -11   5  -4    0.80    2.60
 -13  -5  -4    4.60    3.00
  13  -5   4    1.80    1.40
 -13  -5  -4    4.40    0.90
 -13  -5  -4    4.80    0.80
 -13  -5  -4    4.70    0.80
 -13  -5  -4    5.60    2.10
 -13   5  -4    0.40    2.70
 -13   5  -4    4.50    3.30
 -15  -5  -4    3.30    2.60
 -15  -5  -4    2.10    1.20
 -15  -5  -4    3.60    2.30
 -15   5  -4    4.30    3.60
 -15   5  -4   -0.10    2.80
 -17  -5  -4    0.20    1.70
 -17  -5  -4    0.80    2.40
 -17  -5  -4   -0.60    1.60
 -17   5  -4    2.40    5.00
 -17   5  -4    7.30    3.40
 -22  -6   4   71.39    6.90
 -22  -6   4   77.39    4.60
 -22   6   4   72.29    7.00
 -22   6   4   80.19    7.30
  20  -6  -4   70.29    4.90
 -20  -6   4   59.49    4.20
 -20  -6   4   56.09    7.20
 -20   6   4   64.89    6.30
 -20   6   4   71.99    6.60
 -18  -6   4  123.39    8.50
 -18  -6   4  119.39    6.50
  18  -6  -4  118.79    7.00
 -18  -6   4  111.49    6.00
 -18   6   4  109.39    8.20
 -18   6   4  125.79    7.20
 -16  -6   4  250.57   13.40
  16  -6  -4  248.18   11.30
  16  -6  -4  240.78   12.10
 -16  -6   4  247.68   11.60
 -16   6   4  240.78   13.20
  16   6  -4  348.17   97.99
 -16   6   4  247.98   13.10
 -16   6   4  250.77   12.20
  14  -6  -4  548.65   23.40
 -14  -6   4  517.05   24.20
 -14  -6   4  513.65   22.70
 -14  -6   4  531.45   22.80
  14  -6  -4  540.05   23.30
 -14   6   4  560.94   24.30
 -14   6   4  533.05   24.30
 -14   6   4  538.55   23.20
  14   6  -4  445.36  106.19
 -12  -6   4  306.47   13.80
  12  -6  -4  216.68   90.29
  12  -6  -4  338.67   14.60
 -12  -6   4  306.47   13.80
 -12  -6   4  290.87   14.90
 -12   6   4  317.37   14.20
 -12   6   4  289.17   14.70
 -12   6   4  298.07   15.00
  12   6  -4  293.77   90.79
  12   6  -4  289.47   13.00
 -10  -6   4  742.93   31.20
 -10  -6   4  734.83   31.90
  10  -6  -4  777.02  125.99
  10  -6  -4  776.52   31.20
 -10  -6   4  750.12   31.10
  10  -6  -4  742.93   31.60
  10   6  -4  677.63  111.49
 -10   6   4  829.12  134.49
 -10   6   4  723.93   32.10
 -10   6   4  727.73   31.10
 -10   6   4  755.52   31.80
  10   6  -4  736.13   30.70
  -8  -6   4  720.13   30.20
   8  -6  -4  739.43   30.40
   8  -6  -4  723.23   30.60
   8  -6  -4  651.63  114.39
  -8  -6   4  730.03   30.40
  -8  -6   4  711.33   30.80
  -8   6   4  739.03   30.80
  -8   6   4  835.52  135.79
  -8   6   4  718.33   30.20
   8   6  -4  722.13   30.00
   8   6  -4  744.53  116.09
   8   6  -4  554.84  134.19
  -8   6   4  728.63   31.20
   8   6  -4  716.03   30.20
   8   6  -4  707.53   28.70
   6  -6  -4  856.01  123.49
   6  -6  -4  870.91   36.20
  -6  -6   4  895.21   36.00
  -6  -6   4  865.71   36.30
  -6  -6   4  865.01   36.40
   6  -6  -4  892.81   36.40
   6   6  -4  866.61  122.29
  -6   6   4  878.11   36.80
   6   6  -4  827.82   35.00
   6   6  -4  875.91   36.30
  -6   6   4  661.83  124.49
  -6   6   4  899.31   36.40
   6   6  -4  897.31   36.00
   6   6  -4  811.92  124.59
  -6   6   4  864.51   35.90
   4  -6  -4  587.14   80.69
   4  -6  -4  439.56   19.20
   4  -6  -4  447.76   19.20
  -4  -6   4  460.05   19.00
  -4  -6   4  436.36   19.00
  -4  -6   4  437.26   19.20
  -4   6   4  391.56   18.90
   4   6  -4  407.06   18.10
   4   6  -4  425.76   19.40
  -4   6   4  451.35   18.70
  -4   6   4  261.47   78.59
   4   6  -4  322.07  103.79
   4   6  -4  435.86   19.00
   4   6  -4  448.56   91.09
  -4   6   4  436.96   19.00
   2  -6  -4  634.54   26.90
  -2  -6   4  604.14   26.20
   2  -6  -4  640.04   26.70
   2  -6  -4  708.43  108.39
  -2  -6   4  643.54   26.50
   2   6  -4  586.54  110.89
  -2   6   4  628.14   27.10
   2   6  -4  626.64   26.70
   2   6  -4  627.84   27.10
   2   6  -4  571.94   25.90
  -2   6   4  653.13   26.10
   2   6  -4  539.55  112.69
   0  -6   4  438.96   19.20
   0  -6  -4  425.16   19.30
   0  -6  -4  463.05   20.40
   0  -6   4  440.66   19.60
   0  -6  -4  466.85   19.90
   0  -6  -4  424.16   19.20
   0   6  -4  464.45  115.99
   0   6  -4  445.16   20.50
   0   6   4  436.86   19.30
   0   6   4  480.15   19.20
   0   6  -4  466.85   20.30
   0   6   4  401.36   83.89
   0   6  -4  524.55   97.39
   0   6   4  470.45   19.50
  -2  -6  -4  164.98   60.69
   2  -6   4  268.47   11.80
   2  -6   4  253.97   10.90
  -2  -6  -4  220.08   11.10
  -2  -6  -4  226.48   11.10
  -2  -6  -4  262.17   12.00
  -2  -6  -4  258.47   12.50
  -2   6  -4  300.97   99.09
  -2   6  -4  265.97   12.70
  -2   6  -4  238.58   12.60
   2   6   4  178.88   67.39
   2   6   4  243.08   11.10
  -2   6  -4  155.78   66.99
  -4  -6  -4  148.69    8.00
  -4  -6  -4  176.58    9.00
   4  -6   4  171.18    7.50
  -4  -6  -4  144.29   59.19
  -4  -6  -4  184.78    9.80
  -4  -6  -4  155.88    8.10
   4  -6   4  170.98    8.70
  -4   6  -4  271.77   87.49
  -4   6  -4  176.68   10.10
   4   6   4  169.28    8.00
  -4   6  -4  181.68   10.00
   4   6   4  173.08   61.49
  -6  -6  -4  155.38    9.10
  -6  -6  -4  135.59    7.20
  -6  -6  -4  157.28    8.20
   6  -6   4  162.88    8.80
  -6  -6  -4   77.89   41.60
  -6  -6  -4  128.39    7.00
   6   6   4   52.19   44.30
  -6   6  -4  160.58    9.50
  -6   6  -4  161.58    9.60
  -6   6  -4  164.38   68.59
   8  -6   4   95.79    5.50
  -8  -6  -4   65.29    4.80
  -8  -6  -4    2.10   41.50
  -8  -6  -4   90.39    4.70
  -8  -6  -4   73.39    5.20
  -8  -6  -4   91.79    5.90
  -8  -6  -4  106.09    7.10
  -8   6  -4  141.29   60.89
   8   6   4   68.29   45.30
  -8   6  -4   78.29    6.80
  -8   6  -4   93.79    7.50
 -10  -6  -4   64.49    6.00
  10  -6   4   71.79    4.60
 -10  -6  -4   56.69    3.50
 -10  -6  -4   59.29    3.90
 -10  -6  -4   60.59    4.90
 -10  -6  -4   56.39    3.50
 -10   6  -4   64.89    6.70
  10   6   4   47.70   51.29
 -10   6  -4   66.79   11.30
 -12  -6  -4   71.79    6.50
  12  -6   4   57.69    4.10
 -12  -6  -4   62.39    5.00
 -12  -6  -4   50.69    3.20
 -12  -6  -4   59.69    3.50
 -12   6  -4   57.49    6.40
 -12   6  -4   67.59    7.30
 -14  -6  -4   14.10    3.50
 -14  -6  -4   25.00    1.50
 -14  -6  -4   19.50    3.30
 -14   6  -4   29.70    5.30
 -14   6  -4   23.40    5.20
 -16  -6  -4   25.90    3.40
 -16  -6  -4   18.20    3.80
 -16   6  -4   24.60    4.90
 -16   6  -4   39.70    8.60
 -21  -7   4    1.50    1.30
 -21  -7   4    0.40    2.80
 -21   7   4    1.30    2.70
 -21   7   4   -0.40    2.50
 -19  -7   4    2.70    1.50
 -19  -7   4   -0.90    1.20
  19  -7  -4    2.70    2.00
 -19  -7   4    0.50    2.90
 -19   7   4   -1.90    2.50
 -19   7   4   -2.20    2.40
 -17  -7   4    1.60    1.60
 -17  -7   4   -0.90    1.20
 -17  -7   4    0.20    2.60
  17  -7  -4    0.80    1.80
 -17   7   4    3.20    2.80
 -17   7   4    2.60    2.50
  15  -7  -4   17.90    2.90
  15  -7  -4   10.30    2.60
 -15  -7   4   11.70    2.30
 -15  -7   4   11.00    2.30
 -15  -7   4   11.20    3.40
 -15   7   4   14.10    3.40
 -13  -7   4    4.00    1.80
  13  -7  -4    4.10    2.00
 -13  -7   4    0.20    1.50
  13  -7  -4    3.90    2.20
 -13  -7   4    0.20    2.40
 -13   7   4    2.90    1.90
 -13   7   4    1.90    2.40
  13   7  -4    2.40    0.90
 -13   7   4    4.70    2.60
  13   7  -4   69.49   57.19
 -11  -7   4    0.20    2.10
 -11  -7   4    0.20    1.50
  11  -7  -4  -96.29   53.99
  11  -7  -4   -1.10    1.50
 -11  -7   4    0.90    1.60
  11   7  -4   78.89   45.50
  11   7  -4    0.70    1.20
 -11   7   4    0.70    2.10
 -11   7   4    1.40    1.60
 -11   7   4    4.20    2.60
   9  -7  -4   13.60    2.60
   9  -7  -4   66.49   53.89
  -9  -7   4   10.30    2.80
  -9  -7   4    5.50    2.10
  -9  -7   4    9.30    2.20
   9  -7  -4   13.00    2.90
   9   7  -4    1.50   42.20
  -9   7   4   10.60    3.10
  -9   7   4   10.60    2.90
   9   7  -4    9.10    1.60
   9   7  -4    9.60    2.10
  -9   7   4    8.10    2.10
  -9   7   4 -107.19   58.99
   7   7  -4   -2.20   45.90
   7   7  -4   15.90   30.20
  -5  -7   4   23.40    3.30
  -5  -7   4   15.30    2.80
  -5  -7   4   17.40    2.60
   5  -7  -4   14.80    2.90
   5  -7  -4   45.60   29.60
   5  -7  -4   19.00    3.10
  -5   7   4   17.70    3.00
  -5   7   4   17.60    2.60
   5   7  -4   36.20   44.20
  -5   7   4   14.90    3.10
   5   7  -4   16.10    3.00
   5   7  -4  -10.60   36.40
  -5   7   4    3.50   46.70
   5   7  -4   17.70    1.90
   5   7  -4   18.80    2.70
   3  -7  -4   48.50    4.40
  -3  -7   4   50.59    4.20
   3  -7  -4   45.80    4.50
  -3  -7   4   50.09    4.20
  -3  -7   4   46.20    4.60
   3  -7  -4   37.10   38.70
   3   7  -4   63.29   49.90
   3   7  -4  -17.70   33.80
   3   7  -4   50.39    4.20
  -3   7   4   51.79    3.80
   3   7  -4   57.79    4.90
   3   7  -4   44.30    3.30
  -3   7   4   51.29    4.30
  -1  -7   4   18.20    2.80
   1  -7  -4    8.40    2.60
  -1  -7   4   19.50    2.70
   1  -7  -4   17.60    3.00
   1   7  -4   -9.90   45.60
   1   7  -4  -60.19   41.00
   1   7  -4   18.30    3.00
  -1   7   4   11.70    2.40
  -1   7   4  -31.20   26.60
   1   7  -4   17.10    3.30
  -1  -7  -4  123.89   38.10
   1  -7   4   75.99    5.20
  -1  -7  -4   68.79    5.70
   1  -7   4   70.69    4.40
  -1  -7  -4   71.99    5.30
  -1   7  -4   69.99    5.50
   1   7   4   67.49    4.10
  -1   7  -4   48.80   51.09
  -1   7  -4   64.59    5.80
  -1   7  -4   40.90   68.59
  -3  -7  -4   51.79   36.70
   3  -7   4   24.00    2.50
  -3  -7  -4   17.40    2.40
  -3  -7  -4   20.50    3.20
  -3  -7  -4   17.90    3.50
   3  -7   4   18.10    2.90
  -3   7  -4   19.70    3.50
   3   7   4   33.00   32.70
  -3   7  -4   28.40    4.50
   3   7   4   19.60    1.90
   5  -7   4   21.00    1.70
  -5  -7  -4   25.40    4.30
   5  -7   4   22.60    2.00
  -5  -7  -4  -39.20   34.70
   5  -7   4   23.80    3.20
  -5  -7  -4   20.10    2.40
  -5  -7  -4   24.60    3.40
  -5   7  -4   19.60    3.70
   5   7   4    9.80   43.20
  -5   7  -4   17.70    3.80
  -5   7  -4  102.59   58.49
  -7  -7  -4    1.80   42.50
  -7  -7  -4    2.10    2.50
  -7  -7  -4   -0.20    1.70
   7  -7   4    1.80    1.90
  -7  -7  -4    2.40    1.00
   7   7   4  -29.20   43.30
  -7   7  -4    1.10    2.80
  -7   7  -4    0.00    2.40
   9  -7   4    3.00    1.90
  -9  -7  -4    3.30    2.80
  -9  -7  -4    0.10    1.90
  -9  -7  -4    1.70    1.40
   9   7   4  -37.30   74.29
  -9   7  -4    0.90    2.60
  -9   7  -4   -0.40    2.50
 -11  -7  -4   -0.50    2.60
  11  -7   4    0.60    1.60
 -11  -7  -4   -1.00    1.70
 -11  -7  -4    2.00    1.20
 -11   7  -4    2.00    2.80
 -11   7  -4    1.80    2.90
 -13  -7  -4   -2.00    2.50
 -13  -7  -4    1.30    1.00
 -13  -7  -4   -0.20    1.90
 -13   7  -4    0.00    2.60
 -13   7  -4    0.20    3.00
 -15  -7  -4   -0.90    1.70
 -15  -7  -4   -1.60    2.10
 -15   7  -4    0.80    3.40
 -20  -8   4   25.30    2.90
 -20  -8   4   28.10    7.30
 -20   8   4   15.90    4.70
 -18  -8   4   28.50    3.50
 -18  -8   4   40.10    3.60
 -18  -8   4   38.40    6.10
  18  -8  -4   35.70    4.20
 -18   8   4   32.20    5.20
 -18   8   4   44.30    6.10
 -16  -8   4   70.49    5.10
  16  -8  -4   73.49    5.30
 -16  -8   4   75.29    5.30
  16  -8  -4   77.79    5.80
 -16  -8   4   62.49    6.70
 -16   8   4   71.99    6.70
 -16   8   4   65.49    6.70
 -14  -8   4  147.49    8.60
  14  -8  -4  156.68    9.10
 -14  -8   4  149.79    9.90
 -14  -8   4  156.08    8.50
  14  -8  -4  155.98    8.70
 -14   8   4  158.08   10.20
 -14   8   4  160.58   10.00
  12  -8  -4   95.39    6.20
  12  -8  -4   83.69    6.20
 -12  -8   4   89.09   11.90
 -12  -8   4   75.59    5.90
  12   8  -4   84.79    4.70
 -12   8   4   89.29    8.70
 -12   8   4   84.79    8.00
  10  -8  -4  202.58   11.10
  10  -8  -4  220.38   11.10
 -10  -8   4  205.08   10.70
  10  -8  -4  105.89   87.19
 -10  -8   4  207.48   11.60
 -10  -8   4  208.78   11.10
 -10   8   4  214.18   12.10
 -10   8   4  173.88   99.69
  10   8  -4  221.18   10.40
 -10   8   4  218.98   11.70
   8  -8  -4  251.27   12.60
   8  -8  -4  271.47   94.49
  -8  -8   4  262.37   13.00
   8  -8  -4  258.67   12.60
  -8  -8   4  264.07   12.80
  -8  -8   4  242.88   12.20
   8  -8  -4  268.07   12.90
  -8   8   4  240.78   12.80
  -8   8   4  265.17  116.49
   8   8  -4  238.68   11.00
  -8   8   4  242.98   13.30
   8   8  -4  255.37   84.39
   8   8  -4  240.58   12.10
   8   8  -4  231.88   10.70
  -6  -8   4  319.27   15.10
   6  -8  -4  330.67   15.20
   6  -8  -4  254.57   85.59
   6  -8  -4  306.47   15.00
  -6  -8   4  299.47   14.60
  -6  -8   4  320.17   15.20
   6   8  -4  163.28   88.79
  -6   8   4  240.68   95.69
   6   8  -4  324.97   15.00
  -6   8   4  298.47   15.50
  -6   8   4  312.37   15.10
   6   8  -4  299.57   13.90
   4  -8  -4  229.98   12.10
   4  -8  -4  233.98   11.80
  -4  -8   4  217.38   11.40
  -4  -8   4  224.98   11.60
   4  -8  -4  214.98   64.59
  -4  -8   4  238.48   12.10
   4   8  -4  195.68   88.49
   4   8  -4  216.58   11.90
  -4   8   4  235.38   12.30
   4   8  -4  270.27  123.59
  -4   8   4  241.38   11.80
   4   8  -4  235.88   11.20
  -4   8   4  123.79   75.69
  -2  -8   4  363.66   17.30
   2  -8  -4  382.06   17.00
   2  -8  -4  213.78   61.79
  -2  -8   4  378.26   16.60
  -2  -8   4  376.86   16.70
   2  -8  -4  353.36   17.20
   2   8  -4  361.26  144.29
  -2   8   4  252.37   89.39
   2   8  -4  410.46  105.09
   2   8  -4  361.96   16.60
  -2   8   4  327.87   15.90
  -2   8   4  370.66   16.80
   2   8  -4  371.66   17.50
   0  -8  -4  350.86   16.30
   0  -8  -4  346.57   16.90
   0  -8   4  343.47   16.10
   0  -8   4  352.86   15.70
   0  -8  -4  296.67   85.79
   0   8  -4  228.58  101.99
   0   8  -4  324.37  122.99
   0   8  -4  351.56   17.20
   0   8  -4  366.46   16.50
   0   8   4  321.37   15.00
  -2  -8  -4  311.77   15.00
   2  -8   4  298.77   14.00
  -2  -8  -4  287.47   14.10
  -2  -8  -4  256.97  111.19
  -2   8  -4   57.89  115.59
  -2   8  -4  276.17   15.10
   2   8   4  274.97   12.30
  -2   8  -4  294.67   14.60
   2   8   4  393.96   97.69
   4  -8   4  263.47   11.90
  -4  -8  -4  268.07   14.40
  -4  -8  -4  287.47   13.40
   4  -8   4  280.17   13.30
  -4  -8  -4  268.87   12.90
  -4   8  -4  248.28   97.49
  -4   8  -4  266.07   14.20
  -4   8  -4  254.37   14.50
  -6  -8  -4  234.98   12.00
  -6  -8  -4  233.28   13.00
  -6  -8  -4  243.28   12.00
   6  -8   4  242.98   12.00
  -6   8  -4  235.58   13.30
  -6   8  -4  220.68   13.40
   8  -8   4  177.18    9.40
  -8  -8  -4  178.58   10.90
  -8  -8  -4  171.38    8.90
  -8  -8  -4  170.58    9.50
  -8   8  -4  157.68   11.20
  -8   8  -4  174.18   11.20
 -10  -8  -4  103.79    8.20
 -10  -8  -4  102.49    6.00
  10  -8   4  101.79    6.50
 -10   8  -4  103.49    8.80
 -10   8  -4  115.89    9.20
 -12  -8  -4   69.69    4.40
 -12  -8  -4   80.39    7.10
 -12  -8  -4   79.19    5.70
 -12   8  -4   58.89    7.90
 -12   8  -4   74.29    7.90
 -17  -9   4   -0.20    1.50
  17  -9  -4   -2.20    2.40
  17  -9  -4   -1.10    2.00
 -17  -9   4    0.90    2.90
 -17  -9   4   -2.50    1.50
 -17   9   4    1.40    2.60
 -17   9   4   -2.10    2.70
 -15  -9   4    0.40    2.00
  15  -9  -4    2.10    3.20
  15  -9  -4    4.40    2.60
 -15  -9   4    1.90    1.60
 -15  -9   4    2.00    2.90
 -15   9   4    4.50    3.10
 -15   9   4    0.20    2.40
 -13  -9   4   -0.50    1.80
 -13  -9   4   -1.10    2.50
  13  -9  -4    0.10    1.90
  13  -9  -4    0.00    2.10
 -13   9   4    2.50    2.50
 -13   9   4   -0.70    2.40
 -11  -9   4    6.10    3.30
  11  -9  -4    4.40    2.50
 -11  -9   4    6.50    2.40
 -11  -9   4    1.30    2.10
  11   9  -4    4.30    2.70
 -11   9   4    3.90    2.70
 -11   9   4    4.60    3.00
   9  -9  -4    2.30    2.40
  -9  -9   4    2.70    2.70
  -9  -9   4    0.20    2.20
  -9  -9   4    0.40    1.80
  -9   9   4   -0.50    2.30
  -9   9   4  -33.70  182.48
   9   9  -4    1.00    1.70
  -9   9   4    1.70    2.50
   7  -9  -4    0.40    3.20
  -7  -9   4   -0.10    1.80
  -7  -9   4    1.10    2.40
   7  -9  -4    0.00    2.20
   7  -9  -4   -0.30    2.10
  -7  -9   4    0.50    2.30
   7   9  -4    1.90    0.90
  -7   9   4   -1.00    1.90
   7   9  -4    0.20    1.90
   5  -9  -4    1.30    3.10
   5  -9  -4    2.50    2.60
   5  -9  -4    1.40    2.50
  -5  -9   4    3.10    2.20
  -5  -9   4    1.90    2.30
   5   9  -4    2.10    1.20
  -5   9   4    4.30    2.80
  -5   9   4    2.90    2.40
   5   9  -4    1.80    2.40
   3  -9  -4    4.80    2.30
  -3  -9   4    3.80    2.60
   3  -9  -4    2.20    2.50
  -3  -9   4    6.10    2.40
  -3  -9   4    3.10    2.20
  -3   9   4    7.80    2.60
   3   9  -4    2.20    2.50
   3   9  -4    2.60    1.60
   3   9  -4  -78.79  135.39
  -1  -9   4    1.40    3.00
  -1  -9   4    0.30    2.00
   1  -9  -4   -1.10    2.00
  -1  -9   4    0.60    1.80
   1  -9  -4    1.90    2.20
   1   9  -4  -16.00   78.29
   1   9  -4    0.70    1.70
   1   9  -4  -39.30   88.69
   1   9  -4   -2.40    2.30
   1  -9   4    6.20    2.40
  -1  -9  -4    4.40    2.40
  -1  -9  -4    2.50    2.10
   1  -9   4    9.10    2.40
  -1  -9  -4    5.20    2.90
  -1   9  -4   13.30    3.90
  -1   9  -4  -53.19  120.09
  -1   9  -4    4.00    2.20
  -3  -9  -4    4.20    2.70
   3  -9   4    3.20    1.60
  -3  -9  -4    2.80    2.10
  -3  -9  -4    3.50    2.40
   3  -9   4   -0.20    2.00
  -3   9  -4    1.40    2.80
  -3   9  -4    3.10    2.20
  -5  -9  -4    8.50    2.40
  -5  -9  -4    6.70    4.20
  -5  -9  -4    6.40    2.90
   5  -9   4    7.70    1.60
   5  -9   4    7.10    2.70
  -5   9  -4   11.40    4.10
   7  -9   4    7.10    2.60
  -7  -9  -4    4.70    2.40
  -7  -9  -4    4.90    3.10
  -7  -9  -4    2.50    1.90
  -7   9  -4    8.70    3.70
  -7   9  -4    4.70    2.90
  -9  -9  -4    8.90    2.00
  -9  -9  -4    7.40    3.40
  -9  -9  -4   11.70    2.80
   9  -9   4    9.60    2.60
  -9   9  -4    6.40    3.80
  -9   9  -4    8.30    3.60
  11  -9   4    0.80    2.50
 -11  -9  -4    5.80    2.10
 -11  -9  -4    4.10    1.40
 -11  -9  -4    4.50    4.30
 -11   9  -4    2.30    4.90
 -11   9  -4    1.00    2.80
 -14 -10   4   63.29    5.40
  14 -10  -4   70.19    6.00
 -14 -10   4   67.79    6.90
  14 -10  -4   66.79    6.00
 -14 -10   4   64.79    5.80
 -14  10   4   68.89    6.70
 -12 -10   4   47.20    5.40
  12 -10  -4   60.39    5.80
 -12 -10   4   60.09    6.50
  12 -10  -4   55.89    5.60
 -12 -10   4   51.69    5.00
 -12  10   4   57.29    7.40
 -12  10   4   57.39    6.20
 -10 -10   4   94.89    7.90
  10 -10  -4  112.99    7.80
  10 -10  -4  106.99    7.60
 -10 -10   4  104.99    7.20
 -10 -10   4   94.09    7.40
  10  10  -4  111.29    6.40
 -10  10   4  107.79    8.40
 -10  10   4  104.19    8.10
  -8 -10   4  130.19    8.90
   8 -10  -4  139.79    9.00
   8 -10  -4  136.39    9.00
  -8 -10   4  128.49    8.40
  -8 -10   4  147.09    9.40
  -8  10   4  140.29    9.70
   8  10  -4  140.09    8.40
  -8  10   4  150.48    9.50
  -6 -10   4  179.78   10.10
   6 -10  -4  188.48   10.60
   6 -10  -4  172.68   10.50
  -6 -10   4  172.88   10.50
   6 -10  -4  178.68   10.80
  -6 -10   4  168.88   10.60
   6  10  -4  185.08   10.50
  -6  10   4  185.38   11.20
  -6  10   4  172.58   10.60
   4 -10  -4  164.58   10.20
  -4 -10   4  172.88   10.00
  -4 -10   4  178.08   10.80
   4 -10  -4  180.58   10.30
   4 -10  -4  205.48   11.20
   4  10  -4  163.58    9.30
   4  10  -4  180.58   10.70
   2 -10  -4  233.58   12.50
   2 -10  -4  229.08   13.10
   2 -10  -4  234.48   12.30
  -2 -10   4  231.68   12.20
  -2 -10   4  226.98   12.00
  -2 -10   4  239.88   13.10
   2  10  -4  213.58   12.90
   2  10  -4  232.18   11.50
   0 -10  -4  215.68   11.70
   0 -10  -4  225.18   11.70
   0 -10   4  209.78   11.00
   0 -10   4  209.38   11.60
   0 -10  -4  204.18   12.40
   0  10  -4  230.78   13.10
   0  10  -4  208.38   11.30
  -2 -10  -4  152.68    9.20
   2 -10   4  153.18    9.30
  -2 -10  -4  154.48    9.10
   2 -10   4  143.09    8.10
  -2 -10  -4  176.38   10.60
  -2  10  -4  159.58   10.90
  -2  10  -4  140.99    9.10
  -4 -10  -4  131.09    9.30
   4 -10   4  136.39    8.40
   4 -10   4  114.29    6.60
  -4 -10  -4  111.99    7.70
  -4 -10  -4  124.39    8.00
  -4  10  -4  126.79    8.60
  -4  10  -4  134.79   10.00
  -6 -10  -4   81.09    6.00
   6 -10   4   80.99    6.30
  -6 -10  -4   84.39    6.40
  -6 -10  -4   88.59    7.80
  -6  10  -4   72.09    7.90
  -6  10  -4   90.19    7.40
   8 -10   4   65.59    5.50
  -8 -10  -4   54.59    5.00
  -8 -10  -4   70.49    5.10
  -8  10  -4   53.19    6.30
  11 -11  -4    0.60    2.10
 -11 -11   4    3.70    2.70
 -11 -11   4    2.80    2.30
  11 -11  -4    8.10    3.00
 -11  11   4    4.50    3.60
 -11  11   4    2.80    2.90
   9 -11  -4    1.30    2.60
  -9 -11   4   -0.60    2.10
   9 -11  -4    0.70    2.30
  -9 -11   4   -3.90    2.40
  -9  11   4    0.60    2.30
  -9  11   4    3.30    3.40
   9  11  -4   -0.90    2.20
  -7 -11   4   -0.30    2.10
   7 -11  -4   -0.90    2.60
   7 -11  -4    0.50    2.20
  -7 -11   4   -1.50    2.40
  -7 -11   4    2.20    2.80
  -7  11   4    0.50    2.30
  -7  11   4    1.90    2.70
   7  11  -4    2.00    2.50
   5 -11  -4   -0.50    2.20
  -5 -11   4   -2.20    1.90
  -5 -11   4   -2.20    2.40
   5 -11  -4   -0.30    2.40
  -5 -11   4   -0.40    2.60
   5  11  -4    0.90    2.30
   3 -11  -4    3.20    2.50
   3 -11  -4    0.70    2.70
  -3 -11   4   -0.90    2.10
  -3 -11   4    4.80    3.10
  -3 -11   4   -2.40    2.10
   3 -11  -4    0.60    2.30
   3  11  -4    3.00    3.10
  -1 -11   4   -0.70    2.00
  -1 -11   4   -1.00    2.20
   1 -11  -4   -0.60    2.60
   1 -11  -4   -1.80    1.90
   1 -11  -4   -3.20    2.00
   1  11  -4    0.50    1.90
   1  11  -4    2.70    3.00
  -1 -11  -4   -1.70    2.70
   1 -11   4   -1.00    2.20
  -1 -11  -4   -0.10    1.80
   1 -11   4    0.30    3.60
  -1 -11  -4    1.30    2.10
  -1  11  -4    0.90    2.80
  -1  11  -4    1.50    1.90
   3 -11   4   -2.20    2.10
  -3 -11  -4    1.80    2.10
   3 -11   4   -2.30    2.30
  -3  11  -4   -1.30    1.80
  -3  11  -4    2.10    3.10
   5 -11   4   -0.70    2.00
  -5 -11  -4    1.40    2.50
  -5 -11  -4    2.40    1.80
  -5 -11  -4   -1.00    1.90
  -5  11  -4   -0.10    3.00
  -5  11  -4   -1.50    2.00
 -26   0   5    1.70    1.40
 -26   0   5   -1.10    2.20
 -26   0   5    0.60    3.10
 -24   0   5    6.70    3.10
 -24   0   5    4.50    1.70
 -24   0   5    5.90    2.80
 -22   0   5    4.00    2.70
 -22   0   5    9.80    3.10
 -22   0   5    5.30    2.80
 -20   0   5    2.40    2.60
 -20   0   5    2.10    2.40
 -20   0   5    3.90    1.20
 -20   0   5    2.90    1.70
 -18   0   5   55.29    3.30
 -18   0   5   58.19    5.10
 -18   0   5   57.99    4.10
  18   0  -5   53.39    3.90
 -18   0   5   62.89    5.30
 -16   0   5   34.70    4.10
 -16   0   5   27.70    2.90
 -16   0   5   25.40    3.70
  16   0  -5  -20.60   36.50
 -16   0   5    9.50   37.20
  16   0  -5   29.50    2.80
 -16   0   5   28.10    2.10
  14   0  -5   11.10   20.70
 -14   0   5   -1.70    1.70
 -14   0   5   -0.30    1.20
 -14   0   5   -5.30   29.30
 -14   0   5    0.40    0.60
  14   0  -5   -0.90    1.00
 -14   0   5   -2.30    1.60
 -12   0   5   94.29    4.70
  12   0  -5   98.69    4.10
  12   0  -5   96.89   40.10
 -12   0   5  101.19    5.80
  12   0  -5   91.99    4.00
 -12   0   5   93.79    6.10
 -12   0   5  103.69   54.19
  12   0  -5   87.39    5.30
  12   0  -5   99.99    4.90
 -12   0   5  101.59    5.40
  10   0  -5  116.99   50.89
 -10   0   5   96.59   45.70
 -10   0   5  127.69    5.90
  10   0  -5  129.39    6.00
  10   0  -5  110.99    6.50
 -10   0   5  132.99    6.80
   8   0  -5   28.20    3.30
   8   0  -5   24.20    3.30
  -8   0   5   17.70    1.70
   8   0  -5   59.69   27.90
  -8   0   5   38.10   30.50
  -8   0   5   20.20    2.40
  -8   0   5   29.10    3.30
  -8   0   5   22.50    2.30
   8   0  -5   16.80    1.90
   8   0  -5   19.70    2.00
   8   0  -5   23.10    2.70
  -8   0   5   21.70    2.40
   6   0  -5    8.60   14.00
  -6   0   5    2.90    1.20
  -6   0   5    1.70    1.40
  -6   0   5    3.10    0.90
   6   0  -5    2.50    1.60
   6   0  -5    2.90    1.10
  -6   0   5    5.80    1.30
  -6   0   5    4.00   20.40
  -6   0   5    3.30    1.20
   6   0  -5    3.60    1.50
   6   0  -5    2.80    1.00
   4   0  -5    0.30   14.70
   4   0  -5   19.90    2.00
  -4   0   5   17.70    2.20
   4   0  -5   19.70    1.90
   4   0  -5   21.40    2.70
  -4   0   5   15.60   18.10
   4   0  -5   20.60    2.10
  -4   0   5   20.70    2.10
  -4   0   5   21.00    2.50
  -4   0   5   20.60    1.80
  -2   0   5   77.39    3.50
  -2   0   5   62.79   33.50
  -2   0   5   72.79    4.00
  -2   0   5   69.29    4.60
   2   0  -5   70.39    4.90
   2   0  -5   28.40   19.70
  -2   0   5   79.09    4.40
   2   0  -5   62.99    3.90
   2   0  -5   76.09    4.20
   2   0  -5   64.89    3.90
   0   0   5   91.29    4.90
   0   0  -5   75.79    4.50
   0   0   5   89.79    4.70
   0   0   5   91.19    5.50
   0   0  -5   91.39    5.70
   0   0  -5   85.99    4.70
   0   0  -5   99.79   36.50
   0   0  -5   83.99    5.00
   0   0   5   89.29    3.70
   0   0   5   73.49   37.10
   0   0   5   92.59    3.80
  -2   0  -5  109.79    5.50
  -2   0  -5  113.19    6.80
  -2   0  -5  128.79    8.10
  -2   0  -5  106.89    5.40
  -2   0  -5  117.69   50.39
   2   0   5  114.29    5.50
   2   0   5   36.20   30.70
  -4   0  -5   16.60    2.80
  -4   0  -5   18.30    1.70
  -4   0  -5   19.10    2.60
   4   0   5   45.80   22.80
  -4   0  -5   21.60   20.60
   4   0   5   16.70    1.80
  -4   0  -5   16.40    2.00
  -6   0  -5   16.50    2.80
  -6   0  -5    8.00    1.40
  -6   0  -5    8.00    2.30
   6   0   5   13.20   19.30
  -6   0  -5    9.50    1.30
   6   0   5   10.00    1.30
  -6   0  -5   12.50   21.40
  -8   0  -5   -0.80    1.60
   8   0   5   -0.20    0.50
  -8   0  -5    0.20    0.90
  -8   0  -5   -0.70    1.70
  -8   0  -5  -42.30   24.00
 -10   0  -5  -20.80   32.10
 -10   0  -5    7.10    2.40
 -10   0  -5    7.00    2.70
 -12   0  -5   43.00   25.60
 -12   0  -5    2.40    2.10
 -14   0  -5    1.60    2.20
 -14   0  -5    1.80    2.80
 -14   0  -5   -2.80    2.00
 -16   0  -5    2.90    2.80
 -16   0  -5    0.00    2.10
 -16   0  -5    0.00    2.40
 -18   0  -5   -0.80    2.10
 -18   0  -5   -1.40    2.10
 -18   0  -5    3.70    2.30
 -25  -1   5   14.20    3.80
 -25  -1   5    6.10    2.60
 -25  -1   5   12.00    2.10
 -25   1   5   16.40    4.30
 -25   1   5   17.20    2.50
 -25   1   5   11.40    3.20
 -23  -1   5   44.90    5.70
 -23  -1   5   30.30    4.70
 -23  -1   5   32.10    3.30
 -23   1   5   36.10    5.30
 -23   1   5   42.00    3.70
 -23   1   5   34.10    5.00
 -21  -1   5  154.28    9.70
 -21  -1   5  155.68    8.00
 -21  -1   5  163.08    9.90
 -21   1   5  162.88    8.30
 -21   1   5  167.78   10.10
 -21   1   5  148.09    9.40
 -19  -1   5   73.39    6.00
 -19  -1   5   77.39    6.10
 -19  -1   5   70.39    4.50
 -19   1   5   71.09    4.70
 -19   1   5   61.39    5.60
  19   1  -5   60.29    4.00
 -19   1   5   84.49    6.30
 -17  -1   5  237.58   11.90
 -17  -1   5  226.98   11.90
 -17  -1   5  225.08   10.60
 -17  -1   5  208.68   10.30
 -17   1   5  240.88   10.80
 -17   1   5  215.68   10.30
  17   1  -5  225.28   10.50
 -17   1   5  240.68   12.00
 -17   1   5  241.98   12.00
 -15  -1   5  359.66   16.50
 -15  -1   5  384.56  101.79
 -15  -1   5  427.76   18.60
  15  -1  -5  314.07   81.69
 -15  -1   5  424.76   17.60
 -15  -1   5  417.06   18.70
 -15   1   5  456.65  114.49
 -15   1   5  389.36   17.20
 -15   1   5  436.96   18.70
  15   1  -5  384.36   17.50
  15   1  -5  410.66  100.89
 -15   1   5  435.56   18.80
 -15   1   5  417.46   17.70
 -13  -1   5 1259.97   50.89
 -13  -1   5 1284.97   49.90
 -13  -1   5 1300.47  144.29
 -13  -1   5 1128.39   49.00
  13  -1  -5 1157.98  143.09
  13  -1  -5 1318.07   49.80
 -13  -1   5 1272.27   50.59
  13  -1  -5 1204.58   50.69
  13   1  -5 1272.27   49.20
  13   1  -5 1167.78   49.90
 -13   1   5 1220.18   50.59
 -13   1   5 1292.77   50.89
 -13   1   5 1280.87   49.99
 -13   1   5 1155.08  143.59
  13   1  -5 1075.59  134.89
 -13   1   5 1189.28   49.99
 -11  -1   5  316.77   12.90
  11  -1  -5  310.57   12.80
 -11  -1   5  308.17   13.70
  11  -1  -5  275.87   13.10
  11  -1  -5  286.57   12.00
 -11  -1   5  229.28   67.79
 -11  -1   5  268.37   12.10
  11  -1  -5  417.66  101.49
 -11   1   5  310.97   13.80
  11   1  -5  265.07   12.80
 -11   1   5  260.07   12.50
  11   1  -5  281.67   78.39
 -11   1   5  303.87   12.90
 -11   1   5  233.68   70.69
  11   1  -5  301.47   12.30
  11   1  -5  296.67   12.10
  -9  -1   5 1956.70   75.59
   9  -1  -5 1805.82   75.29
  -9  -1   5 1966.30  185.08
   9  -1  -5 1863.11  171.08
  -9  -1   5 1701.83   75.39
  -9   1   5 2157.78  189.18
  -9   1   5 1901.21   75.09
   9   1  -5 1901.91  178.88
  -9   1   5 1923.91   75.59
  -9   1   5 1705.73   74.59
   9   1  -5 1881.21   74.39
   9   1  -5 1998.00   76.19
  -7  -1   5 2004.60  180.18
  -7  -1   5 1807.82   75.49
   7  -1  -5 1982.70  177.88
   7  -1  -5 1848.52   74.79
   7  -1  -5 1837.82   75.29
   7  -1  -5 1898.61   75.29
   7   1  -5 1928.21   74.69
  -7   1   5 1917.11  176.78
  -7   1   5 1798.42   74.69
   7   1  -5 2037.60  180.68
  -7   1   5 1821.72   75.59
  -7   1   5 1965.20   75.49
   7   1  -5 1821.32   74.79
   5  -1  -5 1943.61  172.18
  -5  -1   5 1872.91  167.48
  -5  -1   5 1852.01   71.09
  -5  -1   5 1660.33   71.39
   5  -1  -5 1782.52   71.19
  -5   1   5 1700.63   71.39
  -5   1   5 1768.62  166.68
   5   1  -5 1842.82  168.58
   5   1  -5 1719.63   70.89
  -5   1   5 1817.62   70.99
   5   1  -5 1748.93   70.69
   3  -1  -5  844.12   36.10
   3  -1  -5  919.01   36.10
  -3  -1   5  921.21   36.20
   3  -1  -5  860.81   35.80
   3  -1  -5  835.02  106.79
  -3  -1   5  968.10  115.69
   3  -1  -5  902.41   36.90
  -3  -1   5  862.01   36.70
  -3  -1   5  945.81   36.00
   3   1  -5  832.22   35.90
  -3   1   5  855.81  107.49
   3   1  -5  837.42   35.90
  -3   1   5  919.91   35.90
  -3   1   5  852.91   35.90
   3   1  -5  786.82  106.29
  -3   1   5  903.71   35.50
   3   1  -5  892.51   36.90
   3   1  -5  919.91   35.90
  -3   1   5  847.92   36.60
  -3   1   5  917.11   36.40
   1  -1  -5 1960.60  170.58
  -1  -1   5 1815.32   75.09
  -1  -1   5 1961.80   74.29
  -1  -1   5 1949.10   74.29
   1  -1  -5 1763.52   74.29
   1  -1  -5 1793.52   74.09
  -1  -1   5 2010.40  174.78
   1   1  -5 1810.22  168.28
  -1   1   5 1846.72   75.09
   1   1  -5 1906.01   74.39
   1   1  -5 1726.23   74.19
   1   1  -5 1700.13   74.09
  -1   1   5 2014.90   74.69
  -1   1   5 1936.41   73.49
  -1   1   5 1859.41  168.88
  -1  -1  -5  815.82   34.20
  -1  -1  -5  847.72  108.09
  -1  -1  -5  870.71   34.70
   1  -1   5  862.61   34.10
   1  -1   5  883.31   34.10
   1  -1   5  845.22   33.30
   1  -1   5  699.93  100.59
  -1  -1  -5  876.21   35.30
  -1  -1  -5  783.82   34.00
  -1   1  -5  786.32   33.90
  -1   1  -5  867.91  109.89
  -1   1  -5  774.62   34.10
   1   1   5  864.41   34.00
  -1   1  -5  893.31   36.10
  -1   1  -5  866.41   34.50
   1   1   5  829.72   35.10
  -3  -1  -5  543.85   24.30
  -3  -1  -5  516.25   22.20
   3  -1   5  564.64   22.20
  -3  -1  -5  499.15   22.00
   3  -1   5  514.85   79.69
  -3  -1  -5  526.15   82.79
  -3  -1  -5  570.24   22.90
   3   1   5  542.05   80.59
  -3   1  -5  505.95   21.80
   3   1   5  569.24   22.00
  -3   1  -5  498.95   22.20
  -3   1  -5  523.45   22.70
  -3   1  -5  542.15   84.19
  -3   1  -5  561.84   23.70
  -5  -1  -5  262.27   12.10
   5  -1   5  288.47   12.10
  -5  -1  -5  278.87   12.30
  -5  -1  -5  292.57   13.10
  -5  -1  -5  296.37   13.70
  -5  -1  -5  294.57   74.89
   5  -1   5  260.17   73.79
  -5   1  -5  252.97   12.20
  -5   1  -5  290.97   13.00
   5   1   5  290.17   11.90
  -5   1  -5  295.57   13.90
  -5   1  -5  264.17   11.60
   5   1   5  291.67   58.79
  -5   1  -5  223.08   63.29
  -7  -1  -5  284.17   13.20
   7  -1   5  286.17   12.00
  -7  -1  -5  290.37   13.90
  -7  -1  -5  306.17   75.19
  -7  -1  -5  258.07   12.10
  -7  -1  -5  269.67   12.10
  -7   1  -5  331.77   66.39
   7   1   5  285.67   11.60
  -7   1  -5  304.57   14.30
  -7   1  -5  302.07   13.30
   7   1   5  281.17   65.59
  -7   1  -5  233.58   12.10
  -9  -1  -5  185.98   46.50
  -9  -1  -5  156.88    8.00
  -9  -1  -5  121.19    6.30
  -9  -1  -5  119.39    6.20
   9  -1   5  131.29    5.90
  -9  -1  -5  148.79    8.50
  -9   1  -5  147.59    8.90
  -9   1  -5  135.79   54.89
  -9   1  -5  134.09    7.70
  -9   1  -5  116.89    6.50
 -11  -1  -5   48.20    5.10
 -11  -1  -5   39.40    2.60
 -11  -1  -5   35.60    2.70
 -11  -1  -5   50.39    4.60
 -11  -1  -5  -15.40   45.40
 -11   1  -5  -10.00   42.30
 -11   1  -5   49.10    4.50
 -11   1  -5   54.79    5.70
 -13  -1  -5   61.59    3.60
 -13  -1  -5   75.19    9.40
 -13  -1  -5   74.29    6.50
 -13   1  -5   73.19    8.90
 -13   1  -5   68.79    5.90
 -13   1  -5   75.69    5.90
 -15  -1  -5   23.00    4.30
 -15  -1  -5   18.80    3.60
 -15  -1  -5   26.00    3.80
 -15   1  -5   22.20    4.50
 -15   1  -5   27.70    4.40
 -15   1  -5   13.90    3.30
 -17  -1  -5   16.70    3.00
 -17  -1  -5   16.00    3.90
 -17  -1  -5    9.50    2.90
 -17   1  -5   17.80    3.80
 -17   1  -5   11.70    3.10
 -17   1  -5   16.40    4.00
 -26  -2   5    0.90    2.30
 -26  -2   5    0.40    1.20
 -26  -2   5   -0.20    3.80
 -26   2   5   -0.20    2.10
 -26   2   5   -0.50    1.40
 -26   2   5    1.70    3.10
 -24  -2   5    8.20    3.40
 -24  -2   5   11.50    2.00
 -24  -2   5   12.90    3.60
 -24   2   5   14.80    4.10
 -24   2   5   10.30    3.30
 -24   2   5    8.40    2.20
 -22  -2   5   11.30    3.70
 -22  -2   5    7.40    3.00
 -22   2   5   16.60    3.80
 -22   2   5   20.70    4.30
 -22   2   5   11.20    2.40
 -20  -2   5    1.50    1.50
 -20  -2   5    1.70    2.50
 -20  -2   5    0.60    2.50
 -20   2   5    1.00    2.20
 -20   2   5    2.80    1.70
 -20   2   5    2.40    2.60
 -18  -2   5    3.00    1.40
 -18  -2   5    1.60    2.10
 -18  -2   5    3.30    2.40
 -18   2   5    3.60    2.30
  18   2  -5    2.80    1.00
 -18   2   5   -0.20    1.50
 -18   2   5    1.20    2.20
 -16  -2   5    6.50    1.70
 -16  -2   5    9.00    2.80
  16  -2  -5  -14.00   34.00
 -16   2   5    4.90    2.30
 -16   2   5    9.80    2.70
  16   2  -5    3.90    1.20
 -16   2   5    3.00    1.60
 -16   2   5  -40.40   27.00
  14  -2  -5   61.29    4.10
 -14  -2   5   55.69    4.90
  14  -2  -5   62.09   38.40
 -14  -2   5   57.29    3.90
 -14  -2   5  -11.00   28.40
 -14   2   5  111.39   49.99
 -14   2   5   62.09    4.10
  14   2  -5   52.39   45.80
 -14   2   5   50.49    4.70
 -14   2   5   63.09    4.90
  14   2  -5   52.19    3.50
  12  -2  -5    9.80    1.20
 -12  -2   5   10.90    2.60
  12  -2  -5   15.10    2.30
 -12  -2   5    8.00    1.70
 -12  -2   5  -25.90   17.40
 -12   2   5    7.50    2.30
  12   2  -5    7.30    1.60
  12   2  -5   33.10   29.80
 -12   2   5   19.00   31.00
  12   2  -5    9.60    1.00
 -12   2   5    9.10    2.20
 -12   2   5    9.80    1.50
 -12   2   5   10.80    1.90
 -10  -2   5   55.39    4.00
 -10  -2   5   57.89    4.50
  10  -2  -5   90.99   32.50
 -10  -2   5   58.39    3.80
  10  -2  -5   53.99    3.70
  10  -2  -5   55.09    3.20
 -10  -2   5   72.69   43.70
 -10   2   5   44.90   39.80
  10   2  -5   19.20   23.70
  10   2  -5   53.89    2.90
  10   2  -5   55.09    3.20
 -10   2   5   53.69    3.40
 -10   2   5   55.29    3.80
  10   2  -5   63.49    4.70
 -10   2   5   60.99    4.20
 -10   2   5   52.49    4.30
  -8  -2   5    2.90    1.30
   8  -2  -5    2.90    1.30
  -8  -2   5    2.60    1.20
   8  -2  -5    3.10    1.30
   8  -2  -5    4.20    1.20
  -8  -2   5    4.00    1.80
   8  -2  -5   33.00   25.80
   8   2  -5    3.60    1.70
   8   2  -5    3.70    1.10
  -8   2   5    4.00    1.90
  -8   2   5    7.60   19.20
   8   2  -5   -0.90   19.60
  -8   2   5    2.70    1.40
   8   2  -5    4.00    0.90
   8   2  -5    2.80    1.30
  -8   2   5    3.70    1.30
  -8   2   5    4.30    1.10
   6  -2  -5   17.50    2.50
   6  -2  -5   14.70    2.60
   6  -2  -5   21.80   22.00
  -6  -2   5   15.60    2.10
   6  -2  -5   16.90    1.90
   6  -2  -5   15.60    2.10
   6  -2  -5   14.50    2.30
  -6  -2   5   15.10    2.30
  -6  -2   5   17.20    2.40
  -6  -2   5   10.60   23.50
   6   2  -5   18.20    1.70
  -6   2   5   37.40   25.10
   6   2  -5   12.10    1.70
  -6   2   5   15.30    2.00
  -6   2   5   16.90    2.60
  -6   2   5   18.60    2.20
   6   2  -5   20.40    2.90
   6   2  -5   16.80    2.00
   6   2  -5   54.79   26.70
   6   2  -5   10.60    1.80
  -6   2   5   19.10    2.70
  -6   2   5   14.10    1.90
   4  -2  -5  113.79    6.60
  -4  -2   5  117.99    5.90
   4  -2  -5  114.19    6.10
  -4  -2   5  127.99   54.49
   4  -2  -5  172.68   53.99
   4  -2  -5  107.29    5.70
  -4  -2   5  118.59    6.00
  -4  -2   5  105.09    6.20
   4  -2  -5  100.79    6.00
   4  -2  -5  120.29    6.00
   4   2  -5  120.19    5.60
  -4   2   5  109.89    6.30
   4   2  -5  108.29    5.70
   4   2  -5   98.29    5.70
  -4   2   5  130.59   54.69
  -4   2   5  116.39    5.70
   4   2  -5  165.08   63.79
  -4   2   5  113.99    5.50
   4   2  -5  116.29    6.60
  -4   2   5  110.49    5.70
  -4   2   5  118.89    6.40
  -2  -2   5   98.09   43.00
   2  -2  -5  122.29    6.90
   2  -2  -5  137.39    6.80
   2  -2  -5  113.19    6.60
  -2  -2   5  133.69    6.50
   2  -2  -5  121.49    6.30
   2  -2  -5  119.59   48.00
  -2  -2   5  130.99    7.20
   2  -2  -5  135.49    7.40
  -2  -2   5  140.69    6.60
  -2   2   5  130.99    5.90
  -2   2   5  144.19    6.50
  -2   2   5  128.19    7.00
   2   2  -5  143.29    6.60
   2   2  -5  122.79    6.60
   2   2  -5  147.09    7.60
   2   2  -5  120.29    6.30
   2   2  -5  152.38   56.69
  -2   2   5   97.89   42.20
  -2   2   5  124.39    6.50
  -2   2   5  140.59    7.00
   0  -2  -5   44.50    3.00
   0  -2   5   54.89   39.30
   0  -2  -5   45.00    3.60
   0  -2  -5   89.09   41.00
   0  -2   5   49.00    3.10
   0  -2  -5   50.09    4.00
   0  -2   5   55.49    3.40
   0  -2   5   48.40    2.70
   0   2  -5   47.10    5.20
   0   2  -5   41.80    2.80
   0   2  -5   49.50    3.40
   0   2  -5   39.30   25.80
   0   2   5   45.00    3.00
   0   2   5   48.00   30.40
   0   2   5   49.90    3.70
   0   2  -5   41.60    3.10
  -2  -2  -5   34.30   25.30
  -2  -2  -5   74.69    5.70
   2  -2   5   55.79   32.90
   2  -2   5   65.99    3.30
  -2  -2  -5   66.79    4.80
  -2  -2  -5   64.29    3.70
   2  -2   5   71.29    4.00
   2  -2   5   68.29    3.60
  -2  -2  -5   66.49    4.50
   2   2   5   61.49    3.60
  -2   2  -5   58.49    3.90
  -2   2  -5   72.09    5.20
   2   2   5   63.49    4.50
   2   2   5   65.59   30.90
   4  -2   5    1.30    1.00
  -4  -2  -5    1.60    1.00
   4  -2   5    2.70    0.60
  -4  -2  -5    3.80    1.70
   4  -2   5    3.80   28.40
  -4  -2  -5    2.00    1.30
   4   2   5    2.30    0.90
  -4   2  -5    0.90    1.70
  -4   2  -5    3.30    1.10
  -4   2  -5    3.80   19.70
  -6  -2  -5  -20.60   21.50
  -6  -2  -5    0.20    1.70
  -6  -2  -5    1.00    1.50
  -6  -2  -5   -1.40    0.90
   6  -2   5   -0.40    0.90
   6   2   5   -0.70   20.80
  -6   2  -5    1.00    2.00
  -6   2  -5   10.00   30.80
  -6   2  -5   38.90   23.50
  -6   2  -5    0.20    0.90
  -8  -2  -5    0.20    1.70
  -8  -2  -5   28.10   26.30
  -8  -2  -5   -1.00    0.70
  -8  -2  -5   -0.70    1.00
   8  -2   5   -0.30    1.30
  -8  -2  -5   -2.60    1.60
  -8   2  -5    0.00    0.90
   8   2   5   -6.90   25.20
  -8   2  -5    0.50    2.10
 -10  -2  -5   11.60    1.90
 -10  -2  -5   71.39   25.70
  10  -2   5    7.30    1.20
 -10  -2  -5   10.90    1.50
 -10  -2  -5   11.00    2.90
 -10  -2  -5   13.70    3.00
 -10   2  -5    9.10    3.10
 -10   2  -5   36.30   36.30
 -10   2  -5   12.10    1.90
 -12  -2  -5    0.40    1.80
 -12  -2  -5   -0.20    1.90
 -12   2  -5   44.40   49.80
 -12   2  -5    1.70    2.40
 -14  -2  -5    5.10    0.80
 -14  -2  -5    9.70    3.00
 -14  -2  -5    3.40    2.50
 -14  -2  -5    5.20    1.30
 -14   2  -5    6.90    2.90
 -14   2  -5    4.50    3.20
 -16  -2  -5    0.70    1.90
 -16  -2  -5    3.40    2.40
 -16  -2  -5    1.00    2.10
 -16  -2  -5   -0.80    1.90
 -16   2  -5    3.60    3.20
 -16   2  -5    0.40    2.10
 -16   2  -5    5.50    2.80
 -25  -3   5   29.80    5.10
 -25  -3   5   26.30    2.70
 -25  -3   5   21.70    4.30
 -25   3   5   30.10    5.10
 -25   3   5   20.90    3.60
 -25   3   5   39.60    3.80
 -23  -3   5   60.59    4.30
 -23  -3   5   69.89    6.70
 -23  -3   5   64.29    6.50
 -23   3   5   68.99    6.00
 -23   3   5   61.69    6.40
 -23   3   5   67.79    5.10
  21  -3  -5  188.78    9.60
 -21  -3   5  190.78   11.70
 -21  -3   5  206.38    9.80
 -21  -3   5  220.48   11.90
 -21   3   5  208.48   10.40
 -21   3   5  207.68   11.40
 -21   3   5  213.78   12.00
 -19  -3   5  119.79    6.40
 -19  -3   5  116.99    7.90
 -19  -3   5  118.59    8.20
 -19   3   5  118.89    6.90
 -19   3   5  122.69    8.20
 -19   3   5  116.49    7.70
 -17  -3   5  235.48   10.90
 -17  -3   5  215.88   12.20
  17   3  -5  240.18   10.60
 -17   3   5  233.28   12.20
 -17   3   5  247.18   11.40
 -17   3   5  237.48   12.40
 -15  -3   5  348.57  125.29
 -15  -3   5  287.07   14.30
 -15  -3   5  302.07   13.20
  15  -3  -5  195.68   72.59
  15   3  -5  273.07   12.60
 -15   3   5  285.17   14.10
 -15   3   5  310.47   13.50
 -15   3   5  397.56  108.49
  15   3  -5  220.18   86.09
 -15   3   5  305.57   14.30
 -13  -3   5  621.04  209.18
 -13  -3   5  620.14   26.10
 -13  -3   5  640.54   27.20
  13  -3  -5  625.64   26.40
  13  -3  -5  581.44  109.99
  13  -3  -5  631.94   25.30
  13   3  -5  729.93  223.28
  13   3  -5  622.44   25.30
 -13   3   5  631.24   26.90
 -13   3   5  613.14  111.99
  13   3  -5  565.04   25.70
 -13   3   5  627.24   26.30
 -13   3   5  660.93   27.20
  11  -3  -5   39.70    3.40
  11  -3  -5   -2.80   25.50
 -11  -3   5   42.80    4.00
 -11  -3   5   69.59   47.20
 -11  -3   5   36.40    3.20
 -11  -3   5   38.90    3.30
  11  -3  -5   41.80    2.80
 -11   3   5   39.00    3.90
  11   3  -5   44.20    3.90
 -11   3   5   38.70    3.30
 -11   3   5   42.40    3.80
 -11   3   5   27.60   37.50
  11   3  -5   26.20   28.40
  11   3  -5   43.30    2.80
  -9  -3   5  458.45   21.70
   9  -3  -5  433.66  103.39
  -9  -3   5  518.25   21.40
  -9  -3   5  497.75  117.89
  -9  -3   5  523.75   22.00
   9  -3  -5  520.45   21.20
   9   3  -5  488.65   21.10
  -9   3   5  460.65   90.89
   9   3  -5  543.75   93.29
  -9   3   5  494.45   21.70
   9   3  -5  508.55   20.40
   9   3  -5  505.65   22.20
  -9   3   5  526.25   21.50
  -9   3   5  535.65   22.30
  -7  -3   5  415.96   19.70
   7  -3  -5  455.05   19.80
   7  -3  -5  544.75  120.29
  -7  -3   5  468.95   19.80
   7  -3  -5  443.06   19.20
  -7  -3   5  431.06   87.99
  -7  -3   5  470.45   19.50
  -7   3   5  498.75   92.69
  -7   3   5  458.85   19.30
   7   3  -5  436.76   18.60
   7   3  -5  642.34   90.79
  -7   3   5  452.75   19.40
   7   3  -5  444.86   19.20
   7   3  -5  460.55   20.10
  -7   3   5  465.95   20.10
  -5  -3   5  379.86   16.50
   5  -3  -5  396.86   16.90
   5  -3  -5  344.37   15.80
   5  -3  -5  397.76   17.30
  -5  -3   5  390.86   16.30
  -5  -3   5  341.87   16.60
   5  -3  -5  382.66   16.40
   5  -3  -5  372.66   16.10
   5  -3  -5  423.86   77.59
  -5  -3   5  417.46   84.59
   5   3  -5  364.76   15.70
   5   3  -5  369.26   16.30
   5   3  -5  369.96   17.00
  -5   3   5  472.55   84.99
  -5   3   5  388.36   16.10
  -5   3   5  397.76   16.20
  -5   3   5  371.76   16.90
   5   3  -5  224.88   67.29
  -3  -3   5  183.18    9.70
  -3  -3   5  210.78    9.20
   3  -3  -5  203.18   63.69
  -3  -3   5  147.79   60.09
   3  -3  -5  198.68    9.50
  -3  -3   5  192.78    8.90
  -3  -3   5  203.18    9.20
   3  -3  -5  181.88    8.60
   3  -3  -5  203.58   10.00
   3   3  -5  180.68    9.20
  -3   3   5  193.38    9.70
  -3   3   5  190.58    9.60
   3   3  -5  195.98    8.90
  -3   3   5  205.98    8.80
   3   3  -5  204.28   10.10
   3   3  -5  131.29   57.49
  -3   3   5  168.98   95.69
  -3   3   5  208.18    9.10
   3   3  -5  179.88    9.00
   1  -3  -5  869.41  108.69
   1  -3  -5  974.90   37.30
   1  -3  -5  877.41   36.10
  -1  -3   5  912.71  122.19
   1  -3  -5  946.61   37.80
  -1  -3   5  890.71   36.50
  -1  -3   5  968.30   36.70
  -1  -3   5  971.50   36.90
   1  -3  -5  845.92   36.60
   1  -3  -5  801.02   38.40
  -1   3   5  917.81   36.60
  -1   3   5  843.62  111.09
   1   3  -5  837.92   36.80
  -1   3   5  875.51   37.40
   1   3  -5  833.02  118.69
  -1   3   5  949.60   36.20
  -1  -3  -5  591.04   25.60
   1  -3   5  644.54   25.40
   1  -3   5  672.93   26.00
   1  -3   5  759.62  199.58
  -1  -3  -5  631.74   26.70
  -1  -3  -5  521.75   27.20
   1  -3   5  633.74   25.50
  -1  -3  -5  628.14   26.30
  -1  -3  -5  552.74   91.19
   1   3   5  640.24   90.49
   1   3   5  661.33   25.60
   1   3   5  599.54   26.50
  -1   3  -5  638.64   27.10
  -1   3  -5  692.63  101.49
  -1   3  -5  600.74   25.90
  -3  -3  -5  643.04   94.89
   3  -3   5  612.44   24.50
  -3  -3  -5  536.95   24.10
   3  -3   5  612.94   23.60
  -3  -3  -5  599.84   25.10
   3  -3   5  578.04   24.00
  -3  -3  -5  611.74   25.40
  -3   3  -5  599.94   26.00
   3   3   5  584.14   25.20
   3   3   5  574.04   24.00
  -3   3  -5  581.04   89.59
  -3   3  -5  537.45   24.80
   5  -3   5  495.15   20.40
  -5  -3  -5  504.55   21.80
  -5  -3  -5  464.85   79.49
  -5  -3  -5  455.85   20.60
   5  -3   5  524.35   21.00
   5   3   5  501.45   20.30
  -5   3  -5  499.55   97.99
   5   3   5  480.05   78.39
  -5   3  -5  554.74  123.89
  -5   3  -5  514.75   22.90
  -7  -3  -5  427.16   72.29
  -7  -3  -5  501.45   22.00
   7  -3   5  491.55   20.20
  -7  -3  -5  517.85   21.90
  -7  -3  -5  445.96   20.40
   7  -3   5  509.65   20.80
   7   3   5  336.47   66.19
  -7   3  -5  487.95   23.30
  -7   3  -5  502.25   87.99
  -7   3  -5  569.84   23.50
  -9  -3  -5  236.58   54.39
   9  -3   5  278.47   12.50
  -9  -3  -5  302.77   14.20
  -9  -3  -5  274.07   12.40
  -9  -3  -5  325.77   14.20
  -9   3  -5  297.57   15.00
  -9   3  -5  300.87   15.50
  -9   3  -5  462.45   83.39
   9   3   5  257.27   62.19
  -9   3  -5  254.47   13.00
 -11  -3  -5  121.09    5.90
 -11  -3  -5  125.09    7.70
 -11  -3  -5  117.29    7.70
 -11  -3  -5  128.49    8.40
 -11   3  -5  137.99    9.50
 -11   3  -5  127.29    8.60
 -13  -3  -5  119.89    7.70
 -13  -3  -5  102.19    5.10
 -13  -3  -5  112.89    8.80
 -13  -3  -5  113.89    8.10
 -13   3  -5  112.19   11.50
 -13   3  -5  123.89    9.40
 -15  -3  -5   32.00    3.00
 -15  -3  -5   31.70    3.80
 -15  -3  -5   38.30    4.80
 -15  -3  -5   37.70    4.50
 -15  -3  -5   35.90    5.00
 -15   3  -5   37.30    5.50
 -15   3  -5   34.90    5.40
 -17  -3  -5   16.50    3.20
 -17  -3  -5   19.10    3.60
 -17  -3  -5   15.10    3.00
 -17   3  -5   16.50    6.00
 -17   3  -5   22.30    4.40
 -24  -4   5    7.70    1.80
 -24  -4   5   10.40    3.40
 -24  -4   5    6.80    3.40
 -24   4   5    9.70    3.70
 -24   4   5    5.00    2.40
 -24   4   5    6.40    2.20
 -22  -4   5    3.20    2.90
 -22  -4   5    2.00    2.60
 -22  -4   5    2.40    1.50
 -22   4   5    3.60    2.90
 -22   4   5   -1.90    1.60
 -22   4   5    2.70    2.20
 -20  -4   5    0.10    1.30
 -20  -4   5   -3.70    2.30
  20  -4  -5    2.50    1.50
 -20   4   5    2.00    2.30
 -20   4   5    2.10    1.70
 -20   4   5    1.70    2.70
 -18  -4   5   20.80    2.70
 -18  -4   5   23.00    4.30
 -18   4   5   18.60    2.90
 -18   4   5   19.60    3.90
 -18   4   5   15.70    3.20
 -16  -4   5    3.10    2.40
 -16  -4   5    3.00    1.40
 -16   4   5    3.30    1.90
 -16   4   5    3.90    2.50
 -16   4   5    3.50    2.20
  14  -4  -5   12.80    2.70
  14  -4  -5   10.30    1.60
  14  -4  -5  -16.20   35.10
 -14  -4   5    9.90    2.90
 -14  -4   5   11.20    2.10
  14   4  -5    7.30    1.40
 -14   4   5   10.20    2.80
  14   4  -5   11.60    1.60
 -14   4   5   -9.50   40.30
 -14   4   5   12.50    2.90
 -14   4   5   12.30    2.30
 -12  -4   5    6.20    2.40
 -12  -4   5    6.30    1.70
 -12  -4   5    9.60    1.90
  12  -4  -5  -22.00   30.50
  12  -4  -5   10.30    1.70
  12  -4  -5   12.10    2.50
 -12  -4   5    9.80   36.40
 -12   4   5  -53.89   36.30
  12   4  -5    8.30    1.50
  12   4  -5  -20.20   20.60
 -12   4   5    7.80    2.30
 -12   4   5    8.90    2.60
 -12   4   5    8.40    2.00
  10  -4  -5   72.99   28.70
  10  -4  -5   10.60    1.80
 -10  -4   5  -22.10   27.80
 -10  -4   5    6.00    1.60
  10  -4  -5    7.50    2.00
 -10  -4   5    7.80    2.20
 -10  -4   5    7.70    1.80
 -10   4   5    6.60    2.00
  10   4  -5   -2.80   28.40
 -10   4   5    4.50    2.10
  10   4  -5    7.70    2.10
 -10   4   5    9.40    1.90
 -10   4   5  -44.60   29.90
  -8  -4   5   54.09    4.20
  -8  -4   5   45.10    3.60
   8  -4  -5   48.90    3.60
   8  -4  -5   79.89   44.50
  -8  -4   5   51.39    3.70
   8  -4  -5   55.79    4.10
  -8  -4   5    3.50   34.70
   8   4  -5   48.90    4.10
  -8   4   5   46.40    3.60
  -8   4   5   50.79    4.40
  -8   4   5   41.80   47.20
   8   4  -5   49.50    3.50
   8   4  -5   49.90    2.60
   8   4  -5   53.99   28.80
  -6  -4   5   24.20    2.70
   6  -4  -5   20.30    2.20
  -6  -4   5   30.50    2.80
   6  -4  -5   17.50   26.40
  -6  -4   5   28.00    3.00
   6  -4  -5   30.10    3.40
   6  -4  -5   22.10    2.70
  -6  -4   5   13.90   34.90
   6   4  -5   32.10   34.50
  -6   4   5   27.10    2.80
  -6   4   5   25.30    2.70
   6   4  -5   26.00    2.00
   6   4  -5   24.20    2.50
  -6   4   5   34.50   39.40
   6   4  -5   25.70    3.10
  -6   4   5   21.40    3.00
  -4  -4   5  -15.90   28.60
  -2  -4   5    7.30    1.80
   2  -4  -5    5.10    1.80
  -2  -4   5    6.40    1.40
   2  -4  -5   10.40    2.20
   2  -4  -5   39.00   13.90
   2  -4  -5    8.60    2.10
   2  -4  -5    5.60    1.10
  -2  -4   5    6.90    1.70
   2  -4  -5    6.40    1.40
   2   4  -5    1.20   24.10
  -2   4   5    8.80    1.50
  -2   4   5    8.10    1.80
  -2   4   5  -16.80   20.00
   2   4  -5    8.70    2.30
  -2   4   5    6.00    1.40
   0  -4  -5   51.19    4.30
   0  -4  -5   43.00    3.10
   0  -4  -5   48.40    4.10
   0  -4   5   32.60    3.40
   0  -4  -5   46.10    2.70
   0  -4   5   48.80    3.10
   0  -4  -5   44.40    3.80
   0  -4   5   48.40    3.50
   0  -4  -5   36.10   23.00
   0   4   5   47.50    3.20
   0   4  -5   41.50    4.10
   0   4   5   49.00    3.70
   0   4   5   51.19   53.89
   0   4  -5   50.19   38.60
   0   4   5   43.20    2.80
   2  -4   5   49.30    3.60
   2  -4   5   49.40    2.90
  -2  -4  -5   57.79   27.30
  -2  -4  -5   44.20    4.00
  -2  -4  -5   48.50    4.50
   2  -4   5   43.60    3.10
  -2  -4  -5   45.50    2.70
  -2  -4  -5   45.10    4.00
  -2  -4  -5   40.50    3.00
   2   4   5   47.90    3.70
  -2   4  -5   44.90   30.30
  -2   4  -5   69.99   51.19
   2   4   5   23.30   23.00
   2   4   5   50.29    3.10
  -2   4  -5   55.99    4.90
  -4  -4  -5   15.60    1.90
  -4  -4  -5   16.20    2.70
  -4  -4  -5   15.90    3.10
   4  -4   5   17.70    2.10
   4  -4   5   17.20    2.40
  -4  -4  -5   13.30    1.10
  -4  -4  -5   67.89   28.20
  -4  -4  -5   14.10    2.80
   4   4   5   14.60    1.80
   4   4   5   40.80   33.70
  -4   4  -5   19.00    3.70
   4   4   5   12.30    2.10
  -4   4  -5   63.99   43.00
   6  -4   5   13.60    1.80
  -6  -4  -5   14.70    1.80
  -6  -4  -5   11.30    2.90
  -6  -4  -5  -29.30   25.20
   6  -4   5   13.30    2.10
  -6  -4  -5   17.10    3.10
  -6   4  -5   10.80    2.90
  -6   4  -5   17.30    3.70
  -6   4  -5   74.99   43.20
   8  -4   5    8.60    1.40
  -8  -4  -5   28.00   36.10
  -8  -4  -5    5.80    2.00
  -8  -4  -5    5.70    2.30
  -8  -4  -5    9.10    3.10
  -8  -4  -5    4.70    1.20
   8  -4   5    9.70    1.80
   8   4   5  -45.00   32.80
  -8   4  -5   84.29   32.60
  -8   4  -5    9.10    3.20
  -8   4  -5    7.60    3.20
 -10  -4  -5   29.40    4.70
 -10  -4  -5   23.40    3.70
 -10  -4  -5   25.10    2.10
  10  -4   5   27.70    2.40
 -10  -4  -5   18.20    3.10
 -10   4  -5   20.90    4.00
 -10   4  -5   17.60    4.20
 -12  -4  -5    1.50    2.50
 -12  -4  -5    1.90    2.50
 -12  -4  -5    3.30    1.90
 -12   4  -5    2.90    3.00
 -12   4  -5    1.80    2.60
 -14  -4  -5    0.20    2.30
 -14  -4  -5    5.00    2.10
 -14  -4  -5    3.50    2.30
 -14   4  -5    0.40    2.80
 -14   4  -5    0.80    2.50
 -16  -4  -5    1.10    1.90
 -16  -4  -5    1.30    2.50
 -16  -4  -5    0.90    1.80
 -16   4  -5    4.90    3.10
 -16   4  -5   -2.30    2.80
 -23  -5   5   13.70    3.80
 -23  -5   5   18.10    2.30
 -23  -5   5   17.20    4.10
 -23   5   5   19.10    3.20
 -23   5   5   19.80    4.40
 -23   5   5   16.30    3.50
 -21  -5   5   66.09    4.50
 -21  -5   5   61.89    6.50
 -21   5   5   58.99    5.70
 -21   5   5   68.39    6.80
 -21   5   5   68.29    5.30
  19  -5  -5   28.60    3.50
 -19  -5   5   35.20    5.20
 -19   5   5   42.20    4.70
 -19   5   5   37.00    4.10
 -19   5   5   33.10    5.00
 -17  -5   5  103.49    7.70
 -17  -5   5  104.99    6.10
 -17   5   5  109.69    6.60
 -17   5   5  105.69    7.20
  17   5  -5   25.30   92.99
 -17   5   5  109.89    7.70
 -17   5   5  100.49    7.40
  15  -5  -5  246.68   10.90
 -15  -5   5  234.78   12.80
 -15  -5   5  251.97   11.50
 -15   5   5  251.87   12.80
 -15   5   5  239.18   12.70
  15   5  -5  230.68   10.40
  15   5  -5  139.79   66.69
 -15   5   5  239.18   12.50
 -15   5   5  247.78   11.90
  15   5  -5  255.67   11.10
  13  -5  -5  507.75  166.38
 -13  -5   5  634.64   26.00
 -13  -5   5  533.65   25.80
  13  -5  -5  639.94   26.70
 -13  -5   5  624.24   27.10
  13  -5  -5  632.14   25.60
 -13   5   5  606.34   27.10
 -13   5   5  605.04   26.90
 -13   5   5  492.95  168.68
 -13   5   5  655.13   27.10
  13   5  -5  595.04   25.60
  13   5  -5  624.14   25.50
 -13   5   5  609.54   26.20
 -11  -5   5  352.46   16.60
 -11  -5   5  312.57   15.60
  11  -5  -5  356.26   16.20
  11  -5  -5  373.76   15.60
  11  -5  -5  375.26  114.59
 -11  -5   5  351.66   15.70
 -11   5   5  314.47   89.09
  11   5  -5  377.16   16.20
  11   5  -5  261.27   82.29
 -11   5   5  362.16   15.90
 -11   5   5  352.26   16.40
  11   5  -5  332.97   16.00
 -11   5   5  358.76   16.60
   9  -5  -5 1217.38  154.18
  -9  -5   5 1192.48   47.60
   9  -5  -5 1165.28   46.90
  -9  -5   5 1036.00   46.90
   9  -5  -5 1177.58   47.40
  -9  -5   5 1190.68   47.00
  -9   5   5 1143.29   47.30
   9   5  -5 1078.79  148.29
   9   5  -5 1108.69   45.40
  -9   5   5 1000.70  155.48
  -9   5   5 1151.08   47.70
   9   5  -5 1185.08   47.40
  -9   5   5 1183.68   47.00
  -7  -5   5 1362.46   55.69
  -7  -5   5 1169.58   55.29
   7  -5  -5 1332.77   55.29
  -7  -5   5 1405.86   55.29
   7  -5  -5 1434.66   55.79
   7  -5  -5 1394.56  166.98
  -7   5   5 1368.16   55.19
  -7   5   5 1376.96  172.78
   7   5  -5 1410.36  162.38
   7   5  -5 1365.46   54.19
   7   5  -5 1409.66   55.89
  -7   5   5 1400.86   55.49
   5  -5  -5 1279.17  153.78
   5  -5  -5 1318.07   51.79
  -5  -5   5 1279.17   51.39
   5  -5  -5 1313.37   51.79
  -5  -5   5 1222.08   51.39
   5   5  -5 1252.47   51.89
   5   5  -5 1119.99  159.18
  -5   5   5 1267.07   51.29
   5   5  -5 1323.27  151.38
  -5   5   5 1198.58   51.69
  -5   5   5 1261.67  153.78
  -3  -5   5  797.12   32.80
   3  -5  -5  814.32   33.50
   3  -5  -5  823.12   33.30
  -3  -5   5  803.92   33.00
   3  -5  -5  793.32  116.99
   3  -5  -5  687.13   32.40
   3   5  -5  810.92   33.70
   3   5  -5  978.10  142.69
  -3   5   5  800.42   32.70
  -3   5   5  765.12   32.60
   3   5  -5  779.22  135.09
  -3   5   5  895.31  129.89
   1  -5  -5 1049.20   43.10
  -1  -5   5 1082.59   42.60
   1  -5  -5 1044.80   43.00
   1  -5  -5 1058.19   42.90
  -1  -5   5 1048.40   42.10
   1  -5  -5  969.80   42.10
   1  -5  -5 1057.19  123.39
  -1   5   5 1014.40   42.00
   1   5  -5 1056.69   43.40
   1   5  -5  911.11  132.79
  -1   5   5 1002.60  135.69
  -1   5   5  989.10   42.70
   1   5  -5  875.91  148.19
  -1   5   5 1108.59   42.10
  -1  -5  -5  496.25   21.30
   1  -5   5  518.05   21.00
   1  -5   5  490.55   20.20
  -1  -5  -5  543.05   96.09
  -1  -5  -5  506.65   21.30
  -1  -5  -5  495.95   21.70
  -1  -5  -5  411.96   19.90
  -1   5  -5  636.04  143.49
   1   5   5  459.35   20.90
  -1   5  -5  501.65   22.10
   1   5   5  470.55   20.30
   1   5   5  411.56   82.09
  -3  -5  -5  233.78   11.20
  -3  -5  -5  208.48   10.30
  -3  -5  -5  234.38   11.90
  -3  -5  -5  237.58   11.40
   3  -5   5  230.98    9.70
  -3  -5  -5  191.98    9.80
  -3  -5  -5  273.47   80.39
  -3   5  -5  231.08   12.20
   3   5   5  267.67   81.59
  -3   5  -5  258.67   12.50
   3   5   5  229.68   10.10
   3   5   5  220.68   10.90
  -5  -5  -5  130.19    8.00
  -5  -5  -5  134.39   45.40
  -5  -5  -5  116.79    6.20
  -5  -5  -5  108.79    5.60
   5  -5   5  137.99    6.90
  -5  -5  -5  124.39    7.00
  -5  -5  -5  138.89    7.60
  -5   5  -5  131.29    8.50
  -5   5  -5  131.19   50.49
  -5   5  -5  130.99    8.40
   5   5   5  112.69    6.60
   5   5   5  106.49   54.19
  -7  -5  -5   85.89    4.10
   7  -5   5  100.19    5.70
  -7  -5  -5   99.09    6.40
  -7  -5  -5   90.99    6.40
  -7  -5  -5  108.49    7.20
  -7  -5  -5   80.59    4.80
   7   5   5  123.59   58.39
  -7   5  -5  111.19   48.30
  -7   5  -5  111.29    8.00
  -7   5  -5   94.09    7.30
   9  -5   5   48.70    3.70
  -9  -5  -5   50.29    5.50
  -9  -5  -5   42.10    3.00
  -9  -5  -5   45.60    4.00
  -9  -5  -5   49.80    4.70
  -9   5  -5   44.60    5.60
 -11  -5  -5   15.70    4.10
 -11  -5  -5   18.50    3.90
  11  -5   5   19.20    2.30
 -11  -5  -5   18.00    2.90
 -11   5  -5   24.80    4.90
 -11   5  -5   19.50    4.70
 -13  -5  -5   25.70    4.00
 -13  -5  -5   32.50    2.20
 -13  -5  -5   33.30    3.40
 -13  -5  -5   28.00    4.40
 -13   5  -5   28.20    5.50
 -13   5  -5   20.10    4.50
 -15  -5  -5    6.90    2.90
 -15  -5  -5   11.10    2.80
 -15   5  -5   13.40    4.00
 -15   5  -5   14.00    5.10
 -22  -6   5    5.40    3.70
 -22  -6   5    5.00    1.70
 -22   6   5    1.90    3.10
 -20  -6   5    2.60    1.50
  20  -6  -5   -1.90    1.50
 -20  -6   5    1.30    2.90
 -20   6   5   -1.60    1.80
 -20   6   5   -1.10    2.60
 -18  -6   5    3.30    2.90
  18  -6  -5    4.50    1.90
 -18   6   5    1.20    2.50
 -18   6   5    5.20    2.30
 -18   6   5    1.40    2.40
  16  -6  -5    2.70    1.40
 -16  -6   5    2.90    3.20
 -16  -6   5    1.60    1.60
 -16   6   5    4.40    2.20
 -16   6   5    5.00    3.70
 -16   6   5    0.60    2.40
  14  -6  -5   -0.70    1.40
 -14  -6   5   -0.90    1.50
 -14  -6   5   -0.60    0.90
 -14  -6   5    1.80    2.50
 -14   6   5   -1.50    2.10
 -14   6   5   -2.40    1.50
  14   6  -5    0.30   48.20
  14   6  -5   -0.20    1.00
 -14   6   5    1.70    2.40
 -12  -6   5   23.50    2.60
 -12  -6   5   29.00    3.30
  12  -6  -5   31.60    3.30
  12  -6  -5   30.40    4.10
 -12  -6   5   31.10    4.30
  12  -6  -5   21.00   79.79
 -12   6   5   27.50    4.00
 -12   6   5   31.10    3.50
  12   6  -5   29.90    2.90
 -12   6   5   30.10    4.10
  10  -6  -5   27.30   45.60
  10  -6  -5   68.59    5.20
 -10  -6   5   53.39    4.10
 -10  -6   5   67.99    5.40
 -10  -6   5   64.69    4.70
  10  -6  -5   70.69    4.80
  10   6  -5   46.10   58.89
 -10   6   5   66.49    5.30
  10   6  -5   71.99    4.80
  10   6  -5   63.59    4.60
 -10   6   5   63.49    4.70
 -10   6   5   46.60   73.59
  10   6  -5   10.20   45.00
   8  -6  -5   13.30    2.70
  -8  -6   5   17.60    3.00
  -8  -6   5   10.60    2.20
   8  -6  -5   14.70    2.90
  -8  -6   5   10.50    2.00
   8  -6  -5   49.80   51.89
  -8   6   5   14.50    2.70
  -8   6   5    1.20   53.79
   8   6  -5   12.40    1.30
  -8   6   5    8.60    2.10
   8   6  -5   13.20    1.30
   8   6  -5   53.39   54.39
   8   6  -5   14.20    2.70
   8   6  -5   12.20    2.30
   6  -6  -5    9.70   32.50
   6  -6  -5   42.00    4.00
   6  -6  -5   36.60    3.90
  -6  -6   5   40.60    3.70
  -6  -6   5   39.70    4.00
  -6   6   5   86.29   53.49
   6   6  -5   39.20    2.70
  -6   6   5   43.10    3.90
   6   6  -5   34.50    4.00
   6   6  -5  -19.70   44.60
  -6   6   5   45.50    3.70
   6   6  -5   43.00    4.40
   4  -6  -5   77.79    5.60
   4  -6  -5   88.09    5.70
  -4  -6   5   79.09    5.20
  -4  -6   5   81.19    5.30
   4   6  -5   31.70   45.50
   4   6  -5   78.69    5.60
  -4   6   5   76.79    5.10
   4   6  -5   24.80   53.29
   4   6  -5   70.59    5.60
  -4   6   5   20.30   40.50
  -4   6   5   76.79    4.90
  -2  -6   5   72.19    4.60
  -2  -6   5   65.09    4.80
   2  -6  -5   63.59    5.00
   2  -6  -5   50.99   45.10
   2  -6  -5   72.09    5.50
   2   6  -5   63.59    5.50
  -2   6   5   62.99   41.80
  -2   6   5   67.39    4.40
   2   6  -5   15.90   33.20
   2   6  -5   69.49   70.29
   2   6  -5   63.89    5.20
   0  -6  -5   -1.10    1.90
   0  -6   5    0.20    1.20
   0  -6  -5    0.90    1.90
   0  -6   5   -0.70    1.40
   0  -6  -5   33.00   33.10
   0  -6  -5    1.40    0.90
   0   6  -5    0.50    2.10
   0   6  -5  -53.59   39.40
   0   6   5    1.00    1.20
   0   6  -5  -45.00   25.10
   0   6   5   -0.10    1.00
   0   6   5  -48.90   30.60
   0   6  -5   -0.40    1.70
  -2  -6  -5   21.10    2.30
   2  -6   5   30.50    2.50
  -2  -6  -5   83.99   39.00
  -2  -6  -5   31.00    2.70
   2  -6   5   35.50    3.70
  -2  -6  -5   29.10    4.20
  -2  -6  -5   42.50    4.60
   2   6   5   28.60    2.90
  -2   6  -5  166.08   69.19
   2   6   5  -20.60   35.70
  -2   6  -5   28.90    4.20
  -2   6  -5   34.50    4.60
  -4   6  -5   99.29   37.30
   4   6   5   23.20   37.10
  -6  -6  -5   -1.30    0.80
  -6  -6  -5    0.90    1.90
  -6  -6  -5   -1.90    2.20
  -6  -6  -5  -18.10   40.70
  -6  -6  -5    0.30    1.00
   6  -6   5   -1.00    1.50
  -6  -6  -5    0.50    1.20
   6   6   5  -23.90   58.79
  -6   6  -5    0.00    2.50
  -6   6  -5   -0.40    2.00
  -8  -6  -5  -50.29   61.39
  -8  -6  -5    2.70    2.80
  -8  -6  -5    3.70    1.40
  -8  -6  -5    4.40    2.40
   8  -6   5    4.70    1.80
   8   6   5  -47.20   45.60
  -8   6  -5    1.20    2.60
  -8   6  -5    3.30    3.10
 -10  -6  -5    0.80    1.00
  10  -6   5    0.30    1.50
 -10  -6  -5    1.30    2.80
 -10   6  -5   -1.10    2.60
 -10   6  -5    1.20    3.00
 -12  -6  -5    1.30    2.80
 -12  -6  -5    6.30    2.60
 -12  -6  -5    0.90    1.00
 -12   6  -5    3.10    3.30
 -12   6  -5    1.30    3.10
 -14  -6  -5   -1.50    1.60
 -14  -6  -5    0.70    2.40
 -14   6  -5   -1.20    2.40
 -19  -7   5   70.49    5.10
 -19  -7   5   74.69    7.10
  19  -7  -5   75.99    5.70
 -19   7   5   73.09    6.80
 -19   7   5   66.69    6.70
  17  -7  -5  121.89    6.60
 -17  -7   5  121.29    8.80
 -17  -7   5  120.09    7.10
  17  -7  -5  122.49    7.70
 -17   7   5  112.49    8.50
 -17   7   5  125.39    7.70
 -17   7   5  125.79    8.80
  15  -7  -5  201.98    9.90
  15  -7  -5  193.78   10.50
 -15  -7   5  192.68   10.10
 -15  -7   5  206.88   11.90
 -15   7   5  199.48   10.60
 -15   7   5  193.38   11.40
 -15   7   5  195.58   11.60
 -13  -7   5  280.47   14.90
 -13  -7   5  289.17   13.80
  13  -7  -5  297.97   13.70
 -13   7   5  306.47   14.90
  13   7  -5  285.47   12.90
 -13   7   5  279.17   15.20
 -13   7   5  292.67   14.00
 -11  -7   5  109.09    7.70
 -11  -7   5  111.29    6.90
  11  -7  -5  122.29    7.70
  11  -7  -5  119.89    7.10
 -11   7   5  123.29    7.80
 -11   7   5  118.69    8.00
  11   7  -5   87.69   63.89
 -11   7   5  107.49    6.90
  11   7  -5  126.09    6.80
   9  -7  -5  276.37   13.60
  -9  -7   5  272.37   13.70
   9  -7  -5  272.47   13.20
  -9  -7   5  269.57   13.10
   9  -7  -5  290.17  102.69
  -9   7   5  305.97  120.79
   9   7  -5  273.77   12.80
  -9   7   5  269.87   13.60
   9   7  -5  236.08   89.19
  -9   7   5  263.47   13.00
   9   7  -5  278.67   13.20
   7  -7  -5  256.57   13.00
   7  -7  -5  273.67   13.00
  -7  -7   5  267.57   13.10
  -7  -7   5  269.87   12.70
   7  -7  -5  462.65   89.29
  -7   7   5  205.08  113.59
   7   7  -5  264.97   13.00
   7   7  -5  214.48  102.79
  -7   7   5  265.97   12.90
   7   7  -5  239.28   11.10
   7   7  -5  158.88   88.39
  -7   7   5  260.67   12.40
   7   7  -5  247.98   13.30
  -5  -7   5  215.38   11.00
   5  -7  -5  225.38   11.50
   5  -7  -5  222.68   11.40
  -5  -7   5  225.28   11.20
  -5   7   5  234.68  102.69
   5   7  -5  227.58   11.30
   5   7  -5  114.29   68.19
  -5   7   5  223.38   11.10
  -5   7   5  226.68   10.80
   5   7  -5  213.68   11.60
   5   7  -5  208.48   10.00
   5   7  -5  210.48   90.49
   3  -7  -5  159.48    9.40
  -3  -7   5  152.38    8.70
  -3  -7   5  162.18    8.60
   3  -7  -5  145.89   68.29
   3  -7  -5  152.28    8.90
   3   7  -5  197.48   80.29
  -3   7   5  166.68    8.70
  -3   7   5  145.09   66.69
   3   7  -5  171.88    9.20
   3   7  -5  169.78    9.70
   3   7  -5   31.80   79.09
  -3   7   5  157.08    8.30
  -1  -7   5  377.26   16.70
   1  -7  -5  360.66   16.90
  -1  -7   5  356.36   16.10
   1  -7  -5  357.46   17.30
   1  -7  -5  446.76   88.19
  -1   7   5  280.47  100.89
   1   7  -5  249.48  123.19
   1   7  -5  358.26   17.60
   1   7  -5  394.26  104.69
   1   7  -5  357.26   17.20
  -1  -7  -5  237.88   78.89
  -1  -7  -5  270.67   13.40
   1  -7   5  269.77   12.10
   1  -7   5  271.47   13.00
  -1  -7  -5  288.07   14.20
   1   7   5  243.98   90.49
  -1   7  -5  272.17   14.40
  -1   7  -5  267.37  108.99
   1   7   5  242.58   12.30
  -1   7  -5  286.17   14.10
  -1   7  -5  213.38   85.99
   3  -7   5  216.28    9.80
  -3  -7  -5  217.88   12.20
  -3  -7  -5  233.08   11.60
   3  -7   5  215.08   11.10
  -3   7  -5  231.18   12.50
  -3   7  -5  216.18   12.60
   3   7   5  165.68   64.49
   5  -7   5  228.28   11.30
  -5  -7  -5  218.98   11.70
  -5   7  -5  221.48   12.90
  -7  -7  -5  195.98   11.40
   7  -7   5  175.88    9.50
  -7  -7  -5  174.18   10.10
  -7   7  -5  177.28   11.50
  -7   7  -5  179.58   11.60
  -9  -7  -5  105.89    7.20
   9  -7   5  100.59    6.40
  -9  -7  -5  107.69    8.40
  -9  -7  -5  109.49    6.10
  -9   7  -5  106.09    9.10
  -9   7  -5  105.59    8.70
 -11  -7  -5   48.90    3.60
 -11  -7  -5   48.40    5.00
 -11  -7  -5   46.70    6.30
 -11   7  -5   47.50    6.70
 -11   7  -5   55.99    7.00
 -13  -7  -5   33.70    5.90
 -13  -7  -5   22.20    3.50
 -13  -7  -5   39.20    2.50
 -13   7  -5   27.80    5.70
 -20  -8   5    1.80    2.80
  20  -8  -5    3.80    2.60
 -20  -8   5    2.00    1.70
 -20   8   5   -0.10    2.70
 -20   8   5    1.00    2.60
 -18  -8   5   -2.50    1.30
  18  -8  -5   -0.50    2.10
 -18  -8   5   -3.00    2.50
 -18   8   5   -0.50    2.60
 -18   8   5   -3.10    2.40
 -16  -8   5   -2.30    2.50
 -16  -8   5   -3.10    1.50
  16  -8  -5   -0.10    1.50
  16  -8  -5    0.30    2.50
 -16   8   5   -0.70    2.30
 -16   8   5   -1.40    2.30
 -14  -8   5    5.70    3.10
 -14  -8   5    4.90    2.20
  14  -8  -5    8.70    2.50
  14  -8  -5    9.80    2.80
 -14  -8   5    8.40    2.50
 -14   8   5    3.00    2.70
 -14   8   5    6.00    3.00
 -12  -8   5   -1.00    1.70
  12  -8  -5    2.00    2.00
 -12  -8   5   -1.20    1.50
 -12  -8   5    0.00    2.70
  12  -8  -5    0.50    2.00
 -12   8   5    0.80    2.40
 -12   8   5   -2.10    1.80
 -12   8   5   -2.60    2.30
  12   8  -5    4.30    2.50
  10  -8  -5    1.80    2.10
  10  -8  -5    3.10    2.50
 -10  -8   5   -0.10    1.90
 -10  -8   5   -2.70    2.10
 -10  -8   5    1.40    1.90
  10  -8  -5  -35.70   58.99
 -10   8   5    2.60    2.90
 -10   8   5 -145.79   89.99
 -10   8   5    2.60    1.90
  10   8  -5   -0.40    1.60
 -10   8   5    2.40    2.50
   8  -8  -5    5.20    2.70
  -8  -8   5    3.00    2.10
  -8  -8   5    2.60    2.30
   8  -8  -5    4.20    2.20
   8  -8  -5  -33.30   55.09
   8   8  -5    4.10    2.00
   8   8  -5    3.60    1.50
  -8   8   5    4.60    2.00
   8   8  -5    3.70    1.00
  -8   8   5    3.70    2.40
   8   8  -5    3.30    0.90
   6  -8  -5    1.60    2.10
   6  -8  -5    1.30    2.30
  -6  -8   5    1.60    2.00
  -6  -8   5   -0.50    2.00
   6   8  -5   -0.80    1.30
   6   8  -5    0.10    2.00
  -6   8   5   -0.40    1.60
   6   8  -5  -52.29   78.39
   6   8  -5   -0.40    1.20
   4  -8  -5  117.99   68.09
   4  -8  -5    3.10    2.40
  -4   8   5  -74.19   70.19
   4   8  -5   88.09   66.59
   2   8  -5  170.68  104.99
   0  -8  -5    4.80    3.10
   0  -8   5    3.60    2.20
   0  -8   5    4.90    1.90
   0  -8  -5    3.00    2.30
   0   8  -5    3.40    2.80
   0   8  -5  171.48  105.59
   0   8  -5    4.70    2.20
   0   8  -5 -105.69   69.49
  -2  -8  -5    7.20    2.90
   2  -8   5    7.00    2.40
  -2  -8  -5    4.00    2.50
   2  -8   5    7.30    1.80
  -2   8  -5    6.30    2.60
   4  -8   5    1.30    0.90
  -4  -8  -5    2.80    2.90
   4  -8   5    2.00    2.10
  -4   8  -5    3.60    2.40
  -4   8  -5    0.90    2.70
   6  -8   5    6.30    2.40
  -6  -8  -5    1.20    1.70
  -6  -8  -5    0.70    2.20
  -6  -8  -5    2.60    2.90
  -6   8  -5    4.50    3.40
  -6   8  -5    1.80    2.70
  -8  -8  -5    1.40    2.70
   8  -8   5    1.40    1.90
  -8  -8  -5    2.90    2.20
  -8  -8  -5    1.50    1.50
  -8   8  -5    2.40    2.90
  -8   8  -5    2.20    3.10
 -10  -8  -5    7.10    1.80
 -10  -8  -5    6.20    2.40
  10  -8   5    4.60    2.40
 -10  -8  -5    4.60    2.90
 -10   8  -5    9.00    3.90
 -10   8  -5    3.90    3.00
  17  -9  -5   28.20    3.90
 -17  -9   5   55.19    8.80
  17  -9  -5   35.00    4.70
 -17  -9   5   29.90    4.50
 -17   9   5   29.30    6.90
 -15  -9   5   51.79    4.90
  15  -9  -5   56.39    5.30
  15  -9  -5   59.59    5.60
 -15  -9   5   39.70    5.80
 -15   9   5   61.49    6.30
 -15   9   5   50.09    6.40
  13  -9  -5  102.09    8.70
 -13  -9   5   83.79    6.50
 -13  -9   5   75.19    7.30
  13  -9  -5   85.89    6.70
 -13  -9   5   90.29    6.30
 -13   9   5   82.59    7.60
 -13   9   5   89.19    7.30
  11  -9  -5   55.19    5.60
 -11  -9   5   58.49    5.20
 -11  -9   5   57.99    6.20
  11  -9  -5   70.59    9.70
 -11  -9   5   60.19    5.60
  11   9  -5   67.19    4.80
 -11   9   5   66.39    6.60
 -11   9   5   57.39    5.90
  -9  -9   5  125.89    8.30
   9  -9  -5  146.59    9.10
  -9  -9   5  146.99    9.30
   9  -9  -5  138.39    9.10
   9  -9  -5  167.18   11.80
  -9  -9   5  141.99    9.00
   9   9  -5  143.79    8.50
  -9   9   5  139.59    9.10
   7  -9  -5  184.48   10.50
  -7  -9   5  186.98   10.30
   7  -9  -5  193.18   10.90
   7  -9  -5  188.38   11.10
  -7  -9   5  174.28   13.60
   7   9  -5  188.28   10.60
  -7   9   5  174.38   11.10
   5  -9  -5  185.48   10.70
  -5  -9   5  191.38   10.40
  -5  -9   5  188.88   10.50
   5  -9  -5  199.28   10.70
   5  -9  -5  195.18   11.10
   5   9  -5  180.78    9.80
   5   9  -5  183.28   11.00
  -5   9   5  184.78   10.50
  -3  -9   5  164.88    9.40
   3  -9  -5  163.38    9.60
  -3  -9   5  154.98    8.90
   3  -9  -5  153.78    9.30
   3  -9  -5  155.18   10.00
   3   9  -5  158.38    9.10
   3   9  -5  148.09    9.90
   1  -9  -5  233.18   12.20
  -1  -9   5  201.78   11.00
   1  -9  -5  222.68   12.60
   1  -9  -5  229.58   11.90
  -1  -9   5  225.98   11.90
   1   9  -5  224.48   12.10
   1   9  -5  221.58   13.00
   1  -9   5  151.78    8.10
   1  -9   5  167.68    9.40
  -1  -9  -5  163.08   10.30
  -1  -9  -5  152.08    9.50
  -1  -9  -5  165.98    9.20
  -1   9  -5  148.39   10.40
  -1   9  -5  149.99    9.60
   3  -9   5   89.49    6.80
  -3  -9  -5  110.19    7.10
  -3  -9  -5  104.69    7.40
  -3  -9  -5   97.29    8.00
   3  -9   5  105.49    7.30
  -3   9  -5  118.39    9.00
  -3   9  -5  105.49    8.00
  -5  -9  -5   97.99    7.00
   5  -9   5   93.49    6.60
  -5  -9  -5   99.79    8.00
  -5  -9  -5   91.39    6.40
  -5   9  -5   92.99    8.50
  -5   9  -5   92.59    7.90
  -7  -9  -5   81.19    7.50
   7  -9   5   63.89    5.70
  -7  -9  -5   80.09    5.50
  -7  -9  -5   73.39    6.00
  -7   9  -5   74.09    7.30
  -7   9  -5   71.49    7.80
  -9  -9  -5   50.39    4.90
  -9  -9  -5   32.30    6.20
   9  -9   5   39.40    4.70
  -9  -9  -5   55.09    4.20
  -9   9  -5   42.70    6.70
  -9   9  -5   63.69   10.80
  14 -10  -5   -1.70    2.10
  14 -10  -5    1.50    2.60
 -14 -10   5    1.70    2.30
 -14 -10   5    0.00    3.30
 -14  10   5   -2.30    3.10
 -14  10   5    1.30    2.90
 -12 -10   5   -1.70    2.70
 -12 -10   5    1.70    2.50
  12 -10  -5   -0.10    2.10
  12 -10  -5   -2.20    2.10
 -12 -10   5    1.60    2.10
 -12  10   5    3.90    2.90
 -12  10   5    0.10    2.70
 -10 -10   5    0.50    2.00
  10 -10  -5   -0.20    2.30
 -10 -10   5   -1.20    2.50
  10 -10  -5    1.40    2.30
 -10 -10   5   -0.10    2.10
 -10  10   5    0.70    2.30
  10  10  -5    4.60    2.30
  -8 -10   5    1.40    2.10
   8 -10  -5    2.80    2.70
  -8 -10   5    1.90    2.50
   8 -10  -5    1.10    2.60
   8 -10  -5    7.10    2.80
  -8  10   5    2.30    2.50
   8  10  -5    1.90    2.50
   6 -10  -5    3.90    2.60
  -6 -10   5    4.40    2.30
   6 -10  -5   -0.90    2.40
  -6 -10   5    2.50    2.50
   6 -10  -5    1.60    2.30
   6  10  -5    1.50    2.90
  -6  10   5    0.90    2.30
   6  10  -5    2.60    1.80
   4 -10  -5   -2.60    2.10
   4 -10  -5   -1.60    2.30
   4 -10  -5   -0.10    2.70
  -4 -10   5    1.90    2.00
  -4 -10   5    0.30    2.20
   4  10  -5    0.50    2.70
   4  10  -5    1.70    1.60
   2 -10  -5    0.60    2.60
  -2 -10   5    1.90    2.30
   2 -10  -5    0.30    2.20
  -2 -10   5    0.50    1.80
   2 -10  -5    1.20    2.10
   2  10  -5    2.20    3.10
   2  10  -5    0.60    1.90
   0 -10   5    2.00    1.90
   0 -10  -5   -1.80    2.50
   0 -10  -5    1.00    2.30
   0 -10   5    0.80    2.10
   0 -10  -5   -2.10    1.80
   0  10  -5    1.70    2.20
   0  10  -5   -3.20    2.90
   2 -10   5    5.80    1.90
  -2 -10  -5    3.60    2.30
  -2 -10  -5    6.70    2.50
  -2 -10  -5    6.40    3.30
   2 -10   5    4.20    2.50
  -2  10  -5    6.40    4.20
  -2  10  -5    1.70    2.10
   4 -10   5    3.70    2.30
  -4 -10  -5    6.30    2.60
  -4 -10  -5    2.10    2.80
  -4 -10  -5    4.20    2.30
  -4  10  -5    3.50    2.60
  -4  10  -5    1.80    3.40
  -6 -10  -5    8.50    2.60
  -6 -10  -5    5.60    3.10
   6 -10   5    3.40    2.40
  -6  10  -5    1.80    3.70
  -6  10  -5    2.60    2.50
   9 -11  -5  128.49   11.50
  -9 -11   5  145.19    8.90
  -9 -11   5  125.69   10.10
   9 -11  -5  127.79    9.20
   9  11  -5  138.49    8.80
  -7 -11   5  136.59   10.00
   7 -11  -5  131.69    9.40
  -7 -11   5  135.89    9.20
   7  11  -5  146.79    9.30
  -7  11   5  129.89    9.10
   5 -11  -5  119.09    9.10
  -5 -11   5  132.29    8.60
   5 -11  -5  113.29    8.60
  -5 -11   5  122.59   10.90
   5  11  -5  136.79    9.20
   3 -11  -5  113.69   10.90
  -3 -11   5   77.39    6.50
   3 -11  -5   94.99    7.40
   3  11  -5  101.69    8.30
   1 -11  -5   65.29    7.90
   1 -11  -5  103.19    7.50
   1 -11  -5   88.99    9.50
  -1 -11   5   94.29    7.20
  -1 -11   5   87.89    6.50
   1  11  -5  108.79    8.90
   1 -11   5   66.39    6.60
  -1 -11  -5   61.49    6.50
  -1 -11  -5   70.59    6.20
  -1 -11  -5   69.89    7.00
  -1  11  -5   71.49    6.20
 -26   0   6   13.00    2.50
 -26   0   6   12.20    3.40
 -26   0   6    5.50    3.30
 -24   0   6    9.90    3.60
 -24   0   6    7.60    2.10
 -24   0   6    7.60    2.90
 -22   0   6   21.80    4.10
 -22   0   6   37.10    3.60
 -22   0   6   32.40    5.00
 -20   0   6  115.69    6.60
 -20   0   6  102.69    7.80
 -18   0   6   60.59    4.00
 -18   0   6   69.29    4.70
 -18   0   6   68.29    5.90
 -18   0   6   74.09    6.00
 -16   0   6  324.37   15.20
 -16   0   6  329.17   13.90
 -16   0   6  254.47   12.80
 -16   0   6  319.27   14.80
 -14   0   6  637.74   26.90
 -14   0   6  519.75   24.90
 -14   0   6  627.44   26.40
 -14   0   6  629.04   25.80
  14   0  -6  641.34   25.20
 -12   0   6 1007.60   40.50
 -12   0   6 1018.60   41.50
 -12   0   6  851.51   39.80
  12   0  -6 1058.69   40.10
  12   0  -6  970.90  135.69
 -12   0   6 1029.80   41.00
 -12   0   6 1123.59  142.99
  12   0  -6  949.90   39.50
 -10   0   6  722.63  119.89
  10   0  -6  700.53  113.89
  10   0  -6  714.03   30.30
  10   0  -6  759.82   30.70
  10   0  -6  778.82   32.50
 -10   0   6  731.73   31.70
 -10   0   6  767.72   31.00
  -8   0   6 1588.74  174.78
  -8   0   6 1669.33   65.89
   8   0  -6 1679.53   67.29
  -8   0   6 1630.94   65.89
   8   0  -6 1514.65  167.98
  -8   0   6 1651.13   66.49
   8   0  -6 1632.44   65.69
   6   0  -6 1593.34  166.88
  -6   0   6 1582.74   64.09
  -6   0   6 1689.33  176.18
   6   0  -6 1633.94   64.39
  -6   0   6 1590.74   64.39
   6   0  -6 1616.84   65.69
  -6   0   6 1568.44   64.99
   4   0  -6  884.91   38.10
  -4   0   6  847.82  123.19
   4   0  -6  984.90   38.40
   4   0  -6  804.12  121.09
  -4   0   6  948.11   37.70
  -4   0   6  961.90   38.70
  -4   0   6  971.50   38.30
   4   0  -6  995.50   39.70
   4   0  -6  865.41   38.30
  -2   0   6  561.34   22.80
  -2   0   6  565.84   23.20
  -2   0   6  493.55   89.09
   2   0  -6  485.45   22.70
   2   0  -6  510.45   22.70
   2   0  -6  556.54   23.10
  -2   0   6  556.34   22.00
   2   0  -6  588.34   83.19
   2   0  -6  571.94   24.30
   0   0   6 1012.10  130.39
   0   0  -6 1130.19   46.70
   0   0   6 1132.59   45.40
   0   0  -6 1017.60  131.59
   0   0   6 1130.39   45.10
   0   0  -6 1126.99   45.60
  -2   0  -6  402.26   16.70
  -2   0  -6  320.57   15.60
  -2   0  -6  390.66   17.50
   2   0   6  401.26   15.90
  -2   0  -6  326.57   15.80
  -2   0  -6  419.76   83.39
  -4   0  -6  228.78   10.30
  -4   0  -6  174.68    9.10
  -4   0  -6  213.78   11.10
   4   0   6  214.68    9.10
  -4   0  -6  204.18   70.69
  -4   0  -6  169.08    8.80
   4   0   6  190.68   58.09
  -6   0  -6  191.28    9.70
  -6   0  -6  210.38   10.30
  -6   0  -6  169.58   59.99
   6   0   6  242.18   81.79
  -6   0  -6  262.27   12.60
  -6   0  -6  264.67   11.70
  -8   0  -6  156.78    9.50
   8   0   6  140.29    6.50
  -8   0  -6  172.08    8.80
  -8   0  -6  128.49   66.19
  -8   0  -6  128.29    7.10
 -12   0  -6   34.00    5.20
 -12   0  -6   33.60    4.50
 -14   0  -6   26.50    4.70
 -14   0  -6   29.30    4.50
 -14   0  -6   31.80    4.40
 -16   0  -6   14.60    4.20
 -16   0  -6    9.80    3.20
 -25  -1   6   -1.70    2.30
 -25  -1   6   -0.60    2.70
 -25  -1   6    0.20    1.40
 -25   1   6   -1.50    1.50
 -25   1   6   -4.10    2.20
 -25   1   6    2.00    2.40
 -23  -1   6    0.90    2.50
 -23  -1   6   -0.40    1.30
 -23  -1   6   -2.00    2.40
 -23   1   6   -1.10    1.60
 -23   1   6    2.50    2.70
 -23   1   6   -0.20    2.80
 -21  -1   6    2.40    1.90
 -21  -1   6    2.30    2.70
 -21  -1   6    1.30    2.50
 -21   1   6    2.90    2.90
 -21   1   6    4.00    2.00
 -19  -1   6    0.30    2.60
 -19  -1   6    0.20    1.50
 -19  -1   6    0.70    2.40
 -19   1   6    0.20    1.50
 -19   1   6   -0.40    2.20
 -19   1   6    0.90    2.50
 -17  -1   6    1.70    2.50
 -17  -1   6    3.20    1.60
 -17  -1   6    1.70    2.20
 -17   1   6    4.60    2.50
 -17   1   6    0.20    2.10
 -17   1   6    1.50    1.60
  15  -1  -6    2.70    1.40
 -15  -1   6    1.70    1.50
  15  -1  -6  -56.89   36.60
 -15  -1   6   -0.80    1.90
 -15  -1   6  -31.40   41.70
 -15  -1   6    2.50    2.00
 -15   1   6  -39.40   52.49
  15   1  -6  -36.70   36.50
 -15   1   6    1.50    1.00
 -15   1   6    2.00    2.00
 -15   1   6    1.20    1.50
 -15   1   6   -0.50    1.90
 -13  -1   6   23.20    2.80
  13  -1  -6   20.60    1.50
  13  -1  -6   19.90    1.50
 -13  -1   6  -21.80   37.30
  13  -1  -6   23.20    2.60
 -13  -1   6   21.60    3.60
 -13  -1   6   21.40    3.10
  13  -1  -6   25.80   28.80
  13   1  -6   -5.70   25.20
 -13   1   6   20.10    2.10
  13   1  -6   20.80    1.60
 -13   1   6   21.60    3.70
  13   1  -6   24.00    2.00
 -13   1   6   23.90   30.50
 -13   1   6   17.20    3.00
 -13   1   6   28.40    3.10
  11  -1  -6   37.40   42.30
  11  -1  -6   28.50    2.70
  11  -1  -6   30.40    2.30
 -11  -1   6   29.80    3.00
 -11  -1   6   27.30    3.10
 -11  -1   6   41.50   38.60
 -11  -1   6   35.20    4.10
  11   1  -6   26.80    2.20
  11   1  -6   33.10    2.40
  11   1  -6   31.60   28.80
 -11   1   6   27.60    2.30
 -11   1   6   31.90    3.20
 -11   1   6   34.80    3.30
 -11   1   6   26.40    3.70
  11   1  -6   32.50    4.00
 -11   1   6    9.40   35.40
   9  -1  -6   37.30    4.10
  -9  -1   6   33.30    3.10
   9  -1  -6   21.20   37.10
  -9  -1   6   70.39   48.60
  -9  -1   6   34.40    3.60
   9  -1  -6   34.50    3.00
  -9   1   6   30.00    3.00
  -9   1   6   29.40    3.00
   9   1  -6    5.10   26.50
   9   1  -6   32.10    4.00
  -9   1   6   29.60   35.00
  -9   1   6   31.40    2.50
   9   1  -6   32.30    2.50
  -9   1   6   36.60    4.20
   9   1  -6   29.90    2.60
   7  -1  -6   13.10    2.20
   7  -1  -6    9.00    2.50
   7  -1  -6   64.49   32.40
  -7  -1   6   11.40    3.10
  -7  -1   6    9.10    1.90
  -7   1   6   11.00    1.90
  -7   1   6   16.30    2.80
  -7   1   6   12.50    1.80
  -7   1   6   13.70    3.10
   7   1  -6   15.90    3.00
   7   1  -6  -17.70   23.40
   7   1  -6   17.90    2.20
  -7   1   6    6.20   25.00
   5  -1  -6   73.49    4.80
   5  -1  -6   78.19    5.50
   5  -1  -6   66.39   48.90
  -5  -1   6   71.59    4.50
  -5  -1   6   72.89    4.80
  -5  -1   6  110.09   54.59
  -5   1   6   72.39    7.00
  -5   1   6   70.59    4.40
   5   1  -6   73.39    4.30
  -5   1   6   83.99   51.29
   5   1  -6   76.19    5.50
   5   1  -6   64.39    4.30
  -5   1   6   71.99    4.10
   5   1  -6   74.09   34.10
   3  -1  -6   92.29    5.50
  -3  -1   6   77.19   51.39
   3  -1  -6  107.99    5.80
  -3  -1   6   99.89    5.70
   3  -1  -6  137.99   50.29
   3  -1  -6  107.99    6.70
  -3  -1   6   97.79    5.40
   3  -1  -6   90.99    5.20
   3   1  -6   93.99    5.30
   3   1  -6   88.89    5.30
   3   1  -6  102.39    5.60
  -3   1   6  106.09   35.90
   3   1  -6   99.49    6.60
  -3   1   6   98.69    4.80
  -3   1   6  105.59    6.00
  -3   1   6  108.69    5.50
   3   1  -6   73.59   42.70
  -1  -1   6   52.29   63.89
   1  -1  -6   57.59    3.90
   1  -1  -6   62.19    5.00
   1  -1  -6  134.19   52.09
  -1  -1   6   57.99    4.00
   1  -1  -6   54.29    4.20
  -1  -1   6   59.09    3.10
  -1  -1   6   59.99    3.10
  -1  -1   6   61.59    4.00
   1   1  -6   62.09    3.90
  -1   1   6   69.29    4.00
   1   1  -6   69.19    5.20
   1   1  -6   56.39    3.70
   1   1  -6   59.59    4.20
   1   1  -6   57.29   30.60
  -1   1   6   63.89    2.90
  -1   1   6   44.50   28.40
  -1   1   6   62.69    4.40
  -1  -1  -6    0.20    0.90
   1  -1   6   -0.60    1.00
   1  -1   6  -21.20   13.40
   1  -1   6    1.00    1.10
  -1  -1  -6    0.80    1.60
  -1  -1  -6    1.40    1.00
  -1  -1  -6   16.20   22.70
  -1  -1  -6   -0.30    1.50
  -1   1  -6   -0.30    1.00
   1   1   6    0.50    1.10
  -1   1  -6    1.80    1.60
  -1   1  -6   -0.20    0.80
  -1   1  -6    1.20    1.70
  -3  -1  -6  122.89   53.49
  -3  -1  -6   71.39    4.50
   3  -1   6   62.89   35.10
  -3  -1  -6   79.39    4.90
  -3  -1  -6   83.09    6.00
   3  -1   6   87.19    4.70
  -3  -1  -6   85.89    5.50
  -3   1  -6   66.29    4.00
   3   1   6  102.89   51.49
   3   1   6   84.49    4.50
  -3   1  -6   75.59    5.00
  -3   1  -6   51.89   30.40
  -3   1  -6   82.49    6.10
  -3   1  -6   86.89    5.50
   5  -1   6   19.80    2.20
   5  -1   6   29.00   41.70
  -5  -1  -6   19.00    3.30
  -5  -1  -6   22.30    3.40
  -5  -1  -6   14.10    1.90
  -5  -1  -6   15.70   34.30
  -5   1  -6   15.30    2.10
  -5   1  -6   20.80    3.30
  -5   1  -6   21.80    3.70
  -5   1  -6   89.19   42.10
   5   1   6   15.50    1.80
   5   1   6   34.10   43.00
  -5   1  -6   16.20    1.70
  -7  -1  -6  -38.10   31.20
   7   1   6  -39.20   34.00
  -9  -1  -6    0.00    1.90
  -9  -1  -6   -0.90    2.00
  -9  -1  -6  -11.10   34.90
  -9  -1  -6    0.40    0.80
   9  -1   6   -1.00    0.60
  -9  -1  -6   -0.40    0.80
  -9   1  -6    0.60    1.00
  -9   1  -6    0.00    1.90
  -9   1  -6    1.20    2.40
  -9   1  -6   61.89   49.20
 -11  -1  -6    7.70    2.90
 -11  -1  -6    9.30    2.90
 -11   1  -6   12.40    3.20
 -11   1  -6   11.20    3.80
 -13  -1  -6    1.50    2.30
 -13  -1  -6   -1.30    2.30
 -13   1  -6   -1.70    2.20
 -13   1  -6    1.20    2.80
 -13   1  -6   -1.40    2.20
 -15  -1  -6   -0.90    2.10
 -15  -1  -6    2.70    2.40
 -15  -1  -6   -1.50    2.00
 -15   1  -6   -3.70    2.40
 -15   1  -6    0.00    2.30
 -15   1  -6    3.70    2.70
 -24  -2   6   39.00    5.90
 -24  -2   6   47.60    3.90
 -24  -2   6   48.30    6.10
 -24   2   6   34.90    4.80
 -24   2   6   39.10    5.70
 -24   2   6   48.70    4.40
 -22  -2   6  132.39    9.10
 -22  -2   6  126.19    8.90
 -22  -2   6  117.49    7.00
 -22   2   6  128.09    7.50
 -22   2   6  129.59    9.00
 -22   2   6  127.99    8.80
 -20  -2   6  213.08   13.40
 -20  -2   6  203.18   10.40
 -20  -2   6  216.88   12.00
 -20   2   6  217.58   11.00
 -20   2   6  210.78   12.10
 -20   2   6  216.88   12.00
 -18  -2   6  117.69    8.00
 -18  -2   6  134.39    8.60
 -18  -2   6  136.39    7.20
 -18   2   6  127.49    7.30
 -18   2   6  131.29    8.40
 -18   2   6  127.89    8.40
  18   2  -6  123.09    6.70
 -16  -2   6  253.97   12.80
 -16  -2   6  259.17   13.30
 -16  -2   6  259.57   12.00
 -16   2   6  253.57   12.10
  16   2  -6  236.18   11.70
 -16   2   6  266.67   13.10
 -16   2   6  266.57   13.30
 -14  -2   6  471.55   90.79
  14  -2  -6  359.96   15.20
 -14  -2   6  347.17   15.10
 -14  -2   6  346.67   16.20
  14  -2  -6  358.36   14.10
  14   2  -6  312.97   13.70
 -14   2   6  331.07   15.80
 -14   2   6  339.47   16.20
  14   2  -6  218.78   78.19
  14   2  -6  301.07   14.90
 -14   2   6  339.27   15.20
  12  -2  -6  364.46   99.89
  12  -2  -6  384.06   16.30
  12  -2  -6  392.56   17.20
 -12  -2   6  382.16   95.19
 -12  -2   6  388.56   17.20
 -12  -2   6  393.06   18.00
 -12   2   6  390.06   17.70
  12   2  -6  385.36  106.29
  12   2  -6  370.46   16.30
  12   2  -6  401.76   18.50
 -12   2   6  392.36   18.10
  12   2  -6  390.56   16.10
 -12   2   6  493.65   94.69
 -12   2   6  405.96   17.30
 -10  -2   6  159.58   61.79
 -10  -2   6  165.28    8.40
 -10  -2   6  169.68    9.00
  10  -2  -6  173.38    8.50
  10  -2  -6  168.18   69.29
  10  -2  -6  169.98    7.90
 -10   2   6  161.18    9.10
 -10   2   6  162.48    8.40
 -10   2   6  169.28    8.60
  10   2  -6  167.78    9.40
  10   2  -6  163.28    7.90
  10   2  -6  175.88    7.60
  10   2  -6  185.48   59.89
   8  -2  -6  620.64   26.20
  -8  -2   6  613.04   26.90
   8  -2  -6  640.94   26.50
  -8  -2   6  620.84   26.40
  -8  -2   6  619.14  103.99
   8  -2  -6  676.23  112.09
   8  -2  -6  650.43   27.90
   8   2  -6  589.44  100.89
   8   2  -6  616.54   25.80
  -8   2   6  641.24   26.40
  -8   2   6  585.64  110.79
  -8   2   6  631.24   27.10
   8   2  -6  647.44   27.60
  -8   2   6  625.44   26.40
  -6  -2   6  762.82  117.79
   6  -2  -6  637.04  107.69
   6  -2  -6  742.53   31.30
   6  -2  -6  750.42   30.20
  -6  -2   6  725.23   30.50
  -6  -2   6  709.53   30.00
   6   2  -6  706.93  107.69
  -6   2   6  737.53   29.70
   6   2  -6  707.73   29.60
   6   2  -6  749.33   31.20
  -6   2   6  726.23   30.70
  -6   2   6  726.83   29.90
   6   2  -6  685.63   29.90
  -6   2   6  617.94  108.59
   4  -2  -6  564.04   24.50
   4  -2  -6  519.55   23.00
   4  -2  -6  604.94   90.49
   4  -2  -6  574.74   23.50
  -4  -2   6  552.04   23.20
  -4  -2   6  570.34   23.40
  -4  -2   6  573.94  110.09
   4   2  -6  569.44   23.00
  -4   2   6  555.84   23.10
   4   2  -6  491.45   23.00
  -4   2   6  548.85   23.70
   4   2  -6  452.15   91.59
  -4   2   6  557.94   22.60
  -4   2   6  452.15   92.79
   4   2  -6  560.24   24.40
  -2  -2   6  427.66   18.10
  -2  -2   6  315.27   89.79
  -2  -2   6  407.76   17.40
   2  -2  -6  460.05   19.50
   2  -2  -6  387.56   17.80
   2  -2  -6  436.56   18.50
  -2  -2   6  425.66   18.10
   2  -2  -6  483.55   82.49
  -2   2   6  420.26   17.20
  -2   2   6  437.76   19.30
   2   2  -6  437.96   73.59
   2   2  -6  421.16   19.30
  -2   2   6  487.25   79.99
   2   2  -6  395.56   19.10
   2   2  -6  385.26   18.30
  -2   2   6  421.16   17.90
   0  -2   6 1002.40   40.30
   0  -2   6 1050.79   41.20
   0  -2  -6  943.41   41.40
   0  -2   6  916.11  176.48
   0  -2  -6 1042.70   42.50
   0  -2  -6 1040.70   41.70
   0  -2   6 1052.69   41.00
   0  -2  -6 1266.87  125.29
   0   2  -6 1024.60   42.70
   0   2  -6  874.51   40.70
   0   2   6 1072.69   41.00
   0   2  -6 1038.80   41.50
   0   2  -6 1009.30  136.39
   0   2  -6  929.51   41.10
   0   2   6  934.81  123.99
   2  -2   6  399.76  106.39
  -2  -2  -6  453.95   19.50
  -2  -2  -6  458.95   20.30
   2  -2   6  435.66   17.70
  -2  -2  -6  412.36   82.79
   2  -2   6  450.15   18.80
   2  -2   6  455.15   18.40
  -2  -2  -6  371.96   18.50
  -2   2  -6  431.76   19.20
  -2   2  -6  405.26   18.80
   2   2   6  462.25   18.50
  -2   2  -6  512.25   81.79
   2   2   6  403.86   82.39
  -2   2  -6  467.15   20.60
  -4  -2  -6  205.38   11.00
  -4  -2  -6  259.17   12.20
  -4  -2  -6  192.78   68.89
   4  -2   6  261.77   11.30
  -4  -2  -6  256.17   12.80
   4  -2   6  278.37   91.69
  -4   2  -6  234.38   11.40
   4   2   6  274.07   81.49
  -4   2  -6  259.17   13.20
   4   2   6  245.98   10.80
  -4   2  -6  172.28   71.59
  -4   2  -6  278.77   12.30
  -6  -2  -6  269.87   13.40
  -6  -2  -6  227.68   11.40
  -6  -2  -6  302.57   76.09
  -6  -2  -6  281.87   12.90
   6  -2   6  270.57   11.60
   6   2   6  211.68   73.09
  -6   2  -6  344.27  158.68
  -6   2  -6  268.17   12.70
  -6   2  -6  221.98   11.80
  -6   2  -6  274.47   14.00
  -8  -2  -6  132.89    7.20
  -8  -2  -6  158.38    9.30
  -8  -2  -6  162.08    8.90
  -8  -2  -6  117.79   52.89
  -8   2  -6  148.39    8.70
   8   2   6   94.99   48.40
  -8   2  -6  257.17   68.39
  -8   2  -6  158.28   10.10
 -10  -2  -6   76.79    6.40
 -10  -2  -6   70.39   42.10
  10  -2   6   68.49    3.70
 -10  -2  -6   61.59    4.60
 -10   2  -6   81.99    7.60
 -10   2  -6   77.49    6.10
 -12  -2  -6   42.50    5.40
 -12  -2  -6   33.40    4.60
 -12   2  -6   28.60    4.60
 -12   2  -6   47.70    5.50
 -12   2  -6   39.80    6.10
 -14  -2  -6   21.50    3.70
 -14  -2  -6   34.70    4.80
 -14   2  -6   25.90    4.40
 -14   2  -6   25.80    4.30
 -14   2  -6   38.60    6.00
 -25  -3   6    2.60    3.20
 -25  -3   6   -1.60    1.20
 -25  -3   6   -4.90    3.70
 -25   3   6    2.60    4.40
 -25   3   6    0.90    1.90
 -25   3   6    5.70    2.50
 -23  -3   6    4.00    1.70
 -23  -3   6    3.40    2.90
 -23  -3   6    6.20    3.00
 -23   3   6   -0.10    2.70
 -23   3   6    2.90    2.50
 -23   3   6    6.00    2.30
 -21  -3   6   -3.30    1.40
 -21  -3   6    4.40    2.80
 -21  -3   6   -1.80    2.40
 -21   3   6    2.30    1.90
 -21   3   6   -1.60    2.40
 -21   3   6   -0.30    2.50
 -19  -3   6    6.70    3.20
 -19  -3   6   13.80    2.50
 -19   3   6   11.10    3.20
  19   3  -6   10.90    2.50
 -19   3   6   11.10    5.10
 -19   3   6    7.50    3.50
 -17  -3   6   45.00    3.80
 -17  -3   6   40.80    5.20
  17   3  -6   35.30    3.30
 -17   3   6   46.80    5.10
 -17   3   6   39.10    4.10
 -17   3   6   46.40    5.00
 -15  -3   6   21.20    3.80
  15  -3  -6   21.80    3.10
  15  -3  -6   20.60   50.99
  15  -3  -6   21.90    1.80
 -15  -3   6   22.10    2.90
  15   3  -6   21.90    2.70
 -15   3   6   -7.20   50.19
 -15   3   6   18.20    3.50
 -15   3   6   26.80    4.00
 -15   3   6   21.10    3.00
 -13  -3   6    2.30    2.10
  13  -3  -6    2.80    1.10
  13  -3  -6   11.70   37.60
 -13  -3   6    1.30    1.50
 -13  -3   6    6.40   40.00
  13  -3  -6    2.50    1.80
  13   3  -6    1.80    1.00
 -13   3   6    1.60    1.60
 -13   3   6    2.20    2.10
  13   3  -6  -14.40   28.10
 -13   3   6  -29.10   37.90
  13   3  -6    1.30    1.20
 -13   3   6    0.90    1.90
  11  -3  -6  -14.00   43.10
  11  -3  -6   62.99    4.60
 -11  -3   6   91.69   44.10
  11  -3  -6   71.09    4.00
 -11  -3   6   66.09    4.50
 -11  -3   6   64.79    5.20
  11   3  -6   63.79    5.40
 -11   3   6   65.79    4.50
 -11   3   6   -1.70   42.30
  11   3  -6   65.09    3.30
 -11   3   6   64.29    4.90
  11   3  -6   84.79   48.10
 -11   3   6   71.49    5.50
  11   3  -6   63.89    3.90
   9  -3  -6   45.30   45.00
  -9  -3   6   23.60    2.80
   9  -3  -6   27.40    3.20
   9  -3  -6   26.60    2.90
  -9  -3   6   31.50   32.30
  -9  -3   6   26.90    3.50
   9   3  -6   19.70    1.90
   9   3  -6   -3.90   28.40
   9   3  -6   21.80    2.30
   9   3  -6   24.30    3.70
  -9   3   6   23.20    3.00
  -9   3   6   20.30    3.20
  -9   3   6   23.90   37.00
  -9   3   6   21.20    2.70
   7  -3  -6   53.39    3.80
   7  -3  -6   51.19    4.00
  -7  -3   6   50.99    4.10
   7  -3  -6   47.40    4.70
  -7  -3   6   53.29    3.80
  -7  -3   6    9.40   46.40
   7   3  -6   72.79   23.90
  -7   3   6   49.70    3.70
   7   3  -6   47.80    4.40
  -7   3   6   28.30   35.20
   7   3  -6   47.70    3.10
  -7   3   6   55.09    4.60
   7   3  -6   41.80    3.50
  -7   3   6   47.70    3.70
   5  -3  -6    4.80    1.90
   5  -3  -6   -0.70   26.20
  -5  -3   6    4.30    1.60
  -5  -3   6    3.50    1.70
  -5  -3   6  -33.60   22.10
   5  -3  -6    5.80    1.80
   5  -3  -6    6.40    2.30
   5   3  -6  -14.20   29.20
  -5   3   6    4.10    2.10
  -5   3   6    3.30    1.50
   5   3  -6    3.00    2.00
  -5   3   6    3.80    1.30
   5   3  -6    4.80    1.40
  -3  -3   6   13.40    2.20
   3  -3  -6   10.00    2.30
   3  -3  -6   82.79   31.50
  -3  -3   6    9.20    2.00
   3  -3  -6   10.80    1.80
  -3  -3   6   10.70    1.60
  -3  -3   6   15.10   33.80
   3  -3  -6   10.90    2.70
   3  -3  -6   10.70    2.50
   3   3  -6   12.40    2.70
  -3   3   6   14.80    2.70
   3   3  -6   21.60   34.10
  -3   3   6   25.20   26.90
  -3   3   6   11.70    1.70
  -3   3   6   12.80    2.00
   3   3  -6   12.00    2.00
   1  -3  -6   34.60    3.70
   1  -3  -6   39.60    4.20
  -1  -3   6   39.30    3.10
  -1  -3   6   39.90    3.30
   1  -3  -6   37.40    3.00
  -1  -3   6   -6.20   41.40
  -1  -3   6   37.40    2.70
  -1   3   6   40.60    2.30
   1   3  -6   37.10    4.30
   1   3  -6   45.50    3.50
  -1   3   6  102.39   52.39
  -1   3   6   42.80    3.20
   1   3  -6   62.99   34.10
  -1  -3  -6  106.69    6.30
  -1  -3  -6   94.29    6.60
   1  -3   6  100.79    5.20
  -1  -3  -6   93.39    5.70
  -1  -3  -6   84.29   43.60
   1  -3   6   97.09    4.90
   1  -3   6   34.10   32.70
   1  -3   6   99.89    5.60
   1   3   6  104.69    5.40
   1   3   6  137.29   54.49
  -1   3  -6   99.09    7.00
  -1   3  -6   95.19   25.60
  -3  -3  -6   52.99   39.20
   3   3   6  -31.90   22.60
  -3   3  -6   21.00   35.50
  -5   3  -6   84.39   49.50
  -7  -3  -6    0.20    1.90
  -7  -3  -6  -31.30   42.70
   7   3   6   35.50   35.10
  -7   3  -6   57.69   41.70
  -9  -3  -6   -0.40    2.00
  -9  -3  -6    2.10    1.00
  -9  -3  -6    0.90    2.00
   9  -3   6   -0.20    0.90
   9   3   6   16.20   45.40
  -9   3  -6   -1.10    2.40
  -9   3  -6    0.20    3.20
 -11  -3  -6   22.30    4.20
 -11  -3  -6   24.10    4.10
 -11  -3  -6   17.00    3.50
 -11   3  -6   21.20    4.30
 -11   3  -6   18.50    4.50
 -13  -3  -6    1.20    2.90
 -13  -3  -6    1.20    2.10
 -13  -3  -6    3.50    2.50
 -13   3  -6    1.40    3.10
 -13   3  -6   -0.10    2.40
 -13   3  -6    0.30    2.30
 -15  -3  -6    4.20    2.20
 -15  -3  -6    8.60    3.00
 -15   3  -6    7.30    3.20
 -15   3  -6    3.70    2.90
 -24  -4   6   20.70    4.40
 -24  -4   6   27.70    6.90
 -24  -4   6   14.60    2.40
 -24   4   6   14.80    2.90
 -24   4   6   12.70    3.10
 -22  -4   6   64.29    4.60
 -22  -4   6   59.99    6.40
  22  -4  -6   56.09    5.80
 -22  -4   6   64.69    6.30
 -22   4   6   64.69    5.30
 -22   4   6   72.09    6.90
 -22   4   6   67.49    6.10
 -20  -4   6  114.09    8.60
 -20  -4   6  118.49    6.90
 -20   4   6  128.19    8.80
 -20   4   6  111.09    8.10
 -20   4   6  128.29    7.40
 -18  -4   6  117.79    8.60
 -18  -4   6  118.99    6.70
 -18   4   6  117.49    8.00
 -18   4   6  125.99    7.20
  18   4  -6   98.69    5.40
 -16  -4   6  268.77   13.50
  16  -4  -6  240.88   10.30
 -16  -4   6  258.07   11.90
  16   4  -6  227.68   10.50
  16   4  -6  223.18   11.00
 -16   4   6  254.67   13.10
 -16   4   6  268.07   13.30
 -16   4   6  261.77   12.30
  14  -4  -6  430.06   18.20
 -14  -4   6  456.65   19.10
  14  -4  -6  476.25  128.69
  14  -4  -6  448.96   19.60
 -14  -4   6  446.26   20.30
 -14   4   6  428.46   19.90
  14   4  -6  379.96   18.50
 -14   4   6  444.26   20.30
 -14   4   6  450.35   19.40
  14   4  -6  405.76   18.20
 -14   4   6  709.73  118.99
  12  -4  -6  543.25   23.10
 -12  -4   6  571.64   23.70
 -12  -4   6  547.65   24.60
 -12  -4   6  374.26  101.19
  12  -4  -6  564.64   24.10
 -12   4   6  570.24   23.90
  12   4  -6  574.64   24.70
  12   4  -6  370.06   97.09
 -12   4   6  741.93  127.89
 -12   4   6  538.35   24.60
 -12   4   6  567.74   24.30
  12   4  -6  531.05   23.20
 -10  -4   6  384.66   16.50
 -10  -4   6  385.56   97.39
  10  -4  -6  385.26   16.80
 -10  -4   6  379.46   17.20
  10  -4  -6  524.85   94.39
  10  -4  -6  349.96   16.00
 -10   4   6  375.56   16.50
  10   4  -6  377.56   17.30
  10   4  -6  308.67   96.39
 -10   4   6  260.57  102.79
  10   4  -6  342.27   16.60
  10   4  -6  357.16   15.00
 -10   4   6  364.76   17.30
 -10   4   6  360.36   16.70
   8  -4  -6  752.72   33.40
  -8  -4   6  735.73   31.60
  -8  -4   6  855.81  128.99
  -8  -4   6  757.92   31.10
   8  -4  -6  746.63   31.40
   8  -4  -6  873.91  121.39
   8   4  -6  713.23   30.10
  -8   4   6  600.44  135.89
  -8   4   6  730.73   31.90
  -8   4   6  732.83   31.10
   8   4  -6  638.64  113.79
  -8   4   6  766.52   31.20
   8   4  -6  754.02   32.10
  -6  -4   6  812.52  133.49
   6  -4  -6  709.23   29.10
   6  -4  -6  739.33  115.19
  -6  -4   6  705.03   29.10
   6  -4  -6  667.73   28.90
  -6  -4   6  691.03   28.80
  -6   4   6  667.23   29.40
  -6   4   6  681.03   28.70
   6   4  -6  680.13   29.70
  -6   4   6  670.13   28.50
   6   4  -6  703.23  122.29
  -6   4   6  622.54  115.89
   6   4  -6  665.23   28.00
   4  -4  -6  426.46   19.50
  -4  -4   6  422.26   18.40
   4  -4  -6  420.56   18.70
  -4  -4   6  416.36   18.50
  -4  -4   6  430.36  110.89
   4  -4  -6  415.86   18.80
  -4   4   6  413.56   18.20
   4   4  -6  427.46   19.50
  -4   4   6  413.66   17.90
  -4   4   6  469.15  121.49
   4   4  -6  436.86   86.29
   4   4  -6  408.66   17.90
  -2  -4   6  231.28   10.80
   2  -4  -6  241.98   11.60
  -2  -4   6  230.28   11.10
  -2  -4   6  259.77   72.79
   2  -4  -6  234.68   12.00
  -2  -4   6  216.28   10.60
   2  -4  -6  239.48   11.80
   2   4  -6  232.48   12.20
  -2   4   6  203.38   77.09
   2   4  -6  362.66   99.39
  -2   4   6  226.38   10.80
  -2   4   6  246.78   10.40
   0  -4   6  462.65   20.50
   0  -4   6  473.25   20.10
   0  -4  -6  437.86   20.30
   0  -4  -6  482.85   21.30
   0  -4  -6  497.45   21.70
   0  -4  -6  502.75   21.70
   0  -4   6  499.05   20.70
   0  -4  -6  435.66   90.69
   0   4  -6  492.55   22.20
   0   4  -6  564.74   96.79
   0   4   6  457.85   20.20
   2  -4   6  189.68    9.10
  -2  -4  -6  208.28   10.50
  -2  -4  -6  200.68   10.70
  -2  -4  -6  196.38   60.69
   2  -4   6  200.88    8.80
  -2  -4  -6  205.58   10.90
   2   4   6  131.09   55.79
  -2   4  -6  200.48   11.30
   2   4   6  196.68    9.20
  -2   4  -6  209.28   74.49
  -2   4  -6  226.18   66.49
  -4  -4  -6   97.59    5.60
  -4  -4  -6  106.39    7.40
  -4  -4  -6  112.69    6.90
   4  -4   6  100.19    5.30
  -4  -4  -6  136.59   62.39
   4  -4   6  110.19    6.10
  -4  -4  -6  110.69    7.10
  -4   4  -6  110.59    7.90
   4   4   6  102.19    5.30
   4   4   6   95.29   53.39
  -6  -4  -6  147.79    8.50
   6  -4   6  130.69    6.50
  -6  -4  -6  140.69    9.00
   6  -4   6  152.38    7.40
  -6  -4  -6  148.59    8.50
  -6  -4  -6  120.59    6.80
  -6  -4  -6  109.49   78.79
  -6   4  -6  149.49    9.70
  -6   4  -6  230.68   78.69
  -8  -4  -6   89.89    9.80
  -8  -4  -6  113.59    7.40
  -8  -4  -6  102.79    7.20
  -8  -4  -6  165.98   47.60
   8  -4   6   98.69    5.80
  -8   4  -6  134.99    9.50
  -8   4  -6   99.99    8.40
 -10  -4  -6   59.99    6.30
 -10  -4  -6   54.99    5.20
 -10  -4  -6   57.79    5.80
  10  -4   6   52.69    3.70
 -10   4  -6   64.09    7.10
 -10   4  -6   60.59    6.30
 -12  -4  -6   29.40    4.20
 -12  -4  -6   26.90    4.40
 -12  -4  -6   35.50    4.40
 -12   4  -6   29.10    4.90
 -12   4  -6   48.90    7.10
 -14  -4  -6   26.90    4.60
 -14  -4  -6   38.10    4.30
 -14  -4  -6   35.90    4.90
 -14   4  -6   37.90    8.50
 -14   4  -6   23.70    4.80
 -23  -5   6    1.20    1.40
 -23  -5   6    3.30    3.50
 -23   5   6    2.70    3.00
 -23   5   6    3.10    2.40
 -21  -5   6    5.80    1.90
  21  -5  -6    3.20    1.70
 -21  -5   6    4.60    3.40
 -21   5   6    5.90    2.50
 -21   5   6    2.30    2.00
 -21   5   6    2.50    3.20
 -19  -5   6    0.20    1.60
 -19  -5   6    3.10    3.00
 -19   5   6   -1.30    2.50
 -19   5   6    3.60    2.10
 -19   5   6    3.70    2.70
 -17  -5   6   -0.60    2.40
 -17  -5   6    1.10    2.50
  17  -5  -6   -0.50    0.70
 -17   5   6    0.70    1.70
 -17   5   6    2.40    2.50
 -17   5   6   -1.10    2.20
  17   5  -6    0.40    0.90
  15  -5  -6   11.50    2.00
  15  -5  -6   15.80    3.10
 -15  -5   6    8.60    2.20
 -15  -5   6   12.80    3.40
 -15   5   6    9.20    2.40
 -15   5   6   11.60    3.10
 -15   5   6   10.50    3.30
  15   5  -6    8.00    1.80
  13  -5  -6   35.00   42.60
  13  -5  -6   34.70    3.20
 -13  -5   6   37.00    3.80
  13  -5  -6   44.10    4.70
 -13  -5   6   40.60    4.90
 -13   5   6   38.50    4.10
 -13   5   6   25.80    4.10
 -13   5   6   38.10    4.70
 -13   5   6   -1.40   70.59
  11  -5  -6  -54.69   42.80
  11  -5  -6   -0.50    1.30
 -11  -5   6   -1.10    1.90
 -11  -5   6   -1.90    1.30
  11  -5  -6    1.00    1.90
  11   5  -6   25.40   38.60
 -11   5   6    2.10    1.80
 -11   5   6    0.00   57.69
 -11   5   6   -0.30    1.90
  11   5  -6    0.40    1.70
 -11   5   6    0.20    1.80
   9  -5  -6   89.49   43.20
  -9  -5   6    4.00    2.30
   9  -5  -6    5.40    2.10
  -9  -5   6    3.00    1.80
   9  -5  -6    5.50    2.20
   9   5  -6    4.00    0.90
  -9   5   6    4.60    1.80
  -9   5   6  -32.10   47.70
  -9   5   6    0.70    2.20
  -9   5   6    5.50    2.10
   9   5  -6    4.00    2.00
  -7  -5   6    2.30    1.90
  -7  -5   6    2.90    1.70
   7  -5  -6    1.80    1.80
   7  -5  -6    1.20    1.70
   7  -5  -6   26.50   36.00
   7   5  -6  -39.80   31.60
   7   5  -6    0.40    1.60
[truncated: 119,238 more chars]
