# Supplementary material for: Poly[tetra-μ-cyanido-trans-bis­(di­methyl­formamide-κO)manganese(II)nickel(II)]
Source: IUCrdata. 2025 Sep 5;10(Pt 9):x250762. doi: 10.1107/S241431462500762X (PMC12498034; doi:10.1107/S241431462500762X)
Supplement: Supplementary file 2 [file x-10-x250762-Isup2.hkl]

data_I                                                                          
_shelx_title ' SAADALLAH_MnNiCN4_Tamb_Last_0m_a.res in C2/m'                    
_shelx_refln_list_code          4                                               
_shelx_F_calc_maximum      140.36                                               
_exptl_crystal_F_000       370.00                                               
_reflns_d_resolution_high  0.5995                                               
                                                                                
loop_                                                                           
 _space_group_symop_operation_xyz                                               
 'x, y, z'                                                                      
 '-x, y, -z'                                                                    
 'x+1/2, y+1/2, z'                                                              
 '-x+1/2, y+1/2, -z'                                                            
 '-x, -y, -z'                                                                   
 'x, -y, z'                                                                     
 '-x+1/2, -y+1/2, -z'                                                           
 'x+1/2, -y+1/2, z'                                                             
                                                                                
_cell_length_a    16.0430                                                       
_cell_length_b     7.5345                                                       
_cell_length_c     6.9185                                                       
_cell_angle_alpha  90.000                                                       
_cell_angle_beta  111.162                                                       
_cell_angle_gamma  90.000                                                       
                                                                                
_shelx_F_squared_multiplier     1.000                                           
                                                                                
loop_                                                                           
 _refln_index_h                                                                 
 _refln_index_k                                                                 
 _refln_index_l                                                                 
 _refln_F_squared_calc                                                          
 _refln_F_squared_meas                                                          
 _refln_F_squared_sigma                                                         
 _refln_observed_status                                                         
   4   0   0      19700.06      20899.40       602.99 o                         
   6   0   0       9800.32      10250.03       314.64 o                         
   8   0   0       6874.11       6911.32       227.24 o                         
  10   0   0        523.52        566.89        11.73 o                         
  12   0   0        702.38        726.91        18.04 o                         
  14   0   0        366.94        391.49        10.60 o                         
  16   0   0        227.12        238.96        11.03 o                         
  18   0   0         25.08         34.55         2.06 o                         
  20   0   0         73.74         93.01         3.72 o                         
  22   0   0         60.18         66.69         4.44 o                         
  24   0   0          6.29         11.93         2.86 o                         
   1   1   0        183.60        193.05         1.96 o                         
   3   1   0       1550.12       1616.34        55.01 o                         
   5   1   0        748.76        840.25        10.09 o                         
   7   1   0         90.70         92.15         1.50 o                         
   9   1   0          3.07          3.84         0.64 o                         
  11   1   0        811.14        755.54        10.72 o                         
  13   1   0        116.49        107.37         2.78 o                         
  15   1   0         21.63         24.76         2.85 o                         
  17   1   0          0.94          0.15         0.96 o                         
  19   1   0          1.87          2.24         1.16 o                         
  21   1   0          3.91          4.22         1.17 o                         
  23   1   0          0.38         -1.18         1.72 o                         
   0   2   0      18885.60      19355.93       609.03 o                         
   2   2   0        459.40        532.57         5.28 o                         
   4   2   0       1882.10       1798.40        29.33 o                         
   6   2   0       3349.20       3410.15       104.70 o                         
   8   2   0       5636.85       5505.65       246.52 o                         
  10   2   0       1470.82       1448.80        17.37 o                         
  12   2   0       1995.09       1941.86        27.25 o                         
  14   2   0       1316.96       1268.21        17.36 o                         
  16   2   0        768.00        775.50        12.77 o                         
  18   2   0        200.71        193.53         4.48 o                         
  20   2   0        177.70        182.16         4.05 o                         
  22   2   0         96.82         97.22         3.52 o                         
  24   2   0         11.20          8.64         2.17 o                         
   1   3   0        318.96        325.40         3.29 o                         
   3   3   0        609.24        626.81         6.14 o                         
   5   3   0         32.90         26.36         0.81 o                         
   7   3   0        232.63        247.18         4.64 o                         
   9   3   0         73.57         80.98         3.15 o                         
  11   3   0        304.61        292.12         6.13 o                         
  13   3   0        102.85         99.16         2.30 o                         
  15   3   0         25.72         31.09         5.02 o                         
  17   3   0         14.78         13.86         1.48 o                         
  19   3   0         21.98         26.55         2.24 o                         
  21   3   0          2.06          2.42         1.28 o                         
  23   3   0          8.87         10.28         2.33 o                         
   0   4   0      15173.70      15186.47       602.13 o                         
   2   4   0       2518.01       2551.79        29.87 o                         
   4   4   0       3725.67       3596.40        64.10 o                         
   6   4   0       3113.12       3070.30        34.92 o                         
   8   4   0       2981.11       2947.07        36.44 o                         
  10   4   0        600.30        562.49        12.54 o                         
  12   4   0        732.76        722.46         9.73 o                         
  14   4   0        518.43        502.46         8.19 o                         
  16   4   0        299.52        304.46         5.57 o                         
  18   4   0        100.15         99.50         7.33 o                         
  20   4   0        107.09        113.36         3.53 o                         
  22   4   0         72.13         71.08         4.28 o                         
   1   5   0        122.36        124.79         3.22 o                         
   3   5   0        230.71        234.14         2.97 o                         
   5   5   0         64.60         57.43         1.93 o                         
   7   5   0          0.66          0.26         1.43 o                         
   9   5   0         24.96         22.27         1.77 o                         
  11   5   0        340.92        344.81         6.18 o                         
  13   5   0          5.98          5.75         1.92 o                         
  15   5   0         17.96         19.58         1.65 o                         
  17   5   0          1.51          2.27         0.97 o                         
  19   5   0          0.41         -0.80         1.47 o                         
  21   5   0          4.25          3.48         2.02 o                         
   0   6   0       6300.83       6138.98       155.62 o                         
   2   6   0       2189.02       2188.99        22.73 o                         
   4   6   0       2425.28       2458.44        29.53 o                         
   6   6   0       2159.65       2184.63        26.40 o                         
   8   6   0       1860.15       1862.24        28.50 o                         
  10   6   0        538.16        527.78        12.99 o                         
  12   6   0        493.42        508.85        13.42 o                         
  14   6   0        321.50        307.06         5.46 o                         
  16   6   0        137.22        136.71         3.10 o                         
  18   6   0         48.42         42.89         4.54 o                         
  20   6   0         41.30         41.33         7.93 o                         
   1   7   0        105.16        106.63         7.59 o                         
   3   7   0        355.91        365.69         9.16 o                         
   5   7   0         81.15         80.67         2.81 o                         
   7   7   0          0.36          0.38         4.81 o                         
   9   7   0          1.95          0.84         1.93 o                         
  11   7   0         19.41         22.93         2.53 o                         
  13   7   0         39.89         34.78         6.35 o                         
  15   7   0          0.65         -0.70         0.97 o                         
  17   7   0          0.30          0.28         1.16 o                         
  19   7   0          0.37         -0.44         2.53 o                         
   0   8   0       1038.33       1069.04        35.44 o                         
   2   8   0        352.44        356.63         8.88 o                         
   4   8   0        489.80        497.75        19.07 o                         
   6   8   0        635.32        626.97        13.15 o                         
   8   8   0        728.12        746.45        25.65 o                         
  10   8   0        365.98        347.62        14.42 o                         
  12   8   0        407.32        430.43        14.47 o                         
  14   8   0        334.48        332.67         8.56 o                         
  16   8   0        178.27        181.98         5.89 o                         
  18   8   0         96.69         91.18         7.83 o                         
   1   9   0        112.26        105.39         8.04 o                         
   3   9   0         10.16          4.31        11.44 o                         
   5   9   0         11.26        223.64       108.23 o                         
   7   9   0          4.73          0.20         5.64 o                         
   9   9   0          3.64          2.40         2.13 o                         
  11   9   0         48.75         57.07         4.25 o                         
  13   9   0          5.45          5.73         1.92 o                         
  15   9   0         20.53         19.59         3.36 o                         
  17   9   0         11.77         12.38         2.21 o                         
   0  10   0        993.26        944.02        21.52 o                         
   2  10   0        606.75        638.80        19.01 o                         
   4  10   0        533.35        540.62        10.54 o                         
   6  10   0        441.17        436.82         9.29 o                         
   8  10   0        332.16        341.93         8.57 o                         
  10  10   0        135.76        148.57         5.21 o                         
  12  10   0        115.36        119.44         4.89 o                         
  14  10   0         88.10         85.66         5.29 o                         
   1  11   0         45.17         43.65         3.08 o                         
   3  11   0         71.01         72.91         3.63 o                         
   5  11   0         26.08         29.85         2.63 o                         
   7  11   0          5.50          7.39         2.17 o                         
   9  11   0          1.40         -1.86         1.86 o                         
  11  11   0          1.63          6.66         2.42 o                         
   0  12   0        289.41        309.84        11.82 o                         
   2  12   0        211.35        210.14         6.72 o                         
   4  12   0        216.94        230.17         7.87 o                         
   6  12   0        221.38        206.44        13.49 o                         
 -24   0   1          2.74          3.77         2.65 o                         
 -22   0   1          2.43          3.48         2.43 o                         
 -20   0   1          0.16         -0.34         0.77 o                         
 -18   0   1         25.46         24.06         2.08 o                         
 -16   0   1         28.06         26.70         1.82 o                         
 -14   0   1          7.51         13.90         1.41 o                         
 -12   0   1        203.62        213.53        10.69 o                         
 -10   0   1         57.15         72.36         2.28 o                         
  -8   0   1       1223.24       1418.42        22.38 o                         
  -6   0   1       4194.48       4718.10       184.67 o                         
  -4   0   1        114.18        128.85         3.28 o                         
  -2   0   1       1369.52       1554.77        77.85 o                         
   0   0   1        839.57       1011.19        80.01 o                         
   2   0   1       1645.19       2079.96        89.60 o                         
   4   0   1      11099.63      11878.58       520.03 o                         
   6   0   1        796.13        827.38        21.23 o                         
   8   0   1       1210.28       1309.71        24.39 o                         
  10   0   1        387.51        418.95        10.73 o                         
  12   0   1        662.55        649.24        16.16 o                         
  14   0   1         18.06         16.44         2.01 o                         
  16   0   1          0.59          0.78         1.32 o                         
  18   0   1          1.27          1.78         1.42 o                         
  20   0   1          0.24          2.11         1.23 o                         
  22   0   1         26.72         22.36         3.02 o                         
  24   0   1          1.43          3.00         2.59 o                         
 -25   1   1         40.79         33.21         3.83 o                         
 -23   1   1         45.77         46.08         2.59 o                         
 -21   1   1         78.50         79.97         3.64 o                         
 -19   1   1        173.66        176.30         4.67 o                         
 -17   1   1        261.86        259.16         6.81 o                         
 -15   1   1        522.11        507.62         9.60 o                         
 -13   1   1       1458.45       1431.49        18.56 o                         
 -11   1   1       1224.66       1179.38        13.03 o                         
  -9   1   1       2069.05       2057.45        21.90 o                         
  -7   1   1      12138.08      12742.30       298.24 o                         
  -5   1   1       3131.16       3247.65       101.39 o                         
  -3   1   1      13553.66      13805.92       362.80 o                         
  -1   1   1       4599.66       5026.16       155.42 o                         
   3   1   1       3777.37       3980.46       108.47 o                         
   5   1   1       4423.11       4544.98       114.88 o                         
   7   1   1       4494.42       4292.08       184.90 o                         
   9   1   1       4298.65       4139.98       127.20 o                         
  11   1   1        272.55        268.03         5.49 o                         
  13   1   1       1328.23       1307.05        21.94 o                         
  15   1   1        563.11        534.66        10.48 o                         
  17   1   1        161.73        171.20         3.91 o                         
  19   1   1         94.08         99.07         2.74 o                         
  21   1   1         59.15         65.56         3.07 o                         
  23   1   1         36.32         37.28         3.48 o                         
 -24   2   1          0.03          1.04         1.98 o                         
 -22   2   1          0.09          1.46         1.42 o                         
 -18   2   1         20.39         22.04         1.41 o                         
 -16   2   1          1.01          0.78         1.40 o                         
 -14   2   1         71.31         67.98         2.49 o                         
 -12   2   1         83.25         85.71         1.99 o                         
 -10   2   1        973.12       1007.21        10.88 o                         
  -8   2   1        542.43        530.40         5.59 o                         
  -6   2   1        299.88        350.94         3.67 o                         
  -4   2   1       1891.04       2110.01        99.58 o                         
  -2   2   1       2924.36       3178.98       109.38 o                         
   0   2   1       1957.43       2241.61        86.77 o                         
   2   2   1        718.10        729.13         7.60 o                         
   4   2   1         77.01         75.25         1.88 o                         
   6   2   1       1583.71       1708.46        19.87 o                         
   8   2   1        322.73        353.18         4.75 o                         
  10   2   1        138.99        142.77         3.55 o                         
  12   2   1         83.65         78.31         3.14 o                         
  14   2   1         57.39         56.37         4.09 o                         
  16   2   1          8.10          8.50         2.37 o                         
  18   2   1         30.74         28.87         1.96 o                         
  20   2   1         18.41         19.17         1.81 o                         
  22   2   1          0.93          3.59         1.56 o                         
 -23   3   1         54.93         48.78         3.53 o                         
 -21   3   1        136.84        126.75         3.35 o                         
 -19   3   1        308.61        305.49         9.33 o                         
 -17   3   1        546.49        531.14         8.38 o                         
 -15   3   1        922.26        877.30        15.80 o                         
 -13   3   1       1908.50       1885.39        24.33 o                         
 -11   3   1       1569.70       1553.03        15.46 o                         
  -9   3   1       1715.26       1675.15        16.67 o                         
  -7   3   1       6562.51       6604.08       202.87 o                         
  -5   3   1       1551.63       1589.06        14.48 o                         
  -3   3   1       3689.30       3779.80       137.98 o                         
  -1   3   1       2036.98       2074.68        30.12 o                         
   1   3   1      10256.18      10549.01       327.86 o                         
   3   3   1       1820.81       1704.87        17.89 o                         
   5   3   1       2467.15       2486.28        30.02 o                         
   7   3   1       2978.02       2867.30        31.49 o                         
   9   3   1       2521.76       2452.11        28.13 o                         
  11   3   1        175.12        171.24         2.40 o                         
  13   3   1        806.43        788.50        29.86 o                         
  15   3   1        368.06        363.73         8.78 o                         
  17   3   1        114.32        118.95         3.56 o                         
  19   3   1         79.16         86.61         3.13 o                         
  21   3   1         62.61         68.86         2.84 o                         
  23   3   1         42.04         37.41         3.32 o                         
 -24   4   1          0.84         -1.64         2.23 o                         
 -22   4   1          2.96          2.25         1.89 o                         
 -20   4   1          2.19          1.87         1.59 o                         
 -18   4   1         35.71         35.28         1.90 o                         
 -16   4   1          2.28          1.35         0.59 o                         
 -14   4   1         33.62         33.13         3.07 o                         
 -12   4   1          0.26         -1.59         1.86 o                         
 -10   4   1         88.14         83.28         3.85 o                         
  -8   4   1         35.77         44.35         2.51 o                         
  -6   4   1        118.84        138.65         2.17 o                         
  -4   4   1          1.75          2.49         0.53 o                         
  -2   4   1        301.76        273.99         3.11 o                         
   0   4   1        433.10        493.32         4.92 o                         
   2   4   1          8.99          8.27         1.26 o                         
   4   4   1        730.90        753.36         8.18 o                         
   6   4   1          0.67          0.17         0.62 o                         
   8   4   1         28.74         25.77         2.01 o                         
  10   4   1         14.00         13.97         1.58 o                         
  12   4   1        142.80        137.35         2.80 o                         
  14   4   1         22.21         19.02         4.15 o                         
  16   4   1          1.09          2.04         3.24 o                         
  18   4   1          4.57          3.86         1.39 o                         
  20   4   1          1.72          1.96         1.29 o                         
  22   4   1          4.33          1.97         2.39 o                         
 -23   5   1         22.32         23.95         4.56 o                         
 -21   5   1         42.71         44.09         3.18 o                         
 -19   5   1         63.68         64.93         2.83 o                         
 -17   5   1        115.81        104.31         2.52 o                         
 -15   5   1        200.56        200.83         4.05 o                         
 -13   5   1        651.63        626.52        16.51 o                         
 -11   5   1        774.44        766.92        18.15 o                         
  -9   5   1       1360.65       1327.35        17.14 o                         
  -7   5   1       4511.70       4376.42        58.75 o                         
  -5   5   1       3128.79       3101.37        34.98 o                         
  -3   5   1       4313.90       4221.90        60.97 o                         
  -1   5   1       3527.31       3488.15        50.59 o                         
   1   5   1       6248.80       6314.98       227.84 o                         
   3   5   1       1660.19       1592.06        16.09 o                         
   5   5   1       1593.94       1592.20        16.13 o                         
   7   5   1       1677.00       1654.40        17.87 o                         
   9   5   1       1453.82       1456.78        25.79 o                         
  11   5   1        245.37        245.13         4.41 o                         
  13   5   1        627.28        614.59        12.47 o                         
  15   5   1        350.43        360.38        17.83 o                         
  17   5   1        124.24        126.79         4.25 o                         
  19   5   1         70.31         76.16         3.61 o                         
  21   5   1         45.95         43.85         3.38 o                         
 -22   6   1          0.08          1.38         2.52 o                         
 -20   6   1          1.94          1.11         2.09 o                         
 -18   6   1          0.08         -0.77         0.77 o                         
 -16   6   1         14.56         15.38         1.59 o                         
 -14   6   1          3.55          1.81         0.95 o                         
 -12   6   1         36.02         38.16         4.83 o                         
 -10   6   1          6.87          7.47         5.61 o                         
  -8   6   1         14.23         14.32         1.17 o                         
  -6   6   1          5.28          5.38         0.91 o                         
  -4   6   1         38.50         44.57         3.71 o                         
  -2   6   1        320.39        310.49         4.14 o                         
   0   6   1          0.44         -0.10         2.17 o                         
   2   6   1        124.64        117.83         3.57 o                         
   4   6   1        487.75        499.55        10.69 o                         
   6   6   1         61.65         60.52         4.70 o                         
   8   6   1         53.77         56.82         7.60 o                         
  10   6   1         49.13         50.31         8.52 o                         
  12   6   1        102.80        101.18         3.76 o                         
  14   6   1          1.92          0.17         1.06 o                         
  16   6   1          2.85          4.93         1.47 o                         
  18   6   1          2.37          0.99         2.05 o                         
  20   6   1          0.29         -1.24         1.77 o                         
 -21   7   1         67.02         65.74         6.16 o                         
 -19   7   1        108.32        119.25         4.31 o                         
 -17   7   1        189.22        180.58         5.17 o                         
 -15   7   1        236.44        245.43         6.13 o                         
 -13   7   1        438.45        447.27        10.18 o                         
 -11   7   1        361.62        369.87        11.44 o                         
  -9   7   1        385.35        383.36        17.41 o                         
  -7   7   1        929.96        933.54        15.39 o                         
  -5   7   1        662.29        692.82        20.65 o                         
  -3   7   1        952.20        974.14        15.88 o                         
  -1   7   1       1152.42       1196.89        18.27 o                         
   1   7   1       2549.19       2569.55        32.31 o                         
   3   7   1       1363.51       1365.69        17.22 o                         
   5   7   1       1539.27       1533.07        20.26 o                         
   7   7   1       1486.49       1471.00        23.25 o                         
   9   7   1       1154.90       1155.75        27.02 o                         
  11   7   1        310.31        311.66         8.30 o                         
  13   7   1        368.61        360.17         6.74 o                         
  15   7   1        186.11        198.50         5.16 o                         
  17   7   1         58.83         47.07         4.60 o                         
  19   7   1         31.07         32.78         4.90 o                         
 -18   8   1          6.00          3.80         1.83 o                         
 -16   8   1          5.59          4.10         1.97 o                         
 -14   8   1         28.80         26.76         2.62 o                         
 -12   8   1         19.18         16.52         9.01 o                         
 -10   8   1        118.71        122.19        14.29 o                         
  -8   8   1         48.97         50.79        10.12 o                         
  -6   8   1         37.11         40.72         9.40 o                         
  -4   8   1         38.34         44.42         5.65 o                         
  -2   8   1         56.30         57.29         5.69 o                         
   0   8   1         35.75         30.36         6.88 o                         
   2   8   1         21.47         28.28         4.91 o                         
   4   8   1          0.99         43.40        48.72 o                         
   6   8   1         49.69         45.37         3.34 o                         
   8   8   1         38.85         29.52         4.87 o                         
  10   8   1          6.18          3.30         1.67 o                         
  12   8   1          3.80          1.78         2.13 o                         
  14   8   1          4.05          2.79         1.66 o                         
  16   8   1          2.61          6.13         1.65 o                         
  18   8   1          5.04          6.46         2.60 o                         
 -17   9   1        111.28         92.28         4.87 o                         
 -15   9   1        176.90        187.36         6.69 o                         
 -13   9   1        377.02        389.79         9.93 o                         
 -11   9   1        487.33        491.37        10.67 o                         
  -9   9   1        643.90        643.34        12.75 o                         
  -7   9   1       1040.49       1049.14        35.43 o                         
  -5   9   1        922.93        960.27        20.77 o                         
  -3   9   1        819.07        853.92        31.70 o                         
  -1   9   1        626.03        631.14        22.00 o                         
   1   9   1        725.58        747.85        22.61 o                         
   3   9   1        236.29        244.49        16.45 o                         
   5   9   1        195.21        197.21         7.12 o                         
   7   9   1        183.55        185.16         4.75 o                         
   9   9   1        172.13        169.62         5.77 o                         
  11   9   1         58.82         60.22         2.98 o                         
  13   9   1        117.42        120.73         4.00 o                         
  15   9   1         97.97        103.61         7.80 o                         
 -14  10   1          1.50          1.62         1.95 o                         
 -12  10   1          1.52         -0.49         1.79 o                         
 -10  10   1          0.57          3.04         2.09 o                         
  -8  10   1          6.44          0.92         1.80 o                         
  -6  10   1          7.15          4.16         1.95 o                         
  -4  10   1          1.67         -1.55         1.61 o                         
  -2  10   1          7.93          7.04         1.99 o                         
   0  10   1          0.27         -0.49         1.51 o                         
   2  10   1         14.52         13.91         2.10 o                         
   4  10   1         55.43         62.03         8.23 o                         
   6  10   1         23.46         21.75         2.74 o                         
   8  10   1         12.05         13.57         2.61 o                         
  10  10   1         11.87         10.35         2.36 o                         
  12  10   1         10.21         11.98         2.33 o                         
  14  10   1          0.39          2.70         1.83 o                         
 -11  11   1         84.12         72.43         4.14 o                         
  -9  11   1        104.41         94.19         4.51 o                         
  -7  11   1        192.73        189.39         6.19 o                         
  -5  11   1        230.70        237.21         6.18 o                         
  -3  11   1        290.08        282.38         8.68 o                         
  -1  11   1        364.63        368.07        12.10 o                         
   1  11   1        548.30        542.62        11.50 o                         
   3  11   1        419.89        413.89         8.91 o                         
   5  11   1        428.30        428.06         9.97 o                         
   7  11   1        385.33        391.12         9.62 o                         
   9  11   1        298.07        308.08         8.94 o                         
  11  11   1        143.18        160.40         9.11 o                         
  -6  12   1          7.69         12.34         3.05 o                         
  -4  12   1         12.41          6.97         2.32 o                         
  -2  12   1         21.03         16.72         3.50 o                         
   0  12   1          4.27          5.56         2.27 o                         
   2  12   1          3.98          1.54         2.11 o                         
   4  12   1          6.01          1.20         3.22 o                         
   6  12   1          1.00         -0.28         2.11 o                         
 -26   0   2         17.46         16.84         6.53 o                         
 -24   0   2         90.68        120.99         9.69 o                         
 -22   0   2        121.86        115.08         7.47 o                         
 -20   0   2        253.21        266.29         8.44 o                         
 -18   0   2        275.67        266.19        17.16 o                         
 -16   0   2       1381.57       1387.49        32.97 o                         
 -14   0   2       1169.26       1143.27        19.53 o                         
 -12   0   2       2225.84       2177.46        32.04 o                         
 -10   0   2       2635.91       2529.46        37.07 o                         
  -8   0   2       2600.06       2509.68        82.97 o                         
  -6   0   2       4345.42       4334.19       198.67 o                         
  -4   0   2       1024.87        926.63        13.11 o                         
  -2   0   2         50.45         49.36         2.51 o                         
   0   0   2       3150.43       3092.64       149.61 o                         
   2   0   2       3458.65       3488.86       160.47 o                         
   4   0   2        519.50        403.60         7.39 o                         
   6   0   2       5141.98       5232.42       295.60 o                         
   8   0   2       3029.11       2863.19        58.70 o                         
  10   0   2       2966.40       2855.62        46.67 o                         
  12   0   2        803.66        804.18        15.34 o                         
  14   0   2       1016.56        993.04        21.33 o                         
  16   0   2        611.55        617.42        19.20 o                         
  18   0   2        110.03        110.90         6.85 o                         
  20   0   2         57.14         61.50         4.81 o                         
  22   0   2         52.25         49.15         8.71 o                         
 -25   1   2          0.04         -1.90         1.90 o                         
 -23   1   2          0.05          1.71         1.55 o                         
 -21   1   2          6.97          8.89         1.32 o                         
 -19   1   2         10.32          9.96         1.19 o                         
 -17   1   2          1.36          3.89         7.23 o                         
 -15   1   2          0.51         -0.03         1.94 o                         
 -13   1   2         20.23         22.19         1.94 o                         
 -11   1   2          2.72          0.54         0.94 o                         
  -9   1   2          2.50          1.32         1.06 o                         
  -7   1   2        361.97        437.65         4.24 o                         
  -5   1   2         27.27         31.30         0.77 o                         
  -3   1   2         19.11         32.59         0.73 o                         
  -1   1   2        114.64        118.41         1.97 o                         
   1   1   2         28.88         30.74         1.16 o                         
   3   1   2          4.96          9.09         1.07 o                         
   5   1   2       1230.69       1255.06        16.24 o                         
   7   1   2         17.23         13.22         1.92 o                         
   9   1   2          1.43          0.71         1.03 o                         
  11   1   2        151.27        149.05         3.80 o                         
  13   1   2         50.15         49.03         3.30 o                         
  15   1   2         11.70         12.05         1.31 o                         
  17   1   2         23.58         27.26         2.22 o                         
  19   1   2          2.16          2.40         1.03 o                         
  21   1   2          4.54          7.48         1.62 o                         
 -24   2   2         69.63         70.33         4.98 o                         
 -22   2   2         81.49         84.15         3.36 o                         
 -20   2   2        158.09        165.78         4.33 o                         
 -18   2   2        134.41        135.79         3.17 o                         
 -16   2   2        789.36        751.26        14.58 o                         
 -14   2   2        560.24        549.68         6.58 o                         
 -12   2   2       1295.53       1246.36        13.00 o                         
 -10   2   2       2212.37       2188.23        22.15 o                         
  -8   2   2       3750.03       3828.03       104.05 o                         
  -6   2   2       9828.16       9759.42       268.14 o                         
  -4   2   2       9716.81      10184.67       274.84 o                         
  -2   2   2      10176.07      10374.46       275.66 o                         
   0   2   2      16180.99      17862.17       432.78 o                         
   2   2   2      11907.68      12837.62       322.56 o                         
   4   2   2       2549.37       2489.62        41.21 o                         
   6   2   2       3971.85       3998.51        74.64 o                         
   8   2   2       1349.46       1311.86        16.08 o                         
  10   2   2        921.02        883.34        11.72 o                         
  12   2   2         61.54         67.73         3.85 o                         
  14   2   2        227.86        232.30         6.47 o                         
  16   2   2        179.12        205.16         5.90 o                         
  18   2   2         24.65         24.99         1.90 o                         
  20   2   2         28.17         29.83         2.04 o                         
  22   2   2         46.41         46.81         4.25 o                         
 -25   3   2          5.45          4.50         2.21 o                         
 -23   3   2          7.53          6.10         2.01 o                         
 -21   3   2          0.05         -0.56         1.76 o                         
 -19   3   2          4.99          3.98         0.80 o                         
 -17   3   2          6.72          7.71         0.89 o                         
 -15   3   2         66.55         65.31         5.10 o                         
 -13   3   2        152.96        151.00         4.28 o                         
 -11   3   2        480.48        457.77         5.32 o                         
  -9   3   2        680.86        722.04         7.37 o                         
  -7   3   2        101.59         92.85         1.55 o                         
  -5   3   2        567.42        623.46         5.90 o                         
  -3   3   2         92.48         80.48         1.21 o                         
  -1   3   2         31.24         30.89         1.26 o                         
   1   3   2        273.60        319.26         3.50 o                         
   3   3   2         66.86         83.30         2.66 o                         
   5   3   2        117.01        104.56         2.29 o                         
   7   3   2        141.62        142.51         2.15 o                         
   9   3   2         32.71         34.42         1.42 o                         
  11   3   2         29.34         26.32         1.47 o                         
  13   3   2          7.31          7.98         1.17 o                         
  15   3   2         28.19         26.36         1.85 o                         
  17   3   2          5.17          6.30         4.51 o                         
  19   3   2          0.13         -1.01         1.25 o                         
  21   3   2          1.31          1.12         1.69 o                         
 -24   4   2         49.48         52.47         4.50 o                         
 -22   4   2         59.75         59.94         4.62 o                         
 -20   4   2        144.90        138.22         3.36 o                         
 -18   4   2        186.44        177.92         5.86 o                         
 -16   4   2        841.14        808.77        14.48 o                         
 -14   4   2        826.07        809.86        11.70 o                         
 -12   4   2       1680.60       1665.54        20.20 o                         
 -10   4   2       2384.13       2378.66        27.19 o                         
  -8   4   2       2876.50       2810.27        26.38 o                         
  -6   4   2       4559.76       4388.12        63.09 o                         
  -4   4   2       3049.31       2903.22        29.36 o                         
  -2   4   2       2539.81       2417.13        21.97 o                         
   0   4   2       3336.40       3295.00        38.20 o                         
   2   4   2       3193.86       3164.10        40.33 o                         
   4   4   2        907.95        871.02        11.50 o                         
   6   4   2       1930.07       1852.37        18.47 o                         
   8   4   2       1200.04       1185.84        16.56 o                         
  10   4   2       1040.07       1009.65        12.33 o                         
  12   4   2        234.70        242.92         4.89 o                         
  14   4   2        378.39        372.00         8.76 o                         
  16   4   2        237.72        259.31         5.78 o                         
  18   4   2         50.49         48.01         2.57 o                         
  20   4   2         31.55         25.77         2.02 o                         
 -23   5   2          1.38         -2.03         2.45 o                         
 -21   5   2          7.04          6.10         1.81 o                         
 -19   5   2          2.93          1.08         0.88 o                         
 -17   5   2          3.98          4.84         1.20 o                         
 -15   5   2         20.53         19.00         1.59 o                         
 -13   5   2         46.74         46.08         5.90 o                         
 -11   5   2         72.11         69.15         3.75 o                         
  -9   5   2         32.69         33.34         2.61 o                         
  -7   5   2        162.63        162.64         5.10 o                         
  -5   5   2         21.50         20.18         2.28 o                         
  -3   5   2         54.52         48.53         2.46 o                         
  -1   5   2        344.56        320.96         5.45 o                         
   1   5   2         76.35         62.38         1.88 o                         
   3   5   2        253.20        233.59         3.64 o                         
   5   5   2        431.05        422.90        12.82 o                         
   7   5   2         13.32         18.67         3.02 o                         
   9   5   2          3.76          3.40         4.19 o                         
  11   5   2         48.10         47.36         2.29 o                         
  13   5   2         16.86         19.63         3.87 o                         
  15   5   2          5.61          5.66         1.31 o                         
  17   5   2          7.13          8.98         1.37 o                         
  19   5   2          1.76          0.61         1.40 o                         
 -22   6   2         67.04         55.74         5.46 o                         
 -20   6   2        123.78        124.69         4.30 o                         
 -18   6   2        131.26        142.23         4.33 o                         
 -16   6   2        373.64        367.43         8.00 o                         
 -14   6   2        266.81        270.40         5.87 o                         
 -12   6   2        490.83        487.52        24.72 o                         
 -10   6   2        574.94        584.74        16.55 o                         
  -8   6   2        710.39        717.75        14.20 o                         
  -6   6   2       1233.38       1297.62        20.21 o                         
  -4   6   2       1129.21       1170.70        16.32 o                         
  -2   6   2       1270.48       1306.55        15.75 o                         
   0   6   2       1847.80       1868.80        22.00 o                         
   2   6   2       2226.28       2177.83        26.88 o                         
   4   6   2       1088.69       1094.71        16.24 o                         
   6   6   2       1555.18       1513.46        24.98 o                         
   8   6   2       1114.08       1120.57        26.24 o                         
  10   6   2        892.14        857.19        26.19 o                         
  12   6   2        291.05        313.40        13.14 o                         
  14   6   2        338.36        321.31         6.03 o                         
  16   6   2        192.18        208.57         6.85 o                         
  18   6   2         55.92         45.67         2.76 o                         
 -21   7   2          0.79          1.05         3.24 o                         
 -19   7   2          2.86          4.99         1.92 o                         
 -17   7   2          5.16          5.12         1.61 o                         
 -15   7   2         14.76         14.27         2.00 o                         
 -13   7   2         46.17         52.71         2.93 o                         
 -11   7   2         34.16         35.28         6.91 o                         
  -9   7   2         65.29         65.28         9.74 o                         
  -7   7   2          0.30         -0.10         6.96 o                         
  -5   7   2          3.36          3.15         1.27 o                         
  -3   7   2         22.08         16.58         6.94 o                         
  -1   7   2          7.62          6.75         3.12 o                         
   1   7   2        104.29         90.93         6.70 o                         
   3   7   2         13.62         14.88         4.15 o                         
   5   7   2         12.16         12.39         7.94 o                         
   9   7   2          3.73          3.73        11.46 o                         
  11   7   2         47.63         48.83         2.75 o                         
  13   7   2         33.89         35.24         2.53 o                         
  15   7   2          1.11          0.99         1.38 o                         
  17   7   2          9.63          9.78         2.28 o                         
 -20   8   2         53.39         53.67         6.01 o                         
 -18   8   2         75.68         79.49         4.58 o                         
 -16   8   2        215.17        215.58         6.07 o                         
 -14   8   2        232.79        232.76         5.81 o                         
 -12   8   2        488.24        494.82        10.37 o                         
 -10   8   2        685.25        696.19        12.30 o                         
  -8   8   2        966.37        967.35        19.88 o                         
  -6   8   2       1407.25       1433.47        27.29 o                         
  -4   8   2       1466.50       1485.47        18.78 o                         
  -2   8   2       1409.86       1432.46        19.12 o                         
   0   8   2       1377.76       1390.79        19.58 o                         
   2   8   2       1271.48       1313.96        35.14 o                         
   4   8   2        530.59        551.53        11.58 o                         
   6   8   2        479.95        476.01        12.91 o                         
   8   8   2        276.33        278.55         5.83 o                         
  10   8   2        185.11        180.74         7.01 o                         
  12   8   2         44.18         45.77         2.70 o                         
  14   8   2         73.96         63.28         6.92 o                         
  16   8   2         48.62         50.47         4.98 o                         
 -17   9   2          0.18         -0.85         1.59 o                         
 -15   9   2          0.15          0.54         1.79 o                         
 -13   9   2          2.67          1.04         1.73 o                         
 -11   9   2          1.48         -0.54         1.81 o                         
  -9   9   2         29.27         29.48        11.30 o                         
  -7   9   2         23.21         27.02         6.71 o                         
  -5   9   2         88.14         96.46        21.06 o                         
  -3   9   2         87.75         92.58         7.91 o                         
  -1   9   2        149.35        145.35         8.54 o                         
   1   9   2         41.48         48.76        24.44 o                         
   3   9   2         40.47         39.90        12.37 o                         
   5   9   2         24.69         26.30         8.06 o                         
   7   9   2          0.48         -1.85         1.85 o                         
   9   9   2          9.31          6.84         1.98 o                         
  11   9   2          2.70          1.39         1.54 o                         
  13   9   2          3.12          3.19         1.48 o                         
  15   9   2         10.83         11.50         2.26 o                         
 -16  10   2        146.01        149.78         5.78 o                         
 -14  10   2        170.69        184.29         5.57 o                         
 -12  10   2        282.71        280.70         7.77 o                         
 -10  10   2        323.27        327.41         7.31 o                         
  -8  10   2        352.84        366.48         8.02 o                         
  -6  10   2        389.12        390.85         8.45 o                         
  -4  10   2        347.15        348.37         8.48 o                         
  -2  10   2        300.60        293.64         6.04 o                         
   0  10   2        300.65        296.39         7.00 o                         
   2  10   2        362.28        362.46         7.89 o                         
   4  10   2        235.27        244.50         6.37 o                         
   6  10   2        284.32        287.53         6.99 o                         
   8  10   2        254.32        265.30         9.26 o                         
  10  10   2        214.18        206.29         6.07 o                         
  12  10   2        105.65        121.55         5.40 o                         
 -11  11   2          1.44         -0.73         1.81 o                         
  -9  11   2          0.45         -1.59         1.79 o                         
  -7  11   2          7.03          8.33         2.10 o                         
  -5  11   2          5.05          0.66         1.66 o                         
  -3  11   2          8.83          1.95         1.82 o                         
  -1  11   2          1.13         -0.82         2.01 o                         
   1  11   2          5.04          1.53         1.73 o                         
   3  11   2          0.34          0.10         1.85 o                         
   5  11   2          6.22          5.08         2.12 o                         
   7  11   2          6.33         11.77         2.66 o                         
   9  11   2          7.42          7.22         2.90 o                         
  -6  12   2        149.74        139.07         8.02 o                         
  -4  12   2        201.14        201.54         7.79 o                         
  -2  12   2        240.93        248.83         7.73 o                         
   0  12   2        270.65        278.24        11.30 o                         
   2  12   2        298.04        317.60        10.76 o                         
   4  12   2        211.04        208.03         9.03 o                         
 -26   0   3         19.52         20.84         4.52 o                         
 -24   0   3          0.69          3.96         3.44 o                         
 -22   0   3          0.26          0.40         1.79 o                         
 -20   0   3          1.11          1.86         1.27 o                         
 -18   0   3        103.46        107.55         4.90 o                         
 -16   0   3         56.27         46.13         4.58 o                         
 -14   0   3         35.08         31.38         2.18 o                         
 -12   0   3        257.63        243.39         6.16 o                         
 -10   0   3         89.64         86.53         5.30 o                         
  -8   0   3        224.53        190.58         3.22 o                         
  -6   0   3         87.09        105.17         2.25 o                         
  -4   0   3        616.47        662.11        10.45 o                         
  -2   0   3          5.08          3.34         0.81 o                         
   0   0   3        533.08        580.49         8.60 o                         
   2   0   3        443.95        501.63         8.04 o                         
   4   0   3         42.15         40.03         4.38 o                         
   6   0   3        245.25        258.21         6.34 o                         
   8   0   3         57.71         61.46         1.47 o                         
  10   0   3         24.78         22.07         1.43 o                         
  12   0   3         30.91         46.51         1.90 o                         
  14   0   3         47.88         53.03         3.57 o                         
  16   0   3          0.12          2.66         1.64 o                         
  18   0   3         42.45         44.06         3.32 o                         
  20   0   3         14.71         17.05         3.23 o                         
 -25   1   3         23.84         21.86         3.21 o                         
 -23   1   3        252.73        281.11         6.61 o                         
 -21   1   3        140.86        131.49         4.01 o                         
 -19   1   3        409.31        422.04        11.42 o                         
 -17   1   3        483.72        480.49        12.91 o                         
 -15   1   3       1894.39       1812.61        34.49 o                         
 -13   1   3        984.49        981.07        10.93 o                         
 -11   1   3       2064.98       2021.49        21.42 o                         
  -9   1   3       2313.01       2184.95        20.27 o                         
  -7   1   3       5833.14       6129.87       203.35 o                         
  -5   1   3        915.86        802.55         7.81 o                         
  -3   1   3       5332.26       5570.76       186.00 o                         
  -1   1   3       3269.90       3277.86       129.98 o                         
   1   1   3       4028.03       4002.80       170.21 o                         
   3   1   3       3809.76       3896.75        87.43 o                         
   5   1   3       1387.35       1291.70        16.30 o                         
   7   1   3       2168.72       2064.58        25.05 o                         
   9   1   3       1413.56       1388.65        18.10 o                         
  11   1   3        568.53        535.46        11.15 o                         
  13   1   3        298.14        301.90         7.84 o                         
  15   1   3        294.71        287.49         6.89 o                         
  17   1   3        111.55        112.37         4.68 o                         
  19   1   3         52.98         53.29         3.73 o                         
  21   1   3         17.71         12.78         2.72 o                         
 -26   2   3          8.87         13.60         3.40 o                         
 -24   2   3          3.48          3.14         1.27 o                         
 -22   2   3          0.24         -1.16         1.16 o                         
 -20   2   3          0.90          0.09         0.95 o                         
 -18   2   3         84.39         77.67         2.54 o                         
 -16   2   3         48.28         42.05         2.92 o                         
 -14   2   3          6.13          4.05         2.25 o                         
 -12   2   3         44.47         35.35         2.59 o                         
 -10   2   3         45.91         57.23         2.20 o                         
  -8   2   3         75.02         88.22         1.59 o                         
  -6   2   3        161.68        198.32         3.17 o                         
  -4   2   3         62.92         69.00         1.40 o                         
  -2   2   3         18.47         15.34         1.05 o                         
   0   2   3         46.01         48.00         1.75 o                         
   2   2   3        228.24        221.42         3.60 o                         
   4   2   3        887.19        914.66        10.43 o                         
   6   2   3        232.48        239.41         4.36 o                         
   8   2   3        153.60        143.55         3.87 o                         
  10   2   3         17.93         21.13         3.21 o                         
  12   2   3         40.26         39.39         4.87 o                         
  14   2   3          8.52         11.75         2.75 o                         
  16   2   3         24.69         23.33         1.61 o                         
  18   2   3          0.89          2.51         1.03 o                         
  20   2   3          0.13         -1.34         2.25 o                         
 -25   3   3          6.54          4.39         2.42 o                         
 -23   3   3        102.77        114.59         3.88 o                         
 -21   3   3         24.50         36.14         2.31 o                         
 -19   3   3         99.19        107.72         4.35 o                         
 -17   3   3        129.00        129.26         3.93 o                         
 -15   3   3        928.51        907.27        18.43 o                         
 -13   3   3        656.42        657.85         9.61 o                         
 -11   3   3       2095.05       2060.56        21.32 o                         
  -9   3   3       3588.01       3547.81        38.26 o                         
  -7   3   3       8296.25       7963.26       259.70 o                         
  -5   3   3       5202.16       5124.93       115.20 o                         
  -3   3   3       9006.63       9146.83       299.99 o                         
  -1   3   3       7073.53       7227.22       236.87 o                         
   1   3   3       5407.92       5424.52       127.40 o                         
   3   3   3       3687.19       3701.09        46.83 o                         
   5   3   3       1161.06       1154.38        12.64 o                         
   7   3   3       1345.56       1288.37        16.56 o                         
   9   3   3        751.25        760.32        17.58 o                         
  11   3   3        284.26        265.15         6.77 o                         
  13   3   3        126.42        132.44         3.61 o                         
  15   3   3        152.55        160.46         6.71 o                         
  17   3   3         54.85         62.57         2.65 o                         
  19   3   3         26.25         24.76         2.16 o                         
 -24   4   3          4.16          2.62         2.22 o                         
 -22   4   3          4.00          3.10         1.88 o                         
 -20   4   3          2.04          2.29         1.25 o                         
 -18   4   3         10.64          9.00         2.55 o                         
 -16   4   3         58.33         56.96         3.61 o                         
 -14   4   3          0.71         -0.27         4.17 o                         
 -12   4   3         78.86         82.97         1.88 o                         
 -10   4   3         20.62         25.82         1.29 o                         
  -8   4   3        125.03        141.39         2.29 o                         
  -6   4   3        160.19        155.79         2.55 o                         
  -4   4   3        593.85        609.72        10.85 o                         
  -2   4   3        177.79        162.24         2.65 o                         
   0   4   3        100.10         83.67         2.38 o                         
   2   4   3          9.37          5.66         1.10 o                         
   4   4   3         83.54         74.36         1.84 o                         
   6   4   3          0.47         -0.41         1.02 o                         
   8   4   3          0.30         -0.20         1.72 o                         
  10   4   3          7.15          4.86         0.70 o                         
  14   4   3          5.13          6.36         2.64 o                         
  16   4   3          5.79          5.18         1.29 o                         
  18   4   3          5.04          5.83         1.65 o                         
  20   4   3          1.33          5.31         2.24 o                         
 -23   5   3        172.16        176.11         5.51 o                         
 -21   5   3        155.04        150.32         8.54 o                         
 -19   5   3        337.95        336.10         7.19 o                         
 -17   5   3        451.02        429.58        13.35 o                         
 -15   5   3       1082.71       1068.97        15.36 o                         
 -13   5   3        598.84        603.76        16.60 o                         
 -11   5   3        890.91        892.03        15.32 o                         
  -9   5   3        802.98        811.51        10.55 o                         
  -7   5   3       1222.51       1251.00        15.43 o                         
  -5   5   3        424.33        433.00         4.77 o                         
  -3   5   3       1052.17       1101.57        10.64 o                         
  -1   5   3       1218.81       1166.94        11.49 o                         
   1   5   3       1496.76       1478.37        16.82 o                         
   3   5   3       1796.44       1728.25        20.27 o                         
   5   5   3       1048.96       1038.04        12.09 o                         
   7   5   3       1326.86       1254.76        17.94 o                         
   9   5   3        897.81        905.41        15.60 o                         
  11   5   3        483.51        461.09         9.74 o                         
  13   5   3        217.52        221.12         4.19 o                         
  15   5   3        197.89        206.94         5.80 o                         
  17   5   3         77.03         80.75         3.42 o                         
  19   5   3         34.66         26.80         3.81 o                         
 -22   6   3          2.70          4.29         2.07 o                         
 -20   6   3         14.16         12.66         1.65 o                         
 -18   6   3         48.15         54.95         3.08 o                         
 -16   6   3          0.98          0.19         8.10 o                         
 -14   6   3         19.19         23.15         2.11 o                         
 -12   6   3         53.43         65.00         7.78 o                         
 -10   6   3          1.19         32.96        29.99 o                         
  -8   6   3          0.89          0.40         2.95 o                         
  -6   6   3         32.85         36.56         1.76 o                         
  -4   6   3          3.72          2.85         4.33 o                         
  -2   6   3         77.67         72.61         5.55 o                         
   0   6   3         37.02         37.85         5.95 o                         
   2   6   3         53.45         47.63         8.10 o                         
   4   6   3          0.92          0.26         4.91 o                         
   6   6   3          0.39          0.34         3.08 o                         
   8   6   3          5.25          7.76         5.50 o                         
  10   6   3          2.65          1.95         2.31 o                         
  12   6   3         29.14         26.57         2.20 o                         
  14   6   3         21.37         20.79         1.23 o                         
  16   6   3          1.22          1.00         1.46 o                         
  18   6   3         10.50         13.24         2.14 o                         
 -21   7   3         39.94         39.95         3.34 o                         
 -19   7   3         79.52         84.03         3.64 o                         
 -17   7   3        124.67        125.61         4.38 o                         
 -15   7   3        393.13        400.23        18.38 o                         
 -13   7   3        343.73        348.15        11.41 o                         
 -11   7   3        798.27        819.33        13.13 o                         
  -9   7   3       1175.70       1171.89        20.40 o                         
  -7   7   3       1780.28       1791.16        23.46 o                         
  -5   7   3       1462.58       1441.49        28.57 o                         
  -3   7   3       1782.51       1815.19        24.91 o                         
  -1   7   3       1385.53       1403.17        19.67 o                         
   1   7   3        985.13       1001.58        25.02 o                         
   3   7   3        762.93        775.70        26.73 o                         
   5   7   3        311.00        327.56         6.31 o                         
   7   7   3        327.10        302.99         6.95 o                         
   9   7   3        222.78        241.04        12.37 o                         
  11   7   3        156.05        165.05         4.77 o                         
  13   7   3         80.69         86.19         3.79 o                         
  15   7   3        101.96        109.12         3.61 o                         
  17   7   3         51.89         43.83        10.68 o                         
 -20   8   3          0.14          4.04         2.84 o                         
 -18   8   3          0.31          0.95         1.55 o                         
 -16   8   3          7.25          3.50         1.76 o                         
 -14   8   3          0.75          0.12         1.62 o                         
 -12   8   3          5.12          2.43         1.68 o                         
 -10   8   3          1.11          0.82         7.23 o                         
  -8   8   3          7.06          6.31         7.60 o                         
  -6   8   3         10.03         12.48         4.88 o                         
  -4   8   3         69.57         78.66        11.03 o                         
  -2   8   3         45.96         48.07         6.28 o                         
   0   8   3        108.96        117.56        13.72 o                         
   2   8   3         62.25         65.75         4.58 o                         
   4   8   3         95.35         97.32         9.98 o                         
   6   8   3         39.44         38.31         7.16 o                         
   8   8   3         16.70         21.20         2.43 o                         
  10   8   3          0.78          1.04         2.35 o                         
  12   8   3          1.56         -0.12         1.59 o                         
  14   8   3          0.08         -0.69         1.26 o                         
 -17   9   3         98.33         96.04         6.53 o                         
 -15   9   3        213.19        211.63         6.07 o                         
 -13   9   3        174.56        178.80         5.36 o                         
 -11   9   3        309.19        308.46         6.48 o                         
  -9   9   3        383.02        396.57        19.00 o                         
  -7   9   3        509.41        504.94        24.08 o                         
  -5   9   3        497.85        513.40        14.47 o                         
  -3   9   3        699.31        720.04        20.85 o                         
  -1   9   3        737.55        757.76        20.93 o                         
   1   9   3        738.01        752.15        13.54 o                         
   3   9   3        759.43        781.72        37.40 o                         
   5   9   3        502.41        535.98        10.33 o                         
   7   9   3        429.99        411.48         8.49 o                         
   9   9   3        265.92        282.63         7.33 o                         
  11   9   3        151.71        163.70         5.30 o                         
  13   9   3         56.56         53.88         5.56 o                         
 -16  10   3          0.67          1.78         2.28 o                         
 -14  10   3          0.67          0.33         1.76 o                         
 -12  10   3         10.79          9.43         2.06 o                         
 -10  10   3          5.67          5.13         1.65 o                         
  -8  10   3         21.78         21.47         2.27 o                         
  -6  10   3         19.24         24.09         2.45 o                         
  -4  10   3         27.26         30.17         2.12 o                         
  -2  10   3          4.69          4.01         1.63 o                         
   0  10   3          5.81          6.67         2.14 o                         
   2  10   3          0.83         -0.71         1.68 o                         
   4  10   3          0.20         -0.94         1.68 o                         
   6  10   3          0.75         -0.86         1.56 o                         
   8  10   3          0.27          0.08         1.69 o                         
  10  10   3          0.22         -0.59         1.62 o                         
 -11  11   3        189.22        179.86         6.96 o                         
  -9  11   3        215.18        197.17         5.40 o                         
  -7  11   3        238.22        234.43         8.17 o                         
  -5  11   3        216.36        211.92         6.54 o                         
  -3  11   3        232.60        224.59         6.25 o                         
  -1  11   3        199.68        195.98         5.55 o                         
   1  11   3        167.09        173.20         5.01 o                         
   3  11   3        161.04        162.70         5.03 o                         
   5  11   3        109.29        112.87         4.30 o                         
   7  11   3        106.15         92.48         7.71 o                         
  -6  12   3         12.01         14.79         2.83 o                         
  -4  12   3          9.97         14.22         2.48 o                         
  -2  12   3         11.22          9.72         2.49 o                         
   0  12   3          1.33          1.43         2.12 o                         
 -26   0   4         37.49         35.01         4.08 o                         
 -24   0   4         48.98         47.59         4.12 o                         
 -22   0   4        437.99        495.22        14.73 o                         
 -20   0   4        215.05        213.52         5.59 o                         
 -18   0   4        445.67        442.58        15.16 o                         
 -16   0   4        769.04        770.40        20.02 o                         
 -14   0   4       2424.25       2331.63        46.22 o                         
 -12   0   4        354.83        370.66         9.25 o                         
 -10   0   4       3293.23       3199.99        41.98 o                         
  -8   0   4       2727.24       2685.43        33.65 o                         
  -6   0   4       7329.71       8081.62       372.83 o                         
  -4   0   4       2021.67       1862.10        24.81 o                         
  -2   0   4       6485.42       6981.37       329.75 o                         
   0   0   4       5363.75       5213.67       269.88 o                         
   2   0   4       3130.02       3005.55        51.85 o                         
   4   0   4       1361.75       1301.30        21.61 o                         
   6   0   4       1264.06       1190.56        24.04 o                         
   8   0   4        441.34        410.26         8.34 o                         
  10   0   4        263.55        253.58         8.46 o                         
  12   0   4        158.25        158.48         8.99 o                         
  14   0   4         48.08         50.85         2.90 o                         
  16   0   4        106.56        125.45        10.00 o                         
  18   0   4         30.76         30.27         4.21 o                         
  20   0   4         24.20         21.99         4.76 o                         
 -25   1   4         20.84         22.92         2.10 o                         
 -23   1   4         20.08         18.93         2.29 o                         
 -21   1   4          4.21          3.45         1.08 o                         
 -19   1   4         15.78         14.25         1.45 o                         
 -17   1   4        102.20         95.62         5.86 o                         
 -15   1   4          8.55          6.94         2.01 o                         
 -13   1   4         80.10         84.92         4.11 o                         
 -11   1   4        601.34        556.81        10.40 o                         
  -9   1   4          2.73          2.10         0.70 o                         
  -7   1   4          4.39          7.66         1.59 o                         
  -5   1   4        122.21        110.73         2.22 o                         
  -3   1   4        149.60        152.85         2.11 o                         
  -1   1   4        353.75        364.43         4.42 o                         
   1   1   4         15.29         11.13         1.10 o                         
   3   1   4         70.95         75.29         2.39 o                         
   5   1   4         39.42         35.78         2.88 o                         
   7   1   4         22.16         16.48         3.25 o                         
   9   1   4          3.95          2.31         2.23 o                         
  11   1   4          5.42          3.66         7.58 o                         
  13   1   4          5.21          5.74         1.02 o                         
  15   1   4          3.26          1.90         1.94 o                         
  17   1   4          1.39          2.63         1.83 o                         
  19   1   4          1.52          3.81         2.22 o                         
 -26   2   4         21.30         25.32         4.98 o                         
 -24   2   4         19.88         24.43         3.28 o                         
 -22   2   4        256.66        285.88         8.07 o                         
 -20   2   4        102.40         99.45         3.22 o                         
 -18   2   4        279.12        284.33         7.10 o                         
 -16   2   4        645.58        684.05        18.08 o                         
 -14   2   4       2307.37       2226.28        31.23 o                         
 -12   2   4        593.67        589.82         8.65 o                         
 -10   2   4       3523.74       3345.70        33.75 o                         
  -8   2   4       2766.47       2666.56        25.59 o                         
  -6   2   4       5156.54       4988.23        75.36 o                         
  -4   2   4       1022.29        913.98         8.75 o                         
  -2   2   4       3138.49       3063.28        34.44 o                         
   0   2   4       2670.53       2588.45        27.10 o                         
   2   2   4       1789.90       1742.57        19.35 o                         
   4   2   4       1265.00       1220.49        15.74 o                         
   6   2   4       1563.74       1503.70        20.11 o                         
   8   2   4        923.59        870.40        26.14 o                         
  10   2   4        671.36        640.57        17.15 o                         
  12   2   4        421.69        430.30        14.49 o                         
  14   2   4        147.76        141.58         3.41 o                         
  16   2   4        152.30        156.56         5.92 o                         
  18   2   4         34.20         28.21         3.79 o                         
 -25   3   4         23.96         24.53         2.66 o                         
 -23   3   4         12.96         14.59         1.95 o                         
 -21   3   4          0.27         -1.33         1.33 o                         
 -19   3   4          3.09          2.10         1.17 o                         
 -17   3   4          2.35          0.57         1.33 o                         
 -15   3   4        285.12        278.35         9.57 o                         
 -13   3   4        122.00        119.65         3.51 o                         
 -11   3   4          0.62          0.72         1.99 o                         
  -9   3   4        212.62        209.93         2.78 o                         
  -7   3   4        100.97        105.09         2.87 o                         
  -5   3   4        156.90        149.00         3.08 o                         
  -3   3   4        617.64        596.43         7.65 o                         
  -1   3   4        105.36         89.96         2.22 o                         
   1   3   4        822.99        831.11        13.45 o                         
   3   3   4        289.14        275.23         4.36 o                         
   5   3   4        488.40        482.71         7.44 o                         
   7   3   4         52.91         53.07         4.07 o                         
   9   3   4         59.25         57.31         4.75 o                         
  11   3   4         14.59         14.32         4.16 o                         
  13   3   4          3.71          8.08        13.74 o                         
  15   3   4          0.22          0.09         1.13 o                         
  17   3   4          0.29         -0.30         1.68 o                         
  19   3   4          0.06         -0.95         2.02 o                         
 -24   4   4         37.35         35.27         2.70 o                         
 -22   4   4        229.61        258.34         6.17 o                         
 -20   4   4        111.59        106.60         7.56 o                         
 -18   4   4        193.59        205.55         5.39 o                         
 -16   4   4        352.69        355.35        11.28 o                         
 -14   4   4       1034.42       1010.93        15.60 o                         
 -12   4   4        187.59        206.28        10.06 o                         
 -10   4   4       1429.41       1476.72        20.04 o                         
  -8   4   4       1442.12       1492.85        17.56 o                         
  -6   4   4       2923.39       3030.07        33.17 o                         
  -4   4   4       1481.55       1522.33        19.36 o                         
  -2   4   4       3415.03       3449.83        34.07 o                         
   0   4   4       3278.01       3243.45        33.46 o                         
   2   4   4       2260.56       2227.00        26.68 o                         
   4   4   4       1580.04       1530.82        22.47 o                         
   6   4   4       1262.64       1266.83        23.23 o                         
   8   4   4        650.84        633.93        22.19 o                         
  10   4   4        372.61        354.46         9.82 o                         
  12   4   4        217.31        219.14         7.13 o                         
  14   4   4         68.64         70.10         3.64 o                         
  16   4   4         81.45         81.09         4.44 o                         
  18   4   4         21.99         24.10         3.80 o                         
 -23   5   4          9.09          6.81         2.10 o                         
 -21   5   4          1.29          1.71         1.73 o                         
 -19   5   4         20.97         17.59         7.85 o                         
 -17   5   4         90.03         88.22         3.42 o                         
 -15   5   4         20.84         23.88         1.59 o                         
 -13   5   4        179.80        166.22         4.26 o                         
 -11   5   4        457.41        471.02         8.53 o                         
  -9   5   4         73.65         72.79         7.85 o                         
  -7   5   4         14.14         19.26         2.13 o                         
  -5   5   4         25.25         33.76         3.98 o                         
  -3   5   4          0.40          2.21         2.24 o                         
  -1   5   4        280.68        274.27         7.25 o                         
   1   5   4         50.74         37.43         2.96 o                         
   3   5   4        131.04        126.18         2.49 o                         
   5   5   4          6.63          4.47         2.32 o                         
   7   5   4         23.73         22.74         6.48 o                         
   9   5   4          1.57          1.88        16.33 o                         
  11   5   4          3.75          4.41         0.93 o                         
  13   5   4          9.47          9.04         0.92 o                         
  15   5   4          6.66          5.29         1.89 o                         
  17   5   4          2.95          2.68         2.23 o                         
 -22   6   4        153.18        159.76         6.42 o                         
 -20   6   4        131.33        136.59         5.63 o                         
 -18   6   4        253.95        248.42         6.08 o                         
 -16   6   4        509.47        520.28        12.27 o                         
 -14   6   4       1122.41       1126.70        17.44 o                         
 -12   6   4        620.03        642.00        14.09 o                         
 -10   6   4       1554.67       1566.68        21.80 o                         
  -8   6   4       1540.66       1522.07        19.03 o                         
  -6   6   4       1835.74       1840.23        22.60 o                         
  -4   6   4        917.53        914.77        22.53 o                         
  -2   6   4       1291.40       1318.14        18.83 o                         
   0   6   4        941.18        950.33        13.52 o                         
   2   6   4        523.81        522.43        20.12 o                         
   4   6   4        372.45        357.83        11.05 o                         
   6   6   4        302.79        314.16        18.92 o                         
   8   6   4        194.98        181.98        14.85 o                         
  10   6   4        139.05        128.61         4.00 o                         
  12   6   4        117.50        123.88         4.51 o                         
  14   6   4         54.13         50.16         4.53 o                         
  16   6   4         66.32         53.02         6.93 o                         
 -21   7   4          0.66          1.80         2.09 o                         
 -19   7   4          1.75          0.60         1.71 o                         
 -17   7   4          1.15          1.97         1.56 o                         
 -15   7   4         28.43         27.14         2.33 o                         
 -13   7   4          6.35          5.95         5.53 o                         
 -11   7   4          1.52          1.50        12.80 o                         
  -9   7   4         19.15         20.47         9.28 o                         
  -7   7   4          0.97         18.35        53.12 o                         
  -5   7   4         40.10         37.31         4.02 o                         
  -3   7   4        103.87        103.87         5.69 o                         
  -1   7   4         28.54         32.68        12.06 o                         
   1   7   4        139.65        147.76         8.59 o                         
   3   7   4         43.44         43.54         4.59 o                         
   5   7   4         46.80         45.75        10.39 o                         
   7   7   4          2.45          2.42         3.62 o                         
   9   7   4          2.27          2.67         5.64 o                         
  11   7   4          0.39          1.74         1.56 o                         
  13   7   4          0.11          0.37         1.62 o                         
  15   7   4          0.17         -1.64         2.59 o                         
 -20   8   4         52.51         50.65         6.67 o                         
 -18   8   4         83.37         76.28         4.14 o                         
 -16   8   4        156.96        151.49         4.64 o                         
 -14   8   4        322.92        326.07         7.33 o                         
 -12   8   4        179.73        180.35         5.23 o                         
 -10   8   4        451.24        446.84        13.72 o                         
  -8   8   4        518.09        523.97         7.78 o                         
  -6   8   4        639.69        656.43        19.49 o                         
  -4   8   4        478.17        484.90        12.26 o                         
  -2   8   4        759.38        767.45        19.65 o                         
   0   8   4        726.93        730.00        17.84 o                         
   2   8   4        608.67        610.53        36.04 o                         
   4   8   4        574.99        569.07        10.67 o                         
   6   8   4        474.15        496.74        10.81 o                         
   8   8   4        339.33        362.42         8.64 o                         
  10   8   4        213.22        220.23         6.98 o                         
  12   8   4        137.81        154.39         6.73 o                         
 -17   9   4          0.08         -1.61         1.61 o                         
 -15   9   4          4.58          4.32         1.86 o                         
 -13   9   4          0.67          0.03         1.84 o                         
 -11   9   4         10.06          9.07         2.07 o                         
  -9   9   4          0.19          2.05         4.11 o                         
  -7   9   4          0.89          1.00         1.22 o                         
  -5   9   4          5.23          4.93         1.50 o                         
  -3   9   4          5.95          7.99         7.86 o                         
  -1   9   4          1.00         -0.01         5.27 o                         
   1   9   4         10.10         12.51         7.72 o                         
   3   9   4          3.98          5.37         1.71 o                         
   5   9   4         15.10         16.52         2.18 o                         
   7   9   4          9.92         10.74         2.23 o                         
   9   9   4         16.64         19.12         2.42 o                         
  11   9   4          8.49          6.96         1.99 o                         
 -14  10   4        155.48        140.60         5.22 o                         
 -12  10   4        114.40        116.74         4.66 o                         
 -10  10   4        233.57        221.72         5.60 o                         
  -8  10   4        305.55        292.68         6.70 o                         
  -6  10   4        385.94        375.70         7.43 o                         
  -4  10   4        371.79        374.11         8.20 o                         
  -2  10   4        493.87        485.24         9.24 o                         
   0  10   4        435.48        451.93         9.37 o                         
   2  10   4        329.67        323.18         7.44 o                         
   4  10   4        260.59        262.16         6.62 o                         
   6  10   4        172.40        175.13         5.88 o                         
   8  10   4        109.30        131.25         8.60 o                         
 -11  11   4          9.88          7.33         2.27 o                         
  -9  11   4          1.36         -0.21         1.91 o                         
  -7  11   4          1.71          1.04         1.80 o                         
  -5  11   4          2.32         -1.75         1.95 o                         
  -3  11   4          1.58          2.06         1.97 o                         
  -1  11   4          0.68         -1.58         1.71 o                         
   1  11   4          0.65          0.47         1.80 o                         
   3  11   4          0.41         -1.15         2.05 o                         
   5  11   4          0.17          0.17         1.81 o                         
 -26   0   5          4.21          1.28         2.32 o                         
 -24   0   5         11.02         11.48         2.77 o                         
 -22   0   5         14.53         13.23         3.47 o                         
 -20   0   5          6.38          6.45         1.80 o                         
 -18   0   5        120.79        119.75         3.90 o                         
 -16   0   5         62.31         60.02         9.78 o                         
 -14   0   5          0.19         -1.13         2.56 o                         
 -12   0   5        203.58        202.48         3.63 o                         
 -10   0   5        270.40        264.74        10.28 o                         
  -8   0   5         50.94         45.32         4.55 o                         
  -6   0   5          4.29          7.05         0.83 o                         
  -4   0   5         36.70         42.23         2.18 o                         
  -2   0   5        166.33        151.33         6.34 o                         
   0   0   5        201.29        185.82         3.71 o                         
   2   0   5        249.06        237.26        13.31 o                         
   4   0   5         49.38         37.19         4.60 o                         
   6   0   5         17.91         21.11         2.05 o                         
   8   0   5          0.50         -1.38         9.08 o                         
  10   0   5         18.27         12.62        14.35 o                         
  12   0   5          2.14         11.53        42.74 o                         
  14   0   5          0.19         -0.05         3.09 o                         
  16   0   5          2.44          1.74         2.90 o                         
  18   0   5          0.03          0.85         3.13 o                         
 -25   1   5         28.97         28.09         2.87 o                         
 -23   1   5         72.42         77.45         4.37 o                         
 -21   1   5        320.81        334.10         7.84 o                         
 -19   1   5        142.73        147.90         5.44 o                         
 -17   1   5        498.76        481.48         7.77 o                         
 -15   1   5        859.58        862.57        17.11 o                         
 -13   1   5       2634.34       2611.87        33.39 o                         
 -11   1   5        622.47        615.97        15.82 o                         
  -9   1   5       3987.49       3944.30        59.12 o                         
  -7   1   5       4141.95       3937.18        50.77 o                         
  -5   1   5       3800.14       3719.82        53.91 o                         
  -3   1   5       1875.99       1867.57        19.19 o                         
  -1   1   5       4152.85       3925.68        48.34 o                         
   1   1   5       1774.69       1774.46        20.95 o                         
   3   1   5       1174.68       1128.54        14.80 o                         
   5   1   5        611.88        591.22         9.90 o                         
   7   1   5        646.45        588.84        12.32 o                         
   9   1   5        282.45        279.65        10.86 o                         
  11   1   5        100.80         90.23        15.21 o                         
  13   1   5        136.81        144.84         4.93 o                         
  15   1   5         45.16         46.79         3.42 o                         
  17   1   5         33.04         31.26         2.89 o                         
 -26   2   5          0.04          0.53         1.57 o                         
 -24   2   5         17.25         22.92         2.40 o                         
 -22   2   5         21.40         28.16         4.37 o                         
 -20   2   5          3.75          3.60         1.74 o                         
 -18   2   5          4.36          4.58         1.27 o                         
 -16   2   5         11.21         10.69         7.76 o                         
 -14   2   5        131.22        120.87         9.70 o                         
 -12   2   5         17.48         20.54         3.89 o                         
 -10   2   5        121.77        117.74         4.39 o                         
  -8   2   5          8.55          7.62         1.40 o                         
  -6   2   5         43.46         34.05         2.19 o                         
  -4   2   5        242.17        237.56         5.31 o                         
  -2   2   5        300.88        277.48         5.38 o                         
   0   2   5         94.84         99.51         3.25 o                         
   2   2   5        141.46        139.20         3.44 o                         
   4   2   5          6.42          4.88         0.74 o                         
   6   2   5          0.65          0.20         5.21 o                         
   8   2   5          0.67         -0.98         3.32 o                         
  10   2   5         23.83         22.93         7.95 o                         
  12   2   5          1.43          2.38        13.95 o                         
  14   2   5         10.65         11.36         1.44 o                         
  16   2   5          1.81          3.49         1.78 o                         
 -25   3   5         59.29         61.04         4.80 o                         
 -23   3   5        138.62        137.20         4.82 o                         
 -21   3   5        412.41        431.30         8.63 o                         
 -19   3   5        241.94        250.45         6.41 o                         
 -17   3   5        485.26        496.52         9.93 o                         
 -15   3   5        624.68        618.84        28.29 o                         
 -13   3   5       1330.00       1316.24        18.27 o                         
 -11   3   5         87.44         85.61         5.08 o                         
  -9   3   5       1051.38       1070.45        14.20 o                         
  -7   3   5        907.10        955.59        18.00 o                         
  -5   3   5        820.52        793.89        15.16 o                         
  -3   3   5        393.19        412.09         7.29 o                         
  -1   3   5       2017.73       1910.16        26.55 o                         
   1   3   5       1358.82       1313.85        23.18 o                         
   3   3   5       1301.95       1234.05        16.29 o                         
   5   3   5       1079.40       1051.16        17.82 o                         
   7   3   5       1117.69       1054.67        28.91 o                         
   9   3   5        613.97        611.22        27.27 o                         
  11   3   5        279.48        263.44         6.62 o                         
  13   3   5        236.08        235.60         6.58 o                         
  15   3   5         79.25         73.15         3.41 o                         
  17   3   5         42.80         37.42         3.48 o                         
 -24   4   5         14.89         15.69         2.18 o                         
 -22   4   5          3.48          3.55         1.76 o                         
 -20   4   5          4.54          1.85         1.59 o                         
 -18   4   5         39.36         41.14         3.06 o                         
 -16   4   5         11.02          6.98         1.83 o                         
 -14   4   5         21.85         22.14         3.57 o                         
 -12   4   5         20.16         17.38         6.31 o                         
 -10   4   5         17.08         16.28         7.90 o                         
  -8   4   5        108.22        105.11         4.66 o                         
  -6   4   5         51.48         53.49         2.21 o                         
  -4   4   5          0.38        -33.48        60.22 o                         
  -2   4   5          7.47         15.34         2.90 o                         
   0   4   5         98.97         95.97         2.37 o                         
   2   4   5         88.81         98.96         3.57 o                         
   4   4   5         34.52         32.23         6.71 o                         
   6   4   5         30.23         29.53         9.79 o                         
   8   4   5         16.02         16.36         9.82 o                         
  10   4   5         47.01         51.58         3.27 o                         
  12   4   5          5.99          4.90         2.28 o                         
  14   4   5          8.25          4.46         2.23 o                         
  16   4   5          0.90          2.30         2.13 o                         
 -23   5   5         37.91         37.26         2.84 o                         
 -21   5   5        130.02        137.08         5.25 o                         
 -19   5   5         76.52         73.92         4.10 o                         
 -17   5   5        218.07        222.52        11.87 o                         
 -15   5   5        502.19        514.13        11.96 o                         
 -13   5   5       1305.93       1295.34        22.21 o                         
 -11   5   5        740.22        744.13        13.05 o                         
  -9   5   5       2469.92       2428.62        30.89 o                         
  -7   5   5       2871.73       2875.87        38.15 o                         
  -5   5   5       2646.68       2663.34        39.82 o                         
  -3   5   5       1623.33       1666.78        28.33 o                         
  -1   5   5       2201.36       2191.97        27.80 o                         
   1   5   5        997.04       1020.10        26.29 o                         
   3   5   5        491.57        478.43        11.26 o                         
   5   5   5        258.19        262.23         6.17 o                         
   7   5   5        211.57        197.88         8.04 o                         
   9   5   5         92.73         97.36         3.52 o                         
  11   5   5         42.35         40.29         2.92 o                         
  13   5   5         62.05         63.89         3.84 o                         
  15   5   5         27.20         22.98         3.57 o                         
 -22   6   5         10.54          8.94         2.91 o                         
 -20   6   5          0.25         -0.32         1.76 o                         
 -18   6   5          6.33          6.78         2.20 o                         
 -16   6   5          6.30          5.61         1.75 o                         
 -14   6   5          1.18         -1.03         1.03 o                         
 -12   6   5         72.05         61.26         2.40 o                         
 -10   6   5        129.19        137.25         7.76 o                         
  -8   6   5         30.16         27.15         4.56 o                         
  -6   6   5         80.69         85.13         8.49 o                         
  -4   6   5        172.94        164.86        11.09 o                         
  -2   6   5        128.78        140.72         5.79 o                         
   0   6   5          0.45         -0.59         8.74 o                         
   2   6   5         58.78         64.42        14.60 o                         
   4   6   5          3.79        128.74        80.11 o                         
   6   6   5          0.69         -1.12         3.33 o                         
   8   6   5          6.22          5.83        10.91 o                         
  10   6   5          0.16          1.11         1.56 o                         
  12   6   5          4.74          4.58         1.74 o                         
  14   6   5          0.50         -1.65         2.45 o                         
 -19   7   5        159.11        152.27         5.77 o                         
 -17   7   5        264.77        255.92         6.18 o                         
 -15   7   5        414.13        416.18         8.58 o                         
 -13   7   5        614.54        611.69        11.25 o                         
 -11   7   5        251.86        247.28         6.39 o                         
  -9   7   5        574.02        572.94         9.84 o                         
  -7   7   5        554.72        549.19        22.56 o                         
  -5   7   5        468.58        464.39         9.64 o                         
  -3   7   5        339.39        339.29        13.03 o                         
  -1   7   5        731.74        761.28        24.18 o                         
   1   7   5        555.03        569.81        11.15 o                         
   3   7   5        476.96        465.60        11.86 o                         
   5   7   5        429.90        469.98        14.48 o                         
   7   7   5        369.33        379.52        10.09 o                         
   9   7   5        208.21        222.99         6.35 o                         
  11   7   5        105.56        103.67         4.89 o                         
  13   7   5         75.93         72.79         7.49 o                         
 -20   8   5          0.09          3.66         2.21 o                         
 -18   8   5          0.69         -1.85         1.85 o                         
 -16   8   5          0.10         -1.67         1.67 o                         
 -14   8   5         14.73         14.28         2.10 o                         
 -12   8   5          0.46         -0.18         1.40 o                         
 -10   8   5          1.16          1.09        11.99 o                         
  -8   8   5          9.15          7.57         2.59 o                         
  -6   8   5          1.78          0.03         4.88 o                         
  -4   8   5          2.88         15.04        84.24 o                         
  -2   8   5          1.56        359.38       221.06 o                         
   0   8   5          7.81          8.61        28.01 o                         
   2   8   5          9.88         13.66         2.21 o                         
   4   8   5          3.97          4.02         1.53 o                         
   6   8   5          4.94          5.57         2.04 o                         
   8   8   5          5.08          4.01         1.86 o                         
  10   8   5         14.85         12.54         2.16 o                         
 -17   9   5         74.12         70.57         7.64 o                         
 -15   9   5        123.51        113.83         5.63 o                         
 -13   9   5        199.96        183.19         5.64 o                         
 -11   9   5        134.44        129.29         4.37 o                         
  -9   9   5        322.96        300.67         6.81 o                         
  -7   9   5        397.86        389.82         8.78 o                         
  -5   9   5        399.77        397.14         7.87 o                         
  -3   9   5        333.39        331.03         7.51 o                         
  -1   9   5        461.38        468.74         9.60 o                         
   1   9   5        318.95        331.19         7.49 o                         
   3   9   5        228.60        219.48         6.03 o                         
   5   9   5        188.91        199.24         6.26 o                         
   7   9   5        152.50        156.32         5.54 o                         
   9   9   5         96.80        101.55         8.60 o                         
 -14  10   5          0.30          0.20         2.25 o                         
 -12  10   5          1.46          0.79         1.90 o                         
 -10  10   5          0.35          1.72         1.78 o                         
  -8  10   5          5.33          5.36         1.99 o                         
  -6  10   5          2.73          4.38         1.73 o                         
  -4  10   5          0.25          0.24         1.70 o                         
  -2  10   5          0.60          2.05         1.74 o                         
   0  10   5          0.20         -0.23         1.73 o                         
   2  10   5         10.93         10.05         1.95 o                         
   4  10   5          7.69          7.80         2.23 o                         
   6  10   5          6.22          9.57         2.59 o                         
  -9  11   5        282.83        283.17         9.00 o                         
  -7  11   5        290.56        287.16         8.84 o                         
  -5  11   5        256.03        264.10         8.64 o                         
  -3  11   5        199.47        198.44        13.52 o                         
  -1  11   5        215.74        195.62        10.06 o                         
   1  11   5        149.56        143.70         6.10 o                         
 -26   0   6         27.73         23.38         4.27 o                         
 -24   0   6         16.22         17.13         3.24 o                         
 -22   0   6         74.74         68.11         7.62 o                         
 -20   0   6        220.02        232.96        13.69 o                         
 -18   0   6        157.72        141.08         5.19 o                         
 -16   0   6        648.55        645.87        31.86 o                         
 -14   0   6       1367.68       1290.90        37.17 o                         
 -12   0   6       2082.57       2087.22        48.09 o                         
 -10   0   6       1510.18       1578.10        28.98 o                         
  -8   0   6       3517.77       3468.40        60.59 o                         
  -6   0   6       3245.26       3371.23        59.26 o                         
  -4   0   6       2075.20       1986.21        42.71 o                         
  -2   0   6       1108.32       1147.78        22.79 o                         
   0   0   6       2328.31       2366.82        46.70 o                         
   2   0   6        825.90        780.13        35.43 o                         
   4   0   6        447.94        421.65        15.56 o                         
   6   0   6        523.43        484.32        31.06 o                         
   8   0   6        355.93        309.94        16.63 o                         
  12   0   6         80.57         71.11         7.16 o                         
  14   0   6         61.92         62.06         5.50 o                         
  16   0   6         23.86         25.32         5.36 o                         
 -25   1   6          0.04         -1.63         1.63 o                         
 -23   1   6          0.06         -0.44         1.67 o                         
 -21   1   6          9.07          5.54         2.17 o                         
 -19   1   6          1.84          0.60         1.68 o                         
 -17   1   6          5.70          4.47         1.70 o                         
 -15   1   6          6.44          1.16         9.38 o                         
 -13   1   6         46.74         45.18         3.37 o                         
 -11   1   6         54.61         63.44         2.46 o                         
  -9   1   6         75.01         68.17         3.85 o                         
  -7   1   6         35.05         27.89         5.30 o                         
  -5   1   6        160.17        152.24         3.36 o                         
  -3   1   6        220.20        209.35         5.06 o                         
  -1   1   6        114.23        128.78         4.21 o                         
   1   1   6          2.42          0.67         2.10 o                         
   3   1   6        174.91        168.01         7.04 o                         
   5   1   6         40.00         37.11         5.91 o                         
   7   1   6          3.87        -48.40        48.40 o                         
   9   1   6          0.30         -0.02         5.44 o                         
  11   1   6         18.92         21.41         3.31 o                         
  13   1   6          1.74         -0.88         2.20 o                         
  15   1   6          0.06         -0.18         1.96 o                         
 -24   2   6         97.72         93.31         4.96 o                         
 -22   2   6        240.41        266.04         7.09 o                         
 -20   2   6        431.16        448.12        10.06 o                         
 -18   2   6        264.42        270.34         6.13 o                         
 -16   2   6        519.60        539.40        10.00 o                         
 -14   2   6        726.87        712.02        23.25 o                         
 -12   2   6        802.48        823.20        11.39 o                         
 -10   2   6        325.75        354.10         5.60 o                         
  -8   2   6       1337.21       1327.23        17.56 o                         
  -6   2   6       1443.35       1526.59        19.87 o                         
  -4   2   6       1190.71       1161.20        17.33 o                         
  -2   2   6        876.24        883.69        15.27 o                         
   0   2   6       2203.02       2130.08        36.32 o                         
   2   2   6        946.90        926.75        16.65 o                         
   4   2   6        544.86        526.42        16.75 o                         
   6   2   6        551.36        545.93        21.99 o                         
   8   2   6        350.04        317.20        24.06 o                         
  10   2   6        139.54        149.49         5.62 o                         
  12   2   6         78.84         81.15         6.20 o                         
  14   2   6         64.90         60.60         6.08 o                         
 -25   3   6          1.28          1.23         2.69 o                         
 -23   3   6          7.11          7.94         2.04 o                         
 -21   3   6          1.01         -0.83         2.06 o                         
 -19   3   6         23.76         22.92         2.64 o                         
 -17   3   6         85.44         87.81         3.63 o                         
 -15   3   6         48.01         45.95         2.85 o                         
 -13   3   6          4.84          3.57         3.10 o                         
 -11   3   6        135.35        138.48         8.90 o                         
  -9   3   6         50.29         48.59         3.39 o                         
  -7   3   6        116.10        104.34         4.85 o                         
  -5   3   6         11.60          8.25         3.23 o                         
  -3   3   6         21.66         25.10         3.81 o                         
  -1   3   6         98.24         83.76         7.24 o                         
   1   3   6        213.41        209.42         7.98 o                         
   3   3   6          0.54         11.44        49.86 o                         
   5   3   6          1.17        177.69       104.23 o                         
   7   3   6          0.24          6.18        37.77 o                         
   9   3   6          1.55          1.14         2.61 o                         
  11   3   6         43.50         43.70         3.84 o                         
  13   3   6          5.09          2.57         2.14 o                         
  15   3   6          8.63         12.14         2.88 o                         
 -24   4   6         43.72         34.21         4.75 o                         
 -22   4   6        127.75        135.24         4.59 o                         
 -20   4   6        262.64        253.75         7.40 o                         
 -18   4   6        233.70        240.56         8.17 o                         
 -16   4   6        526.55        523.54        12.17 o                         
 -14   4   6        916.83        913.63        29.45 o                         
 -12   4   6       1170.83       1170.93        36.30 o                         
 -10   4   6        752.70        775.08        19.57 o                         
  -8   4   6       1605.96       1566.27        28.62 o                         
  -6   4   6       1371.20       1438.17        20.03 o                         
  -4   4   6        887.11        880.91        12.97 o                         
  -2   4   6        477.12        492.10        12.98 o                         
   0   4   6       1023.95       1007.83        17.76 o                         
   2   4   6        391.12        420.52         8.38 o                         
   4   4   6        237.91        221.98         5.69 o                         
   6   4   6        296.81        295.73        15.51 o                         
   8   4   6        236.49        225.52        16.00 o                         
  10   4   6        117.16        119.96         4.59 o                         
  12   4   6         79.38         69.72         6.76 o                         
  14   4   6         65.57         69.51         5.96 o                         
 -23   5   6          0.42          4.80         2.25 o                         
 -21   5   6          8.62          8.51         1.91 o                         
 -19   5   6          3.29          3.56         2.08 o                         
 -17   5   6          3.40          0.35         1.01 o                         
 -15   5   6         20.75         22.70         1.83 o                         
 -13   5   6         79.05         77.75         5.56 o                         
 -11   5   6          1.28         -0.50         5.32 o                         
  -9   5   6          7.31          9.01         7.94 o                         
  -7   5   6          1.64          2.92         5.18 o                         
  -5   5   6        107.47        106.94         6.61 o                         
  -3   5   6        258.25        249.81        20.10 o                         
  -1   5   6        181.00        192.15         8.53 o                         
   1   5   6         71.86         72.69        10.57 o                         
   3   5   6        177.53        173.98         8.93 o                         
   5   5   6         50.31         45.44        13.74 o                         
   7   5   6          5.31          7.23         2.00 o                         
   9   5   6          0.17         -1.64         1.66 o                         
  11   5   6          2.60          2.28         2.30 o                         
  13   5   6          3.43          4.79         1.54 o                         
 -22   6   6         62.54         84.75        15.79 o                         
 -20   6   6        116.70        119.11         4.61 o                         
 -18   6   6        105.53        110.61         4.97 o                         
 -16   6   6        216.24        206.61         5.32 o                         
 -14   6   6        408.18        418.72         8.50 o                         
 -12   6   6        559.15        573.76        14.47 o                         
 -10   6   6        435.80        453.20         8.23 o                         
  -8   6   6       1001.83        972.68        25.65 o                         
  -6   6   6       1072.57       1117.23        23.66 o                         
  -4   6   6        948.09        941.23        23.95 o                         
  -2   6   6        759.43        778.15        27.53 o                         
   0   6   6       1162.76       1137.69        24.55 o                         
   2   6   6        626.19        643.06        16.36 o                         
   4   6   6        390.68        373.09         9.12 o                         
   6   6   6        322.03        360.84         8.71 o                         
   8   6   6        200.82        210.25         6.25 o                         
  10   6   6         77.96         89.20         5.49 o                         
  12   6   6         39.69         41.23         3.56 o                         
 -21   7   6          3.82          3.48         3.16 o                         
 -19   7   6          0.64          1.89         2.00 o                         
 -17   7   6          7.09          8.38         1.90 o                         
 -15   7   6         15.10         11.20         2.06 o                         
 -13   7   6          5.37          3.54         1.60 o                         
 -11   7   6         76.42         65.18         5.03 o                         
  -9   7   6         49.97         51.15        10.59 o                         
  -7   7   6          1.76        215.52       119.57 o                         
  -5   7   6          6.69       -142.31       142.31 o                         
  -3   7   6          6.62        147.02        88.31 o                         
  -1   7   6          2.73          3.76        75.47 o                         
   1   7   6         17.03         15.61         2.28 o                         
   3   7   6          1.37          0.47         1.40 o                         
   5   7   6          0.27          0.28         2.19 o                         
   7   7   6          0.25          0.78         2.16 o                         
   9   7   6          1.22          1.87         2.36 o                         
  11   7   6          9.44         10.10         2.10 o                         
 -18   8   6        137.35        125.66        14.49 o                         
 -16   8   6        187.40        169.30         5.48 o                         
 -14   8   6        265.31        250.82         7.48 o                         
 -12   8   6        294.45        276.32         6.60 o                         
 -10   8   6        203.54        196.73         5.40 o                         
  -8   8   6        375.27        354.16         6.54 o                         
  -6   8   6        366.41        368.11         7.42 o                         
  -4   8   6        302.95        299.13         9.19 o                         
  -2   8   6        235.76        237.82        27.37 o                         
   0   8   6        358.15        358.47         8.56 o                         
   2   8   6        200.16        208.02         7.75 o                         
   4   8   6        138.10        136.65         5.94 o                         
   6   8   6        129.75        142.05         9.68 o                         
   8   8   6        100.85        104.23         8.31 o                         
 -15   9   6          0.44          2.39         2.08 o                         
 -13   9   6          7.33          6.48         2.20 o                         
 -11   9   6          0.68          1.64         1.82 o                         
  -9   9   6          5.55          2.97         1.67 o                         
  -7   9   6         19.71         25.90         2.18 o                         
  -5   9   6          5.07          6.00         1.90 o                         
  -3   9   6          0.30         -1.44         1.77 o                         
  -1   9   6          0.20         -1.93         1.93 o                         
   1   9   6          0.26         -0.31         1.77 o                         
   3   9   6          7.57          7.53         2.27 o                         
   5   9   6          3.47          1.94         2.13 o                         
 -12  10   6        248.28        271.33         9.69 o                         
 -10  10   6        215.16        226.05        10.40 o                         
  -8  10   6        286.34        300.32         9.01 o                         
  -6  10   6        250.26        249.58         6.08 o                         
  -4  10   6        188.47        182.83         5.54 o                         
  -2  10   6        136.86        121.46         5.15 o                         
   0  10   6        164.53        163.35         7.82 o                         
   2  10   6        104.83         90.61         6.24 o                         
 -24   0   7          0.65         -2.27         2.27 o                         
 -22   0   7         14.27         12.97         3.28 o                         
 -20   0   7         37.09         28.23         3.93 o                         
 -18   0   7         40.61         44.65         4.39 o                         
 -16   0   7         59.21         56.29         3.03 o                         
 -14   0   7         77.52         65.63        10.41 o                         
 -12   0   7         28.34         21.43        23.74 o                         
 -10   0   7         24.17         26.32         9.33 o                         
  -8   0   7         48.73         58.87         3.14 o                         
  -6   0   7         28.11         30.66         7.68 o                         
  -4   0   7        225.60        235.17         9.81 o                         
  -2   0   7        323.70        330.56         8.21 o                         
   0   0   7         60.92         69.29        18.88 o                         
   2   0   7         31.40         35.26         9.93 o                         
   4   0   7        110.41        105.73         9.65 o                         
   6   0   7         10.26          7.51         1.25 o                         
   8   0   7          2.74          6.11         5.05 o                         
  10   0   7          1.96          0.32         3.64 o                         
  12   0   7          7.37          7.26         4.09 o                         
 -25   1   7         88.77         92.46         5.73 o                         
 -23   1   7         86.20         86.36         4.44 o                         
 -21   1   7        216.36        214.03         6.31 o                         
 -19   1   7        222.79        246.47         7.69 o                         
 -17   1   7        369.86        361.46         8.38 o                         
 -15   1   7        428.14        443.10        14.12 o                         
 -13   1   7        856.67        872.68        23.77 o                         
 -11   1   7        622.31        617.92         8.62 o                         
  -9   1   7        660.93        722.46        22.42 o                         
  -7   1   7       1321.20       1322.07        20.92 o                         
  -5   1   7       1049.76       1068.29        14.56 o                         
  -3   1   7        813.77        850.98        11.92 o                         
  -1   1   7        826.33        822.30        21.17 o                         
   1   1   7       1099.79       1093.29        16.76 o                         
   3   1   7        567.31        582.70        30.45 o                         
   5   1   7        337.71        308.37        10.06 o                         
   7   1   7        328.85        334.76         8.43 o                         
   9   1   7        214.38        224.99         8.37 o                         
  11   1   7         61.72         64.57         5.06 o                         
  13   1   7         47.39         39.15         3.79 o                         
 -24   2   7          1.71          0.84         1.91 o                         
 -22   2   7          5.28          3.37         2.01 o                         
 -20   2   7         16.02         16.24         2.42 o                         
 -18   2   7         58.55         58.56         4.59 o                         
 -16   2   7         64.40         66.49         3.17 o                         
 -14   2   7         36.39         41.95         7.66 o                         
 -12   2   7         15.89         20.00       108.42 o                         
 -10   2   7         37.02         40.81         3.98 o                         
  -8   2   7          0.53         -1.83         7.95 o                         
  -6   2   7         70.49         67.74        10.60 o                         
  -4   2   7          8.50          3.81         3.49 o                         
  -2   2   7          0.68          1.43         5.41 o                         
   0   2   7         29.24         27.94         5.56 o                         
   2   2   7          9.94          7.23         7.90 o                         
   4   2   7         27.13         28.52        11.72 o                         
   6   2   7          1.83          1.74         1.74 o                         
   8   2   7          1.70          0.48         2.15 o                         
  10   2   7          2.88          0.31         2.45 o                         
  12   2   7          9.08         13.41         2.74 o                         
 -23   3   7         79.55         75.55         4.10 o                         
 -21   3   7        202.08        206.69         6.33 o                         
 -19   3   7        249.11        260.29         6.99 o                         
 -17   3   7        441.88        471.22        11.44 o                         
 -15   3   7        612.43        622.04        10.32 o                         
 -13   3   7       1170.57       1219.83        41.78 o                         
 -11   3   7       1104.95       1103.95        16.01 o                         
  -9   3   7       1156.42       1222.67        19.04 o                         
  -7   3   7       1758.43       1781.25        23.35 o                         
  -5   3   7       1247.62       1292.33        17.46 o                         
  -3   3   7        758.85        777.47        27.45 o                         
  -1   3   7        508.82        518.82        17.55 o                         
   1   3   7        524.35        527.92         8.89 o                         
   3   3   7        164.59        173.58        12.01 o                         
   5   3   7         71.72         68.05         4.16 o                         
   7   3   7         90.08        102.03         4.52 o                         
   9   3   7         73.58         68.16         4.33 o                         
  11   3   7         23.22         25.19         2.95 o                         
  13   3   7         30.01         23.66         3.43 o                         
 -24   4   7          0.02          0.36         2.22 o                         
 -22   4   7          0.06         -1.15         1.79 o                         
 -20   4   7          1.34         -1.80         1.80 o                         
 -18   4   7          0.63          0.63         2.00 o                         
 -16   4   7          0.14          0.63         1.64 o                         
 -14   4   7          0.35         -1.39         7.83 o                         
 -12   4   7          0.85          0.82        21.39 o                         
 -10   4   7         52.88         56.45        12.51 o                         
  -8   4   7         33.49         37.32         4.87 o                         
  -6   4   7          8.91          6.75         9.33 o                         
  -4   4   7         52.06        -36.23        46.94 o                         
  -2   4   7         74.84         79.43         3.79 o                         
   0   4   7          1.59        116.02        81.44 o                         
   2   4   7          0.28         -1.39         2.18 o                         
   4   4   7         14.05         16.32         1.60 o                         
   6   4   7          0.38         -0.02         1.69 o                         
   8   4   7          1.12          0.47         1.70 o                         
  10   4   7          0.13          0.64         1.97 o                         
  12   4   7          2.04          3.70         3.15 o                         
 -23   5   7         71.48         51.75         4.02 o                         
 -21   5   7        155.64        154.25         6.62 o                         
 -19   5   7        185.02        189.49         6.53 o                         
 -17   5   7        259.18        246.91         6.33 o                         
 -15   5   7        287.30        280.08         6.51 o                         
 -13   5   7        425.43        435.08        16.11 o                         
 -11   5   7        320.13        306.59        18.42 o                         
  -9   5   7        261.06        281.10        13.61 o                         
  -7   5   7        505.52        492.23         8.69 o                         
  -5   5   7        431.93        445.00        10.85 o                         
  -3   5   7        404.32        412.45         9.65 o                         
  -1   5   7        459.22        469.75        19.37 o                         
   1   5   7        687.84        676.68        12.20 o                         
   3   5   7        433.77        471.20        14.97 o                         
   5   5   7        317.85        313.45         8.09 o                         
   7   5   7        275.83        287.23         7.71 o                         
   9   5   7        175.89        175.57         6.85 o                         
  11   5   7         60.43         55.73         5.11 o                         
 -20   6   7          5.39          8.45         2.32 o                         
 -18   6   7          1.48          0.75         2.04 o                         
 -16   6   7          5.76          5.31         1.69 o                         
 -14   6   7          4.89          3.17         1.62 o                         
 -12   6   7         10.85         12.91        17.20 o                         
 -10   6   7          2.14          0.55         5.15 o                         
  -8   6   7          0.22          0.59         2.28 o                         
  -6   6   7          0.71          0.66         1.84 o                         
  -4   6   7          9.39         10.22         1.54 o                         
  -2   6   7         37.32        288.65       276.65 o                         
   0   6   7          9.19          9.74         1.84 o                         
   2   6   7         12.46         12.32         1.40 o                         
   4   6   7         46.98         42.39         3.26 o                         
   6   6   7         17.05         12.04         2.30 o                         
   8   6   7          8.65          8.71         2.39 o                         
  10   6   7          6.51         11.56         4.46 o                         
 -19   7   7         75.58         72.54         6.01 o                         
 -17   7   7        111.23         89.24         7.09 o                         
 -15   7   7        160.41        143.85         4.53 o                         
 -13   7   7        299.97        284.77         6.71 o                         
 -11   7   7        370.68        353.60         7.32 o                         
  -9   7   7        424.25        389.51         7.07 o                         
  -7   7   7        686.53        663.91        10.73 o                         
  -5   7   7        617.91        624.93        10.98 o                         
  -3   7   7        493.09        493.28         9.18 o                         
  -1   7   7        376.38        382.08         8.70 o                         
   1   7   7        365.21        358.02         8.53 o                         
   3   7   7        166.64        179.35         6.82 o                         
   5   7   7         96.84         96.44         8.27 o                         
   7   7   7         77.95         82.14         9.15 o                         
 -16   8   7         10.90          7.56         2.42 o                         
 -14   8   7         12.62          6.91         1.92 o                         
 -12   8   7          2.75          3.17         1.79 o                         
 -10   8   7         11.04          7.44         1.73 o                         
  -8   8   7          0.68         -0.54         1.36 o                         
  -6   8   7          1.33          2.19         1.32 o                         
  -4   8   7          0.30          1.24         1.50 o                         
  -2   8   7          0.89          0.03         1.78 o                         
   0   8   7          1.80         -1.72         1.72 o                         
   2   8   7          1.19          3.63         2.48 o                         
   4   8   7          1.51         -1.56         2.25 o                         
   6   8   7          0.12          2.92         3.18 o                         
 -13   9   7        303.12        308.82         8.56 o                         
 -11   9   7        281.73        295.99         7.86 o                         
  -9   9   7        216.51        228.22         7.10 o                         
  -7   9   7        232.23        235.73         6.27 o                         
  -5   9   7        163.65        168.41         5.12 o                         
  -3   9   7        114.53        107.23         4.79 o                         
  -1   9   7         90.28         79.52         7.95 o                         
   1   9   7        110.42        107.14         7.20 o                         
 -22   0   8        163.70        175.28         8.33 o                         
 -20   0   8        293.72        295.40        11.61 o                         
 -18   0   8        141.00        142.38         7.28 o                         
 -16   0   8        344.21        352.94        10.19 o                         
 -14   0   8        155.55        142.46         3.99 o                         
 -12   0   8        237.98        228.56        16.85 o                         
 -10   0   8        159.06        171.47        15.05 o                         
  -8   0   8        284.64        274.18        22.67 o                         
  -6   0   8        457.58        462.75        27.82 o                         
  -4   0   8        527.96        525.06        12.66 o                         
  -2   0   8        494.60        505.60        18.48 o                         
   0   0   8        627.36        643.79        41.75 o                         
   2   0   8        628.09        619.85        17.59 o                         
   4   0   8        329.45        338.93        11.59 o                         
   6   0   8        254.27        242.64        12.53 o                         
   8   0   8        171.38        165.72        10.55 o                         
  10   0   8         98.19         93.14        18.62 o                         
 -23   1   8          0.69         -1.21         1.89 o                         
 -21   1   8          0.19         -1.09         1.90 o                         
 -19   1   8          1.64         -1.07         1.89 o                         
 -17   1   8          1.27         -1.51         1.51 o                         
 -15   1   8          0.96         -0.68         0.68 o                         
 -13   1   8          1.62         -0.60         7.36 o                         
 -11   1   8          0.24         75.67        84.44 o                         
  -9   1   8          8.86          8.43         8.67 o                         
  -7   1   8          7.67          4.08         2.67 o                         
  -5   1   8          0.33         88.55        83.31 o                         
  -3   1   8          0.54         -1.52         6.73 o                         
  -1   1   8          7.20          7.72        18.51 o                         
   1   1   8          0.32         -2.27         6.76 o                         
   3   1   8          2.36          1.45         1.81 o                         
   5   1   8         20.07         19.07         2.03 o                         
   7   1   8          5.33          4.47         2.72 o                         
   9   1   8          2.39          8.85         4.59 o                         
  11   1   8          6.53          8.28         3.23 o                         
 -24   2   8         79.95         72.88         4.77 o                         
 -22   2   8         66.32         61.61         4.61 o                         
 -20   2   8        205.30        200.94         6.26 o                         
 -18   2   8        200.02        212.48         5.72 o                         
 -16   2   8        669.68        702.68        13.12 o                         
 -14   2   8        702.30        712.86        11.09 o                         
 -12   2   8       1124.72       1156.80        26.28 o                         
 -10   2   8       1056.63       1109.21        22.99 o                         
  -8   2   8       1141.81       1162.12        26.97 o                         
  -6   2   8       1060.32       1118.93        29.38 o                         
  -4   2   8        724.56        731.55        23.71 o                         
  -2   2   8        397.19        401.32        21.71 o                         
   0   2   8        316.79        336.64        19.32 o                         
   2   2   8        254.68        251.43         7.64 o                         
   4   2   8         93.30         93.04         5.53 o                         
   6   2   8         81.20         76.02         4.93 o                         
   8   2   8         67.21         69.48         5.47 o                         
  10   2   8         47.45         42.94         5.13 o                         
 -23   3   8          2.02          0.30         3.63 o                         
 -21   3   8          0.04          0.41         1.90 o                         
 -19   3   8          0.71         -1.89         1.89 o                         
 -17   3   8          1.40         -0.91         1.64 o                         
 -15   3   8          0.12         -1.33         1.33 o                         
 -13   3   8          9.10         10.14         7.99 o                         
 -11   3   8          9.38          9.52         5.71 o                         
  -9   3   8         59.44         64.18        12.80 o                         
  -7   3   8         22.86         22.46         4.97 o                         
  -5   3   8         63.96         77.28        10.83 o                         
  -3   3   8         64.51         61.58         9.96 o                         
  -1   3   8         69.28         76.79         8.74 o                         
   1   3   8         11.38         12.68         1.89 o                         
   3   3   8          5.24          4.08         1.60 o                         
   5   3   8          6.87          8.11         2.28 o                         
   7   3   8          0.46         -1.06         2.23 o                         
   9   3   8          2.86          1.32         2.16 o                         
 -22   4   8        100.55         70.34         9.91 o                         
 -20   4   8        194.67        186.35         8.46 o                         
 -18   4   8        165.69        163.36         5.59 o                         
 -16   4   8        367.94        379.16         8.03 o                         
 -14   4   8        310.11        301.06         6.90 o                         
 -12   4   8        438.29        453.94        23.89 o                         
 -10   4   8        410.16        421.80         9.83 o                         
  -8   4   8        489.20        503.73        19.64 o                         
  -6   4   8        590.93        597.01        20.80 o                         
  -4   4   8        531.56        540.51        27.53 o                         
  -2   4   8        428.72        440.04         8.36 o                         
   0   4   8        407.88        430.63         8.28 o                         
   2   4   8        368.61        377.91         8.16 o                         
   4   4   8        172.59        191.25         6.13 o                         
   6   4   8        123.23        131.96         5.18 o                         
   8   4   8         80.52         78.05         4.68 o                         
 -21   5   8          0.05         -0.14         2.99 o                         
 -19   5   8          0.49         -1.95         1.95 o                         
 -17   5   8          2.04          1.06         1.93 o                         
 -15   5   8          0.50         -1.32         1.44 o                         
 -13   5   8          7.68          9.32         1.79 o                         
 -11   5   8          1.50          1.09         1.13 o                         
  -9   5   8          7.49          5.68         1.84 o                         
  -7   5   8          2.87          0.96         1.41 o                         
  -5   5   8          2.05         -0.24         7.16 o                         
  -3   5   8          3.79          3.20         1.59 o                         
  -1   5   8          0.58          0.65         1.42 o                         
   1   5   8          4.34          2.38         1.29 o                         
   3   5   8          0.16         -0.39         1.87 o                         
   5   5   8          7.65          8.21         2.12 o                         
   7   5   8          4.68          4.73         2.51 o                         
 -20   6   8        118.10        121.22         8.57 o                         
 -18   6   8        106.61         96.79         5.20 o                         
 -16   6   8        191.85        187.92         6.46 o                         
 -14   6   8        168.95        146.69         5.09 o                         
 -12   6   8        223.58        212.44         5.77 o                         
 -10   6   8        221.81        218.65         5.57 o                         
  -8   6   8        244.52        239.98         5.44 o                         
  -6   6   8        298.88        288.02         6.49 o                         
  -4   6   8        264.57        267.43         6.21 o                         
  -2   6   8        225.33        230.71         5.80 o                         
   0   6   8        215.52        220.64         5.86 o                         
   2   6   8        218.48        229.38         6.70 o                         
   4   6   8        124.13        130.00         7.40 o                         
   6   6   8        103.00        113.25         7.24 o                         
 -17   7   8          0.19          0.08         3.93 o                         
 -15   7   8          5.76          6.24         1.91 o                         
 -13   7   8          4.04         -1.43         1.60 o                         
 -11   7   8         11.53         12.46         2.18 o                         
  -9   7   8          1.38          2.32         1.47 o                         
  -7   7   8          2.66          3.90         1.41 o                         
  -5   7   8          1.01          0.48         1.29 o                         
  -3   7   8          6.73          2.02         1.57 o                         
  -1   7   8         19.07         14.37         1.94 o                         
   1   7   8          9.69          7.33         2.36 o                         
   3   7   8         10.12          9.48         2.67 o                         
 -14   8   8        257.67        267.89         8.51 o                         
 -12   8   8        332.59        335.97         8.43 o                         
 -10   8   8        345.58        359.00         7.63 o                         
  -8   8   8        325.04        325.81         7.16 o                         
  -6   8   8        312.13        290.65         7.22 o                         
  -4   8   8        232.25        221.29         6.06 o                         
  -2   8   8        165.15        168.44         7.44 o                         
   0   8   8        121.65        123.93         7.11 o                         
  -7   9   8         24.17         23.63         2.53 o                         
  -5   9   8         16.32         17.93         3.44 o                         
 -22   0   9          3.22          6.30         4.14 o                         
 -20   0   9         40.27         40.50         5.73 o                         
 -18   0   9         53.19         55.99         3.95 o                         
 -16   0   9         29.62         25.34         3.71 o                         
 -14   0   9          1.95         -0.67         1.95 o                         
 -12   0   9         16.95         18.26         5.41 o                         
 -10   0   9         14.58         12.59        24.18 o                         
  -6   0   9         77.45         78.74        32.75 o                         
  -4   0   9         31.97         22.10         3.24 o                         
  -2   0   9         37.44         37.90         4.01 o                         
   0   0   9          8.57          8.67         2.92 o                         
   2   0   9          3.39          2.04         2.55 o                         
   4   0   9          2.35         -2.40         3.54 o                         
   6   0   9          5.74          2.66         3.79 o                         
   8   0   9          6.03          3.28         4.39 o                         
 -23   1   9        177.03        190.59         9.23 o                         
 -21   1   9        129.60        134.01         5.38 o                         
 -19   1   9        217.25        235.02         7.66 o                         
 -17   1   9        200.79        199.23         4.95 o                         
 -15   1   9        493.23        497.17         8.44 o                         
 -13   1   9        332.47        346.71         7.54 o                         
 -11   1   9        436.46        425.36         8.53 o                         
  -9   1   9        431.69        465.12        18.11 o                         
  -7   1   9        497.53        508.46        19.05 o                         
  -5   1   9        355.96        358.54         5.95 o                         
  -3   1   9        307.87        321.13         7.17 o                         
  -1   1   9        247.54        255.81         6.84 o                         
   1   1   9        178.18        182.69         6.38 o                         
   3   1   9        147.84        167.07         6.17 o                         
   5   1   9         74.52         71.23         5.40 o                         
   7   1   9         62.95         80.98        18.32 o                         
 -22   2   9         20.49         19.04         3.51 o                         
 -20   2   9          6.51         -0.73         2.07 o                         
 -18   2   9          7.31          3.89         1.84 o                         
 -16   2   9         12.57         10.94         1.41 o                         
 -14   2   9         14.85         15.54         2.13 o                         
 -12   2   9         16.04         16.39        15.34 o                         
 -10   2   9          9.17          5.92        11.15 o                         
  -8   2   9         58.31         20.35        90.78 o                         
  -6   2   9         49.18         49.81         2.57 o                         
  -4   2   9        100.41        110.40         3.92 o                         
  -2   2   9         51.73         51.78         3.03 o                         
   0   2   9         37.97         39.69         3.04 o                         
   2   2   9          8.47          6.49         1.89 o                         
   4   2   9          5.76          5.33         2.98 o                         
   6   2   9          1.08          0.35         2.57 o                         
 -21   3   9         84.75         89.50         9.08 o                         
 -19   3   9        152.83        157.30         5.15 o                         
 -17   3   9        166.33        157.20         5.08 o                         
 -15   3   9        403.20        404.12         8.36 o                         
 -13   3   9        301.86        320.29         6.49 o                         
 -11   3   9        397.10        393.87         6.92 o                         
  -9   3   9        421.41        458.00        14.49 o                         
  -7   3   9        494.96        505.16        17.59 o                         
  -5   3   9        414.96        416.10         7.05 o                         
  -3   3   9        397.16        406.52         7.37 o                         
  -1   3   9        354.81        360.74         7.41 o                         
   1   3   9        275.23        275.68         6.82 o                         
   3   3   9        220.65        245.71         7.15 o                         
   5   3   9        113.41        116.89         6.16 o                         
 -20   4   9          1.48          1.18         3.40 o                         
 -18   4   9          4.43          3.60         1.94 o                         
 -16   4   9          2.01          0.63         1.78 o                         
 -14   4   9          0.22         -1.53         1.53 o                         
 -12   4   9         17.18         21.69         2.45 o                         
 -10   4   9          0.71         -1.30         1.30 o                         
  -8   4   9          3.14          4.05         1.49 o                         
  -6   4   9          0.20         -1.22         1.22 o                         
  -4   4   9          3.80          3.13         1.65 o                         
  -2   4   9          0.87         -0.54         1.69 o                         
   0   4   9          3.81          3.10         1.78 o                         
   2   4   9          1.73          3.26         2.13 o                         
   4   4   9          5.39          5.03         2.69 o                         
 -19   5   9        120.24        122.06         8.61 o                         
 -17   5   9        127.94        122.52         5.09 o                         
 -15   5   9        259.73        246.98         6.29 o                         
 -13   5   9        214.00        206.89         5.40 o                         
 -11   5   9        283.98        270.38         6.63 o                         
  -9   5   9        319.29        330.89         7.58 o                         
  -7   5   9        346.68        340.14         6.92 o                         
  -5   5   9        278.82        271.78         5.88 o                         
  -3   5   9        226.51        228.30         5.60 o                         
  -1   5   9        170.73        183.34         5.24 o                         
   1   5   9        112.04        109.32         4.98 o                         
   3   5   9         85.47         69.97         8.71 o                         
 -16   6   9          0.83         -1.16         2.44 o                         
 -14   6   9          0.55          0.01         1.79 o                         
 -12   6   9          0.90         -0.31         1.68 o                         
 -10   6   9          3.59          5.33         1.53 o                         
  -8   6   9          2.18          1.10         1.47 o                         
  -6   6   9          5.65          7.00         1.59 o                         
  -4   6   9          0.88          0.12         1.62 o                         
  -2   6   9          1.59         -1.20         1.61 o                         
   0   6   9          0.14          1.57         2.07 o                         
   2   6   9          0.16          1.04         2.21 o                         
 -13   7   9        191.39        207.94         6.12 o                         
 -11   7   9        187.80        187.28         5.26 o                         
  -9   7   9        166.22        173.78         5.19 o                         
  -7   7   9        143.84        135.73         4.04 o                         
  -5   7   9        112.98        103.41         8.48 o                         
  -3   7   9        100.78         67.18        10.82 o                         
  -1   7   9         95.40         90.15         5.37 o                         
 -20   0  10        156.30        123.24        11.53 o                         
 -18   0  10        240.03        237.65         9.15 o                         
 -16   0  10        381.64        399.23        11.25 o                         
 -14   0  10        652.77        664.52        16.14 o                         
 -12   0  10        477.04        494.37        11.99 o                         
 -10   0  10        522.92        529.35        12.46 o                         
  -8   0  10        480.51        501.02        13.31 o                         
  -6   0  10        335.28        332.81        11.90 o                         
  -4   0  10        162.83        186.55         7.21 o                         
  -2   0  10        105.29        109.70         6.72 o                         
   0   0  10         70.80         76.10         5.82 o                         
   2   0  10         33.61         24.99         5.30 o                         
   4   0  10         26.04         22.30         5.48 o                         
 -19   1  10          9.22          9.51         2.38 o                         
 -17   1  10          4.41          4.19         1.68 o                         
 -15   1  10          0.45         -1.26         1.26 o                         
 -13   1  10          0.13         -1.38         1.38 o                         
 -11   1  10         20.43         24.38         1.90 o                         
  -9   1  10          0.26         -1.24         1.24 o                         
  -7   1  10          1.14          0.59         1.31 o                         
  -5   1  10          1.90         -0.30         1.64 o                         
  -3   1  10          6.72          5.40         1.80 o                         
  -1   1  10          0.16          0.16         1.86 o                         
   1   1  10          1.58          0.93         2.21 o                         
   3   1  10          0.44         -0.54         3.93 o                         
 -20   2  10        102.57         99.02         6.90 o                         
 -18   2  10        100.99        101.50         4.62 o                         
 -16   2  10        117.00        119.39         4.06 o                         
 -14   2  10        196.47        187.78         4.66 o                         
 -12   2  10         98.98         98.39         3.27 o                         
 -10   2  10        151.11        151.06         3.77 o                         
  -8   2  10        218.50        233.90         5.54 o                         
  -6   2  10        251.61        250.27         7.09 o                         
  -4   2  10        226.95        251.53         6.45 o                         
  -2   2  10        253.30        248.46         7.03 o                         
   0   2  10        242.60        254.72         8.08 o                         
   2   2  10        165.13        168.18        10.85 o                         
 -19   3  10          0.73          1.66         1.98 o                         
 -17   3  10          1.67          3.26         1.91 o                         
 -15   3  10          4.59          1.07         1.62 o                         
 -13   3  10          2.14         -0.07         1.30 o                         
 -11   3  10          9.58         11.49         1.60 o                         
  -9   3  10          0.29         -0.30         1.31 o                         
  -7   3  10          2.14         -1.11         1.59 o                         
  -5   3  10          4.76          1.95         1.67 o                         
  -3   3  10         12.09         12.19         1.93 o                         
  -1   3  10          2.99          1.90         1.89 o                         
   1   3  10          8.53          8.10         2.66 o                         
 -16   4  10        152.68        147.02         6.01 o                         
 -14   4  10        271.90        263.97         5.92 o                         
 -12   4  10        205.76        204.19         4.77 o                         
 -10   4  10        263.82        255.44         5.55 o                         
  -8   4  10        295.99        299.04         6.00 o                         
  -6   4  10        261.42        250.57         6.04 o                         
  -4   4  10        182.28        191.51         5.22 o                         
  -2   4  10        156.32        144.65         5.12 o                         
   0   4  10        124.84        137.70         8.98 o                         
 -15   5  10          0.08          0.30         1.86 o                         
 -13   5  10          0.34         -1.33         1.70 o                         
 -11   5  10          2.55          0.84         1.81 o                         
  -9   5  10          0.80          0.90         1.51 o                         
  -7   5  10          0.16         -1.65         1.65 o                         
  -5   5  10          0.64         -0.94         2.15 o                         
  -3   5  10          3.42          4.59         2.64 o                         
  -1   5  10          0.51          0.50         1.98 o                         
 -12   6  10        195.21        213.50        15.93 o                         
 -10   6  10        196.99        192.32         6.23 o                         
  -8   6  10        182.88        190.40         6.23 o                         
  -6   6  10        140.06        127.96         4.78 o                         
 -16   0  11          0.13          5.54         4.83 o                         
 -14   0  11          0.20          2.03         2.24 o                         
 -12   0  11         12.27          7.82         2.13 o                         
 -10   0  11         47.48         42.80         4.09 o                         
  -8   0  11         25.35         32.85         3.95 o                         
  -6   0  11         31.52         32.23         4.44 o                         
  -4   0  11         32.90         22.47         4.14 o                         
  -2   0  11         19.42         23.79         9.37 o                         
 -15   1  11        221.95        228.07         7.17 o                         
 -13   1  11        270.61        274.99         6.11 o                         
 -11   1  11        186.04        182.56         4.33 o                         
  -9   1  11        214.47        215.95         5.45 o                         
  -7   1  11        229.61        252.72         6.32 o                         
  -5   1  11        163.86        164.37         5.48 o                         
  -3   1  11        110.76        119.42         6.56 o                         
 -14   2  11          0.79         -2.06         2.06 o                         
 -12   2  11          0.39         -0.95         1.39 o                         
 -10   2  11          0.14         -1.46         1.46 o                         
  -8   2  11          9.11          4.64         1.87 o                         
  -6   2  11          6.37          0.87         1.92 o                         
  -4   2  11          1.12         -1.76         1.76 o                         
 -13   3  11        123.48        106.32         4.60 o                         
 -11   3  11         83.52         67.79         3.79 o                         
  -9   3  11        118.81        113.95         4.77 o                         
  -7   3  11        150.06        152.26         5.38 o                         
  -5   3  11        123.66        115.93         7.51 o                         
                                                                                
